# Supplementary material for: Transcriptomic and metabolomic changes associated with the induction and initiation of juice sacs in citrus fruit
Source: Planta. 2026 May 5;263(6):149. doi: 10.1007/s00425-026-05008-9 (PMC13144201; doi:10.1007/s00425-026-05008-9)
Supplement: Supplementary file 1 — Supplementary file1 (PDF 220 KB) [file 425_2026_5008_MOESM1_ESM.xlsx]

## Sheet: Sheet1
Online Resource 1 List of primers used for quantitative PCR.
Primer name	Sequence 5`-3`	BC	Target
TF1-For	CTGACCTTTTGAGGCAGCAA	20	Cs7g13010
TF1-Rev	CTACCCTCTAGGACGAGCCAACCA	24	Cs7g13010
TF2_For	TCAGTTTCAGTCTCAGGCGG	20	Cs7g09370
TF2_Rev	AGCTACGCATTCTGAACCCT	20	Cs7g09370
TF3_For	GAACAAGGGACAAGCACGAG	20	Cs6g15700
TF3_Rev	CAGCGTTAAACTCCTCGTCG	20	Cs6g15700
TF4-For	CCAGCTCCTCAGCTTTTGAC	20	Cs1g08000
TF4-Rev	GTGGTGCGAAGAAGAAAGGA	20	Cs1g08000
β-Actin-F	GTCTGGTCCATCCATTGTCCA	21	Cs1g05000
β-Actin-R	CAATGGCCCCAACCTTAGC	19	Cs1g05000
