# Supplementary material for: Transcriptomic and metabolomic changes associated with the induction and initiation of juice sacs in citrus fruit
Source: Planta. 2026 May 5;263(6):149. doi: 10.1007/s00425-026-05008-9 (PMC13144201; doi:10.1007/s00425-026-05008-9)
Supplement: Supplementary file 2 — Supplementary file2 (XLSX 11 KB) [file 425_2026_5008_MOESM2_ESM.xlsx]

## Sheet: FPKM
Online Resource 2 Gene expression in the four fruit tissues at six development stages.
Gene ID	C_A1W_1	C_A1W_2	C_A2W_1	C_A.2W_2	C_A_1	C_A_2	C_CF_1	C_CF_2	Y_A1W_1	Y_A1W_2	Y_A2W_1	Y_A2W_2	Y_A_1	Y_A_2	Y_CF_1	Y_CF_2	TAIR ID	%identity	evalue	Description	Length	e-Value	sim mean	#GO	GO IDs	GO Names	Enzyme Codes	Enzyme Names	SwissProt ID	%identity	Desc (vs. Uniref90)	GO Terms	ID v1.0	e-val	%identity	GO terms	InterPro ID	InterPro names	KEGG enzyme number	KEGG enzyme names	KEGG path numbers	KEGG path names
Cs1g01010	7.38003	22.3743	27.8017	18.5688	28.7503	9.28923	24.7071	25.5577	11.6392	20.1518	17.8706	17.1999	21.3336	17.3219	16.0043	20.6367	AT5G26360.1	92.1	0	T-complex protein 1 subunit gamma	558	0	97.86	4	P:GO:0006457; F:GO:0005524; F:GO:0051082; C:GO:0005832	P:protein folding; F:ATP binding; F:unfolded protein binding; C:chaperonin-containing T-complex			sp|Q84WV1|TCPG_ARATH	92.101	Os06g0538000 protein;Putative uncharacterized protein;Os02g0247200 protein;Predicted protein;F9D12.18 protein;		MDP0000729532	0	85.2783	GO:0005524,GO:0006457,GO:0044267,GO:0051082	ATP binding,protein folding,cellular protein metabolic process,unfolded protein binding	IPR002194,IPR002423,IPR012719,IPR017998	Chaperonin TCP-1, conserved site,Chaperonin Cpn60/TCP-1,T-complex protein 1, gamma subunit,Chaperone, tailless complex polypeptide 1
Cs1g01015	23.672	37.1454	16.5579	23.3022	52.8836	31.3584	34.6864	41.5996	42.1752	17.9795	65.2978	24.9913	35.6995	41.6496	22.575	36.7853
Cs1g01020	3.55635	10.0111	9.82914	6.97849	14.643	5.86294	9.55694	14.9498	7.61488	6.18335	19.0046	18.8444	9.30709	13.2034	9.2372	8.35917	AT5G23490.1	61.21	3e-43	hypothetical protein CISIN_1g045337mg, partial	227	8.8e-58	90.51	2	C:GO:0005886; C:GO:0016021	C:plasma membrane; C:integral component of membrane					Putative uncharacterized protein;PREDICTED: uncharacterized protein LOC100817814;UPI00019859EC related cluster;Uncharacterized protein;hypothetical protein MTR_7g035190;		MDP0000541757	3e-33	54.5455
Cs1g01030	10.2622	8.06315	6.1637	10.5167	18.9442	9.91167	8.07552	7.97243	8.01476	3.7543	20.5901	20.7986	8.70611	5.78518	7.72496	11.8562	AT5G23490.1	53.44	0	hypothetical protein CISIN_1g006014mg	673	0	84.17	1	C:GO:0005886	C:plasma membrane					Putative uncharacterized protein;PREDICTED: uncharacterized protein LOC100817814;Predicted protein;hypothetical protein MTR_7g035190;		MDP0000541757	1e-140	57.8495
Cs1g01040	30.6422	23.3682	19.534	14.1299	43.2959	48.2486	33.203	19.1362	26.3347	38.0067	16.2267	17.2562	9.58759	15.2756	18.2286	19.6387	AT2G16485.1	47.27	8e-14	protein binding protein, putative	193	4.7e-84	67.2	1	F:GO:0003677	F:DNA binding			sp|Q9SIV5|C3H19_ARATH	47.273	Putative uncharacterized protein;PREDICTED: uncharacterized protein At5g08430-like;Protein binding protein, putative;UPI00019859D6 related cluster;	GO:0005634,GO:0003677,GO:0016570,GO:0006352	MDP0000232800	2e-20	53.4884	GO:0003677,GO:0005515,GO:0005634,GO:0006352,GO:0016570	DNA binding,protein binding,nucleus,transcription initiation, DNA-dependent,histone modification	IPR003121,IPR003169,IPR004343,IPR018144	SWIB/MDM2 domain,GYF,Plus-3,Plus-3 domain, subgroup
Cs1g01050	3.33998	2.7852	12.0226	9.37939	15.8834	23.5275	15.0842	3.38963	0	5.85111	4.25343	9.28258	11.5947	6.52922	10.037	11.3761	AT5G08430.1	58.56	1e-110	Binding protein, putative isoform 3	323	8.4e-179	83.96	1	F:GO:0003677	F:DNA binding			sp|Q9FT92|Y5843_ARATH	58.562	PREDICTED: uncharacterized protein At5g08430-like;SWIB complex BAF60b domain-containing protein;Protein binding protein, putative;Uncharacterized protein At5g08430;		MDP0000289009	4e-60	45.9075	GO:0003677,GO:0005488,GO:0005515,GO:0005634,GO:0006352,GO:0008270,GO:0016570	DNA binding,binding,protein binding,nucleus,transcription initiation, DNA-dependent,zinc ion binding,histone modification	IPR001965,IPR002885,IPR003121,IPR003169,IPR004343,IPR011990,IPR018144	Zinc finger, PHD-type,Pentatricopeptide repeat,SWIB/MDM2 domain,GYF,Plus-3,Tetratricopeptide-like helical,Plus-3 domain, subgroup
Cs1g01060	11.4049	3.36095	8.34195	9.62283	9.91563	10.2216	13.6904	7.65599	2.08768	9.24887	4.78753	7.00453	7.72056	11.2818	11.5597	8.85944	AT5G09400.1	80.28	0	potassium transporter 7-like	846	0	92.84	5	P:GO:0071805; F:GO:0015079; C:GO:0000325; C:GO:0005774; C:GO:0016021	P:potassium ion transmembrane transport; F:potassium ion transmembrane transporter activity; C:plant-type vacuole; C:vacuolar membrane; C:integral component of membrane			sp|Q9FY75|POT7_ARATH	80.282	Predicted protein;PREDICTED: potassium transporter 7-like;Potassium transporter, putative;Potassium transporter 7;		MDP0000247022	0	73.0769	GO:0015079,GO:0016020,GO:0071805	potassium ion transmembrane transporter activity,membrane,potassium ion transmembrane transport	IPR003855	K+ potassium transporter
Cs1g01070	2.13108	3.6874	3.5131	3.19805	7.52473	15.2226	4.78906	1.87467	0.483558	6.18429	0.518361	2.64539	3.87304	3.91296	6.15945	4.63433	AT1G34370.1	40.19	5e-75	protein SENSITIVE TO PROTON RHIZOTOXICITY 1-like	332	4.6e-196	75.65	4	P:GO:0006355; F:GO:0003676; F:GO:0003700; C:GO:0005634	P:regulation of transcription, DNA-templated; F:nucleic acid binding; F:DNA-binding transcription factor activity; C:nucleus			sp|Q9C8N5|STOP1_ARATH	40.187	Putative uncharacterized protein;Protein SENSITIVE TO PROTON RHIZOTOXICITY;TRANSPARENT TESTA 1 protein, putative;PREDICTED: protein SENSITIVE TO PROTON RHIZOTOXICITY 1-like;Predicted protein;	GO:0008270,GO:0005622,GO:0003676	MDP0000314572	3e-98	66.9173	GO:0003676,GO:0005622,GO:0008270	nucleic acid binding,intracellular,zinc ion binding	IPR007087,IPR013087,IPR015880	Zinc finger, C2H2,Zinc finger, C2H2-type/integrase, DNA-binding,Zinc finger, C2H2-like
Cs1g01080	0	0	0.931105	0	0.0918739	0	0	4.81501	0	0	0	0	0	0	0	0	AT2G22320.1	55.56	2e-08	prostatic spermine-binding protein	113	2.2e-57	71.83	1	C:GO:0016021	C:integral component of membrane					hypothetical protein MTR_3g087110;Putative uncharacterized protein;Predicted protein;Putative uncharacterized protein At2g22320;
Cs1g01090	11.5329	16.4353	0.451671	12.5367	4.70863	14.481	10.4724	6.32754	32.2485	11.8107	3.74223	17.7333	6.53601	8.70391	7.2422	5.89168	AT1G71360.1	49.28	5e-123	Galactose-binding protein isoform 1	629	1.1e-302	74.19	2	C:GO:0005737; C:GO:0016021	C:cytoplasm; C:integral component of membrane			sp|F4I8I0|SUN4_ARATH	49.282	Putative uncharacterized protein;Predicted protein;PREDICTED: uncharacterized protein LOC100786015;Membrane protein-like protein;		MDP0000088633	1e-128	56.2648			IPR008979,IPR012919	Galactose-binding domain-like,Sad1/UNC-like, C-terminal
Cs1g01100	46.072	30.7979	30.7449	30.2268	21.2142	24.1795	24.23	42.8082	47.2689	39.1874	24.1266	19.8737	37.1428	25.3756	32.3577	27.6476	AT5G10290.1	79.77	0	probable LRR receptor-like serine/threonine-protein kinase At5g10290	610	0	93.11	6	P:GO:0006468; P:GO:0007178; F:GO:0004675; F:GO:0005524; C:GO:0005886; C:GO:0016021	P:protein phosphorylation; P:transmembrane receptor protein serine/threonine kinase signaling pathway; F:transmembrane receptor protein serine/threonine kinase activity; F:ATP binding; C:plasma membrane; C:integral component of membrane	EC:2.7.11	Transferring phosphorus-containing groups	sp|C0LGT1|Y5129_ARATH	79.77	Somatic embryogenesis receptor kinase-like protein 3;Predicted protein;Probable LRR receptor-like serine/threonine-protein kinase At5g10290;Os02g0283800 protein;Probable LRR receptor-like serine/threonine-protein kinase At5g65240;		MDP0000131814	1e-138	67.4094707520891;40.2298850574713;37.6623376623377	GO:0004672,GO:0004674,GO:0004713,GO:0005515,GO:0005524,GO:0006468,GO:0016772	protein kinase activity,protein serine/threonine kinase activity,protein tyrosine kinase activity,protein binding,ATP binding,protein phosphorylation,transferase activity, transferring phosphorus-containing groups	IPR000719,IPR001611,IPR002290,IPR008271,IPR011009,IPR013210,IPR020635	Protein kinase, catalytic domain,Leucine-rich repeat,Serine/threonine- / dual-specificity protein kinase, catalytic domain,Serine/threonine-protein kinase, active site,Protein kinase-like domain,Leucine-rich repeat-containing N-terminal, type 2,Tyrosine-protein kinase, catalytic domain
Cs1g01110	0	0	0	0	1.68941	0	2.87801	0	0	0	0	0	0.959748	0	0.648787	0.158857	AT2G20340.1	55.05	1e-38	tyrosine decarboxylase 1-like	185	8.2e-70	92.65	3	P:GO:0006520; F:GO:0016831; F:GO:0030170	P:cellular amino acid metabolic process; F:carboxy-lyase activity; F:pyridoxal phosphate binding			sp|P54770|TYDC3_PAPSO	57.252	Putative uncharacterized protein;Predicted protein;Tyrosine/dopa decarboxylase-like protein;Tyrosine/DOPA decarboxylase 3;		MDP0000306120	2e-54	66.9724770642202;57.8947368421053	GO:0003824,GO:0006520,GO:0016831,GO:0019752,GO:0030170	catalytic activity,cellular amino acid metabolic process,carboxy-lyase activity,carboxylic acid metabolic process,pyridoxal phosphate binding	IPR002129,IPR010977,IPR015421,IPR015422,IPR015424,IPR021115	Pyridoxal phosphate-dependent decarboxylase,Aromatic-L-amino-acid decarboxylase,Pyridoxal phosphate-dependent transferase, major region, subdomain 1,Pyridoxal phosphate-dependent transferase, major region, subdomain 2,Pyridoxal phosphate-dependent transferase, major domain,Pyridoxal-phosphate binding site
Cs1g01120	0	0	0	0	0	0	0	0	0	0	0	0	0	0	0	0	AT2G20340.1	53.62	1e-75	tyrosine decarboxylase 1-like	230	2.2e-128	92.35	3	P:GO:0006520; F:GO:0016831; F:GO:0030170	P:cellular amino acid metabolic process; F:carboxy-lyase activity; F:pyridoxal phosphate binding			sp|P54770|TYDC3_PAPSO	60.965	Putative uncharacterized protein;Predicted protein;Aromatic amino acid decarboxylase, putative (Fragment);Tyrosine/dopa decarboxylase-like protein;		MDP0000306120	7e-77	64.9038	GO:0003824,GO:0006520,GO:0016831,GO:0019752,GO:0030170	catalytic activity,cellular amino acid metabolic process,carboxy-lyase activity,carboxylic acid metabolic process,pyridoxal phosphate binding	IPR002129,IPR010977,IPR015421,IPR015422,IPR015424,IPR021115	Pyridoxal phosphate-dependent decarboxylase,Aromatic-L-amino-acid decarboxylase,Pyridoxal phosphate-dependent transferase, major region, subdomain 1,Pyridoxal phosphate-dependent transferase, major region, subdomain 2,Pyridoxal phosphate-dependent transferase, major domain,Pyridoxal-phosphate binding site
Cs1g01130	0	0	0	0	0	0	1.05321	0	0	0	0	0	0	0	0.19341	0.710438	AT2G20340.1	48.84	3e-163	tyrosine decarboxylase 1-like	463	5.9e-250	73.46	3	P:GO:0006520; F:GO:0016831; F:GO:0030170	P:cellular amino acid metabolic process; F:carboxy-lyase activity; F:pyridoxal phosphate binding			sp|P54770|TYDC3_PAPSO	48.78	Putative uncharacterized protein;Aromatic amino acid decarboxylase, putative;Predicted protein;UPI0002233C34 related cluster;		MDP0000850540	1e-144	50	GO:0003824,GO:0006520,GO:0016831,GO:0019752,GO:0030170	catalytic activity,cellular amino acid metabolic process,carboxy-lyase activity,carboxylic acid metabolic process,pyridoxal phosphate binding	IPR002129,IPR010977,IPR015421,IPR015422,IPR015424,IPR021115	Pyridoxal phosphate-dependent decarboxylase,Aromatic-L-amino-acid decarboxylase,Pyridoxal phosphate-dependent transferase, major region, subdomain 1,Pyridoxal phosphate-dependent transferase, major region, subdomain 2,Pyridoxal phosphate-dependent transferase, major domain,Pyridoxal-phosphate binding site
Cs1g01140	3.59108	2.12942	0.0341682	2.45535	0.151715	0	0.0143586	0	0	0.753454	1.30223	0.703214	0.772146	0.275339	0.6407	0.191768	AT3G14470.1	31.42	2e-121	putative disease resistance protein RGA3	1143	0	71.19	1	F:GO:0043531	F:ADP binding			sp|Q7XA40|RGA3_SOLBU	33.175	UPI00019859F1 related cluster;Cc-nbs-lrr resistance protein;UPI00019859F3 related cluster;	GO:0043531,GO:0006952	MDP0000316884	1e-171	40.3397	GO:0005515,GO:0006952,GO:0043531	protein binding,defense response,ADP binding	IPR000767,IPR001611,IPR002182,IPR003591	Disease resistance protein,Leucine-rich repeat,NB-ARC,Leucine-rich repeat, typical subtype
Cs1g01150	0	10.5901	15.2029	2.38189	0	0	0	0	36.2734	17.1817	2.58669	0	16.1406	0	0	0				hypothetical protein CICLE_v10027618mg	90	2.7e-18	100
Cs1g01160	0	0	0	0	0	0	0	0	0	1.91597	0	0	0	0	0	0	AT3G14470.1	29.03	4e-111	putative disease resistance protein RGA3 isoform X1	1020	0	78.2	1	F:GO:0043531	F:ADP binding			sp|Q7XA40|RGA3_SOLBU	31.257	Putative uncharacterized protein;Cc-nbs-lrr resistance protein;	GO:0043531,GO:0006952	MDP0000316884	0	39.5538	GO:0005515,GO:0006952,GO:0043531	protein binding,defense response,ADP binding	IPR000767,IPR001611,IPR002182,IPR003591	Disease resistance protein,Leucine-rich repeat,NB-ARC,Leucine-rich repeat, typical subtype
Cs1g01165	0	0	0	0	0	0	0	0	0	0	0	0	0	0	0	0
Cs1g01170	0	0	0	0	0.253659	0	0	0	0	0	0	0	0	0	0	0	AT4G23160.1	35.06	2e-28	Retrovirus-related Pol polyprotein from transposon TNT 1-94	639	7.8e-152	83.15	4	P:GO:0015074; F:GO:0003676; F:GO:0008270; F:GO:0016491	P:DNA integration; F:nucleic acid binding; F:zinc ion binding; F:oxidoreductase activity			sp|P10978|POLX_TOBAC	54.671	Gag-Pol polyprotein;Retrotransposon Tto1 DNA;Retrovirus-related Pol polyprotein from transposon TNT 1-94;Gag-Pol;	GO:0015074,GO:0008270,GO:0003676,GO:0046872,GO:0008233,GO:0016779,GO:0004518,GO:0004190,GO:0003964,GO:0016787,GO:0006508,GO:0090305,GO:0016740,GO:0004519	MDP0000459932	2e-46	61.2676056338028;38.5869565217391	GO:0003676,GO:0008270	nucleic acid binding,zinc ion binding	IPR001878	Zinc finger, CCHC-type
Cs1g01180	0	0	0	0.125902	0.0743367	0	0	0	0	0	0	0	0	0	0	0	AT3G14470.1	31.69	8e-131	putative disease resistance protein RGA3 isoform X1	1043	0	78.8	1	F:GO:0043531	F:ADP binding			sp|Q7XA40|RGA3_SOLBU	34.307	Putative uncharacterized protein;Cc-nbs-lrr resistance protein;UPI00019859F3 related cluster;	GO:0043531,GO:0006952	MDP0000154841	0	42.7846	GO:0005515,GO:0006952,GO:0043531	protein binding,defense response,ADP binding	IPR000767,IPR001611,IPR002182,IPR003591	Disease resistance protein,Leucine-rich repeat,NB-ARC,Leucine-rich repeat, typical subtype
Cs1g01190	430.075	264.532	86.5639	110.964	207.456	210.457	122.005	218.15	315.892	201.896	223.181	239.46	246.346	178.662	194.874	194.244	AT1G78020.1	40.98	2e-36	senescence-associated family protein	184	1.1e-101	67.69								Putative uncharacterized protein;Predicted protein;Putative uncharacterized protein (Fragment);UPI000198545C related cluster;		MDP0000154807	3e-34	50.9554			IPR007650	Protein of unknown function DUF581
Cs1g01200	71.7892	36.9676	10.8333	17.6342	14.5765	18.4894	7.44958	43.2339	42.8994	9.31345	16.3417	26.0715	52.9286	19.8491	43.1087	26.0634	AT5G10160.1	74.12	2e-37	3-hydroxyacyl-[acyl-carrier-protein] dehydratase FabZ-like	86	2.7e-39	89.21	7	P:GO:0006633; P:GO:0009817; F:GO:0047450; C:GO:0005618; C:GO:0009534; C:GO:0009941; C:GO:0016021	P:fatty acid biosynthetic process; P:defense response to fungus, incompatible interaction; F:crotonoyl-[acyl-carrier-protein] hydratase activity; C:cell wall; C:chloroplast thylakoid; C:chloroplast envelope; C:integral component of membrane	EC:4.2.1.59; EC:4.2.1.58	3-hydroxyacyl-[acyl-carrier-protein] dehydratase; Carbon-oxygen lyases	sp|Q7MXT8|LPXZ_PORGI	41.772	Beta-hydroxyacyl-ACP dehydratase;Beta-hydroxyacyl-acyl carrier protein dehydratase;DH putative beta-hydroxyacyl-ACP dehydratase;Hydroxyacyl-ACP Dehydrase;Os05g0435700 protein;	GO:0016020,GO:0009817,GO:0016836,GO:0005618,GO:0047450,GO:0006633,GO:0005737,GO:0009507,GO:0016829,GO:0008693	MDP0000299718	4e-30	73.8636	GO:0005737,GO:0006633,GO:0016836	cytoplasm,fatty acid biosynthetic process,hydro-lyase activity	IPR010084,IPR013114	Beta-hydroxyacyl-(acyl-carrier-protein) dehydratase FabZ,Beta-hydroxyacyl-(acyl-carrier-protein) dehydratase, FabA/FabZ	K02372	3R-hydroxymyristoyl ACP dehydrase [EC:4.2.1.-]	ko00061	Fatty acid biosynthesis
Cs1g01205	22.5298	4.63374	0	14.7742	12.6999	10.4411	1.63902	10.0847	0	1.5657	2.83139	4.01686	5.61589	13.6307	19.5188	12.7412
Cs1g01210	0	0	0	0	0	0	0	0	0	0	0	0	0	0	0	0.556685				probable glucan 1,3-beta-glucosidase A	505	1.4e-300	83.31	7	P:GO:0005975; P:GO:0007163; P:GO:0016477; P:GO:0051017; F:GO:0004553; F:GO:0051015; C:GO:0005737	P:carbohydrate metabolic process; P:establishment or maintenance of cell polarity; P:cell migration; P:actin filament bundle assembly; F:hydrolase activity, hydrolyzing O-glycosyl compounds; F:actin filament binding; C:cytoplasm			sp|Q5B5X8|EXGA_EMENI	32.641	Putative uncharacterized protein;Glucan 1,3-beta-glucosidase;Predicted protein (Fragment);Predicted protein;	GO:0043169,GO:0004553,GO:0005975,GO:0003824	MDP0000133367	0	66.4	GO:0003824,GO:0004553,GO:0005975,GO:0043169	catalytic activity,hydrolase activity, hydrolyzing O-glycosyl compounds,carbohydrate metabolic process,cation binding	IPR001547,IPR008999,IPR013781,IPR017853	Glycoside hydrolase, family 5,Actin cross-linking,Glycoside hydrolase, subgroup, catalytic domain,Glycoside hydrolase, superfamily	K01210	glucan 1,3-beta-glucosidase [EC:3.2.1.58]	ko00500	Starch and sucrose metabolism
Cs1g01220	4.61988	5.10831	13.7074	13.9816	23.4995	6.47379	10.6	19.296	7.41745	1.00381	4.54378	9.50063	16.3313	9.91975	4.82521	16.5428				probable glucan 1,3-beta-glucosidase A	507	2.3e-300	87.99	7	P:GO:0005975; P:GO:0007163; P:GO:0016477; P:GO:0051017; F:GO:0004553; F:GO:0051015; C:GO:0005737	P:carbohydrate metabolic process; P:establishment or maintenance of cell polarity; P:cell migration; P:actin filament bundle assembly; F:hydrolase activity, hydrolyzing O-glycosyl compounds; F:actin filament binding; C:cytoplasm			sp|Q7Z9L3|EXGA_ASPOR	31.534	Putative uncharacterized protein;Predicted protein (Fragment);Predicted protein;PREDICTED: probable glucan 1,3-beta-glucosidase A-like;		MDP0000133367	0	73.0539	GO:0003824,GO:0004553,GO:0005975,GO:0043169	catalytic activity,hydrolase activity, hydrolyzing O-glycosyl compounds,carbohydrate metabolic process,cation binding	IPR001547,IPR008999,IPR013781,IPR017853	Glycoside hydrolase, family 5,Actin cross-linking,Glycoside hydrolase, subgroup, catalytic domain,Glycoside hydrolase, superfamily	K01210	glucan 1,3-beta-glucosidase [EC:3.2.1.58]	ko00500	Starch and sucrose metabolism
Cs1g01230	0	0	0	0	0	0	0	0	0	0	0	0	0	0	0	0				En/Spm transposon protein-like	397	2.9e-56	54.76								T26D3.7 protein;En/Spm-like transposon protein;Putative transposon protein;En/Spm transposon protein-like;Putative uncharacterized protein F19C17.11;		MDP0000294082	1e-05	24.1573			IPR004252	Transposase, Ptta/En/Spm, plant
Cs1g01240	0	0	0	0	0	0	0	0	0	0	0	0	0	0	1.34864	0	AT4G08685.1	49.57	1e-29	protein DOWNSTREAM OF FLC-like	158	3.9e-52	76.22	1	C:GO:0016021	C:integral component of membrane			sp|Q9LX15|DFC_ARATH	50	Pollen-specific protein;Predicted protein;Pollen-specific protein C13, putative;		MDP0000231945	2e-46	64.1221	GO:0005615	extracellular space	IPR006040,IPR006041	Allergen Ole e 1, conserved site,Pollen Ole e 1 allergen/extensin
Cs1g01250	1.15275	0.932819	2.51443	0.95047	15.6394	0.874181	18.1517	32.6857	0	1.62035	6.62776	3.46558	4.15136	6.87508	0.0935555	10.3095	AT5G10150.1	47.31	2e-101	protein UPSTREAM OF FLC	413	3.2e-239	73.06	1	C:GO:0009925	C:basal plasma membrane			sp|Q9LX14|UFC_ARATH	47.309	Putative uncharacterized protein;hypothetical protein MTR_8g091300;Expressed protein;At5g10150;	GO:0005575,GO:0008150	MDP0000839354	6e-53	67.7852348993289;45.4545454545455			IPR010369	Protein of unknown function DUF966
Cs1g01260	0	1.87028	4.20124	0	5.73453	3.83415	1.91263	0.974877	0	1.68452	3.17697	1.08086	3.38069	3.94991	2.55313	3.60842	AT1G22170.1	66.97	1e-156	phosphoglycerate mutase-like	592	7.4e-189	89.79	3	P:GO:0006096; F:GO:0004619; C:GO:0016021	P:glycolytic process; F:phosphoglycerate mutase activity; C:integral component of membrane	EC:5.4.2.1	Intramolecular transferases	sp|Q6MEW4|GPMA_PARUW	57.919	Putative uncharacterized protein;Os02g0751800 protein;Putative uncharacterized protein Sb10g007800;Predicted protein;Phosphoglycerate mutase, putative;	GO:0008152,GO:0006096,GO:0010167,GO:0003824,GO:0016868,GO:0004619,GO:0016853	MDP0000191423	1e-122	65.1163	GO:0003824,GO:0006096,GO:0008152,GO:0016868	catalytic activity,glycolysis,metabolic process,intramolecular transferase activity, phosphotransferases	IPR001345,IPR005952,IPR013078	Phosphoglycerate/bisphosphoglycerate mutase, active site,Phosphoglycerate mutase 1,Histidine phosphatase superfamily, clade-1	K01834	2,3-bisphosphoglycerate-dependent phosphoglycerate mutase [EC:5.4.2.1]	ko00010,ko00260,ko00680	Glycolysis / Gluconeogenesis ,Glycine, serine and threonine metabolism ,Methane metabolism
Cs1g01270	0	0	0	0	0.174969	0	0	0	0	0	0	0	0	0	0	0	AT5G65090.1	64.01	0	Type I inositol-1,4,5-trisphosphate 5-phosphatase CVP2	579	0	81.18	5	P:GO:0009932; P:GO:0046856; P:GO:0048766; F:GO:0004439; F:GO:0034485	P:cell tip growth; P:phosphatidylinositol dephosphorylation; P:root hair initiation; F:phosphatidylinositol-4,5-bisphosphate 5-phosphatase activity; F:phosphatidylinositol-3,4,5-trisphosphate 5-phosphatase activity	EC:3.1.3.36	Phosphoinositide 5-phosphatase	sp|Q66GQ6|IP5P5_ARATH	64.007	Type I inositol polyphosphate 5-phosphatase, putative;Predicted protein;Bristled-like protein;PREDICTED: type I inositol-1,4,5-trisphosphate 5-phosphatase CVP2-like;Inositol-1, 4, 5-trisphosphate 5-phosphatase-like protein;	GO:0046854,GO:0009932,GO:0048765,GO:0010053,GO:0032440,GO:0055114,GO:0016491	MDP0000219269	1e-119	49.1396	GO:0003700,GO:0005634	sequence-specific DNA binding transcription factor activity,nucleus	IPR006957,IPR023278	Ethylene insensitive 3,Ethylene insensitive 3-like protein, DNA-binding domain
Cs1g01280	1.1121	1.64772	2.78362	10.7513	7.22137	8.8639	5.54703	2.21898	1.11887	2.23113	1.83962	2.13315	3.5265	3.96909	4.39422	5.76743	AT4G39790.1	61.43	0	U-box domain-containing 43 -like protein	748	0	78.11	1	P:GO:0071249	P:cellular response to nitrate			sp|Q93YU8|NRG2_ARATH	27.128	Putative uncharacterized protein;BZIP transcription factor;Putative uncharacterized protein (Fragment);BZIP transcription factor bZIP133;PREDICTED: uncharacterized protein LOC100789264;		MDP0000208095	0	56.2334			IPR006867,IPR006868	Domain of unknown function DUF632,Domain of unknown function DUF630
Cs1g01290	3.29857	6.12203	9.20399	3.72492	4.64202	4.11029	4.18823	6.67122	5.9019	10.0482	8.28605	6.56896	5.71842	7.4237	0.88663	1.12246	AT5G65110.1	84.78	0	acyl-coenzyme A oxidase 2, peroxisomal	689	0	93.65	7	P:GO:0001676; P:GO:0033540; P:GO:0055088; F:GO:0003997; F:GO:0005504; F:GO:0071949; C:GO:0005777	P:long-chain fatty acid metabolic process; P:fatty acid beta-oxidation using acyl-CoA oxidase; P:lipid homeostasis; F:acyl-CoA oxidase activity; F:fatty acid binding; F:FAD binding; C:peroxisome	EC:1.3.3.6	Acyl-CoA oxidase	sp|O65201|ACOX2_ARATH	84.783	Acyl-coenzyme A oxidase, peroxisomal;Acyl-coenzyme A oxidase 2, peroxisomal;Acyl-coenzyme A oxidase;		MDP0000714548	0	87.0827	GO:0003995,GO:0003997,GO:0005777,GO:0006631,GO:0006635,GO:0008152,GO:0016627,GO:0050660,GO:0055114	acyl-CoA dehydrogenase activity,acyl-CoA oxidase activity,peroxisome,fatty acid metabolic process,fatty acid beta-oxidation,metabolic process,oxidoreductase activity, acting on the CH-CH group of donors,flavin adenine dinucleotide binding,oxidation-reduction process	IPR002655,IPR006090,IPR006091,IPR009075,IPR009100,IPR012258	Acyl-CoA oxidase, C-terminal,Acyl-CoA oxidase/dehydrogenase, type 1,Acyl-CoA oxidase/dehydrogenase, central domain,Acyl-CoA dehydrogenase/oxidase C-terminal,Acyl-CoA dehydrogenase/oxidase,Acyl-CoA oxidase	K00232	acyl-CoA oxidase [EC:1.3.3.6]	ko00071,ko00592,ko01040,ko03320,ko04146	Fatty acid metabolism ,alpha-Linolenic acid metabolism ,Biosynthesis of unsaturated fatty acids ,PPAR signaling pathway ,Peroxisome
Cs1g01300	0	0	0	0	0	0	0	0	0	0	0	0	0	0	0	0	AT2G31300.1	80.91	4e-60	actin-related protein 2/3 complex subunit 1A-like	118	5.6e-64	96.84	4	P:GO:0034314; F:GO:0051015; C:GO:0005737; C:GO:0005885	P:Arp2/3 complex-mediated actin nucleation; F:actin filament binding; C:cytoplasm; C:Arp2/3 protein complex			sp|Q9SJW6|ARC1B_ARATH	80.909	Putative uncharacterized protein;Predicted protein;WD-repeat protein, putative;		MDP0000823925	2e-54	85.3211	GO:0003779,GO:0005515,GO:0005856,GO:0030833	actin binding,protein binding,cytoskeleton,regulation of actin filament polymerization	IPR001680,IPR015943,IPR017383,IPR017986,IPR019775	WD40 repeat,WD40/YVTN repeat-like-containing domain,Actin-related protein 2/3 complex, subunit 1,WD40-repeat-containing domain,WD40 repeat, conserved site	K05757	actin related protein 2/3 complex, subunit 1A/1B	ko04666,ko04810,ko05100,ko05130,ko05131,ko05132	Fc gamma R-mediated phagocytosis ,Regulation of actin cytoskeleton ,Bacterial invasion of epithelial cells ,Pathogenic Escherichia coli infection ,Shigellosis ,Salmonella infection
Cs1g01310	9.34324	1.72816	47.4488	36.1796	27.0923	3.27019	16.7523	10.6014	6.82497	3.59199	0	0.921903	11.3194	22.8611	17.2656	6.4449	AT5G10110.1	37.05	2e-48	Tether containing UBX domain for GLUT4, putative	350	1.9e-200	65.19								Putative uncharacterized protein;Predicted protein;		MDP0000147218	1e-67	45.2632
Cs1g01320	31.7432	52.6808	20.225	46.7221	19.5201	11.1948	19.6629	25.1463	56.6945	57.8203	145.56	75.6528	26.2066	22.5903	15.7582	27.6464	AT4G39780.1	46.76	4e-83	ethylene-responsive transcription factor ERF060-like	355	8.6e-201	71.88	4	P:GO:0006355; F:GO:0003700; F:GO:0043565; C:GO:0005634	P:regulation of transcription, DNA-templated; F:DNA-binding transcription factor activity; F:sequence-specific DNA binding; C:nucleus			sp|O65665|ERF60_ARATH	46.761	DRE transcription factor 1;DNA binding protein, putative;Putative dehydration-responsive element binding protein;AP2/ERF domain-containing transcription factor;DREB1C;	GO:0005634,GO:0003677,GO:0006355,GO:0006351,GO:0003700	MDP0000683814	1e-65	46.648	GO:0003677,GO:0003700,GO:0006355	DNA binding,sequence-specific DNA binding transcription factor activity,regulation of transcription, DNA-dependent	IPR001471,IPR016177	AP2/ERF domain,DNA-binding, integrase-type
Cs1g01330	0	0.306796	0	1.38227	2.16286	0	0.492408	0	0	0	0.917348	7.27016	7.95821	4.9996	1.29251	1.23091	AT5G65140.1	64.59	8e-170	probable trehalose-phosphate phosphatase J	391	6.5e-226	87.32	3	P:GO:0005992; P:GO:0016311; F:GO:0004805	P:trehalose biosynthetic process; P:dephosphorylation; F:trehalose-phosphatase activity	EC:3.1.3.12	Trehalose-phosphatase	sp|Q5HZ05|TPPJ_ARATH	64.595	Trehalose-6-phosphate synthase, putative;Putative uncharacterized protein;PREDICTED: trehalose-phosphate phosphatase-like;Predicted protein;Putative uncharacterized protein (Fragment);		MDP0000229001	1e-131	63.0319	GO:0003824,GO:0005992,GO:0008152	catalytic activity,trehalose biosynthetic process,metabolic process	IPR003337,IPR006379,IPR023214	Trehalose-phosphatase,HAD-superfamily hydrolase, subfamily IIB,HAD-like domain
Cs1g01340	0	0	0	0	0	0	0	0	0	0	0	0	0	0	0	0	AT2G22180.1	33.33	1e-36	Late embryogenesis abundant hydroxyproline-rich glycoprotein family, putative isoform 1	279	5.4e-158	62.08	1	C:GO:0016021	C:integral component of membrane			sp|Q9ZVD2|NHL13_ARATH	27.027	Putative uncharacterized protein;Predicted protein;PREDICTED: uncharacterized protein LOC100816505;		MDP0000151604	3e-41	38.488
Cs1g01350	0	0	0	0	0	0	0	0	0	0	0	0	0	0	0	0				PREDICTED: uncharacterized protein LOC107178072	276	8.6e-31	50.14	2	F:GO:0003676; F:GO:0008270	F:nucleic acid binding; F:zinc ion binding					Putative uncharacterized protein;PREDICTED: uncharacterized protein LOC100822107;		MDP0000272603	3e-12	24.4186	GO:0008270	zinc ion binding	IPR004332,IPR006564,IPR007527,IPR018289	Transposase, MuDR, plant,Zinc finger, PMZ-type,Zinc finger, SWIM-type,MULE transposase domain
Cs1g01360	0	0	0	0	0	0	0	0	0	0	0	0	0	0	0	0				hypothetical protein CISIN_1g042900mg, partial	323	1.9e-138	74.78								Putative uncharacterized protein;Uncharacterized protein;Kinesin-related protein 2;
Cs1g01370	247.702	110.917	46.8083	59.167	39.4037	64.2588	36.569	28.4515	131.862	67.3989	62.1629	42.0181	68.826	89.985	57.626	55.8371	AT2G22170.1	67.32	2e-75	lipoxygenase homology domain-containing protein 1-like	180	3.3e-100	84.31	4	P:GO:0055114; P:GO:0098869; F:GO:0004096; F:GO:0020037	P:oxidation-reduction process; P:cellular oxidant detoxification; F:catalase activity; F:heme binding	EC:1.11.1.7; EC:1.11.1.6	Peroxidase; Catalase	sp|Q9SIE7|PLAT2_ARATH	67.32	Putative uncharacterized protein;Predicted protein;hypothetical protein MTR_3g087510;	GO:0016020,GO:0009535,GO:0009579,GO:0005886,GO:0009507,GO:0005773	MDP0000399295	5e-60	70.1987	GO:0005515	protein binding	IPR001024,IPR008976	Lipoxygenase, LH2,Lipase/lipooxygenase, PLAT/LH2
Cs1g01380	0	0	0	0	0	0	0	0	0	0	0	0	0	0	0	0	AT5G65160.1	56.92	0	inactive TPR repeat-containing thioredoxin TTL3-like	621	0	79.25	2	P:GO:0045454; C:GO:0005623	P:cell redox homeostasis; C:cell			sp|Q84JR9|TTL4_ARATH	50.141	Putative uncharacterized protein;Predicted protein (Fragment);PREDICTED: TPR repeat-containing thioredoxin TTL1-like;DnaJ homolog subfamily C member-like protein;Tetratricopeptide repeat protein, putative;	GO:0045454	MDP0000397971	1e-164	77.5342465753425;47.7011494252874	GO:0005488,GO:0005515	binding,protein binding	IPR001440,IPR011990,IPR013026,IPR013105,IPR019734	Tetratricopeptide TPR-1,Tetratricopeptide-like helical,Tetratricopeptide repeat-containing domain,Tetratricopeptide TPR2,Tetratricopeptide repeat
Cs1g01390	9.31376	6.58705	14.3322	5.9152	3.43526	9.21257	11.5215	14.8012	8.36975	12.0403	8.74058	4.92634	7.63798	8.06632	7.88883	3.90808	AT4G39740.1	57.89	5e-108	protein SCO1 homolog 2, mitochondrial-like	284	3.5e-160	82.39	4	P:GO:0033617; P:GO:0055070; C:GO:0005739; C:GO:0016020	P:mitochondrial respiratory chain complex IV assembly; P:copper ion homeostasis; C:mitochondrion; C:membrane			sp|Q8LAL0|SCO12_ARATH	57.895	Putative uncharacterized protein;Protein SCO1 homolog 2, mitochondrial;Predicted protein (Fragment);Predicted protein;PREDICTED: protein SCO1 homolog 2, mitochondrial-like;		MDP0000809236	1e-75	78.6982			IPR003782,IPR012336	Copper chaperone SCO1/SenC,Thioredoxin-like fold
Cs1g01400	0	0	0	0	0	0	0	0	0	0	0	0	0	0	0	0	AT5G65165.1	77.61	5e-155	succinate dehydrogenase [ubiquinone] iron-sulfur subunit 3, mitochondrial	315	6.3e-187	88.38	9	P:GO:0006099; P:GO:0022904; F:GO:0008177; F:GO:0009055; F:GO:0046872; F:GO:0051537; F:GO:0051538; F:GO:0051539; C:GO:0005743	P:tricarboxylic acid cycle; P:respiratory electron transport chain; F:succinate dehydrogenase (ubiquinone) activity; F:electron transfer activity; F:metal ion binding; F:2 iron, 2 sulfur cluster binding; F:3 iron, 4 sulfur cluster binding; F:4 iron, 4 sulfur cluster binding; C:mitochondrial inner membrane	EC:1.3.5.1	Succinate dehydrogenase (quinone)	sp|Q9FJP9|SDHB3_ARATH	77.612	Putative uncharacterized protein;Succinate dehydrogenase, putative;Predicted protein;Succinate dehydrogenase [ubiquinone] iron-sulfur subunit 3, mitochondrial;Putative uncharacterized protein Sb02g023310;		MDP0000612264	2e-74	66.3366	GO:0006099,GO:0009055,GO:0016491,GO:0051536,GO:0051537,GO:0055114	tricarboxylic acid cycle,electron carrier activity,oxidoreductase activity,iron-sulfur cluster binding,2 iron, 2 sulfur cluster binding,oxidation-reduction process	IPR001041,IPR004489,IPR006058,IPR009051,IPR012285,IPR012675,IPR017896,IPR017900,IPR025192	2Fe-2S ferredoxin-type domain,Succinate dehydrogenase/fumarate reductase iron-sulphur protein,2Fe-2S ferredoxin, iron-sulphur binding site,Alpha-helical ferredoxin,Fumarate reductase, C-terminal,Beta-grasp domain,4Fe-4S ferredoxin-type, iron-sulpur binding domain,4Fe-4S ferredoxin, iron-sulphur binding, conserved site,Succinate dehydogenase/fumarate reductase N-terminal	K00235	succinate dehydrogenase (ubiquinone) iron-sulfur subunit [EC:1.3.5.1]	ko00020,ko00190,ko05010,ko05012,ko05016	Citrate cycle (TCA cycle) ,Oxidative phosphorylation ,Alzheimer's disease ,Parkinson's disease ,Huntington's disease
Cs1g01410	14.3242	5.1714	0.035744	3.28541	0.476136	2.08773	0.473157	0	0.605122	0.537429	0.0324354	0.689684	0	0.0720109	1.67566	0.109426	AT5G65170.1	82.14	7e-21	VQ motif-containing family protein	492	3.5e-285	60.69								Putative uncharacterized protein;Predicted protein;hypothetical protein MTR_3g087390;		MDP0000216667	1e-44	35.7309			IPR008889	VQ
Cs1g01420	0	0	0	0	0	0	0	0.0783868	0.209588	0	0	0	0	0	0.410604	0.0356139	AT5G10190.1	67.36	0	Major facilitator superfamily protein	487	3.1e-278	84.63	2	P:GO:0055085; C:GO:0016021	P:transmembrane transport; C:integral component of membrane					Putative uncharacterized protein;At1g78130;Predicted protein;		MDP0000242488	1e-167	65.991	GO:0016021,GO:0055085	integral to membrane,transmembrane transport	IPR011701,IPR016196,IPR020846	Major facilitator superfamily,Major facilitator superfamily domain, general substrate transporter,Major facilitator superfamily domain
Cs1g01430	0	0	0	0	0	0	0	0	0	0	0	0	0.426166	0	0	0	AT5G10190.1	67.16	0	Major facilitator superfamily protein	501	1.1e-217	75.77	2	P:GO:0055085; C:GO:0016021	P:transmembrane transport; C:integral component of membrane					Putative uncharacterized protein;Predicted protein;Carbohydrate transporter, putative;		MDP0000242488	1e-132	53.6797	GO:0016021,GO:0055085	integral to membrane,transmembrane transport	IPR011701,IPR016196,IPR020846	Major facilitator superfamily,Major facilitator superfamily domain, general substrate transporter,Major facilitator superfamily domain
Cs1g01440	0	0	0	0	0	0	0	0.0729691	0	0	0	0	0.226125	0	0	0	AT5G10190.1	75.05	0	Major facilitator superfamily protein	536	5.7e-289	89.19	2	P:GO:0055085; C:GO:0016021	P:transmembrane transport; C:integral component of membrane			sp|Q9GQQ0|SPIN_DROME	22.678	Putative uncharacterized protein;PREDICTED: uncharacterized protein LOC100787140;Predicted protein;Carbohydrate transporter, putative;	GO:0055085,GO:0016021,GO:0009567	MDP0000242488	0	64.6943	GO:0016021,GO:0055085	integral to membrane,transmembrane transport	IPR011701,IPR016196,IPR020846	Major facilitator superfamily,Major facilitator superfamily domain, general substrate transporter,Major facilitator superfamily domain
Cs1g01450	0	0	0	0	0	0	0	0	0	0	0	0	0	0	0	0	ATMG00810.1	30.77	2e-17	Retrovirus-related Pol polyprotein from transposon TNT 1-94	338	1.4e-59	53.38	8	P:GO:0006508; P:GO:0015074; F:GO:0003676; F:GO:0004252; F:GO:0008233; F:GO:0008236; F:GO:0008270; F:GO:0016787	P:proteolysis; P:DNA integration; F:nucleic acid binding; F:serine-type endopeptidase activity; F:peptidase activity; F:serine-type peptidase activity; F:zinc ion binding; F:hydrolase activity			sp|P10978|POLX_TOBAC	35.588	Putative uncharacterized protein;OO_Ba0005L10-OO_Ba0081K17.18 protein;Retrotransposon protein, putative, Ty1-copia subclass;OSJNBa0093P23.9 protein;		MDP0000459932	2e-20	35.4286	GO:0003676,GO:0008270	nucleic acid binding,zinc ion binding	IPR001878	Zinc finger, CCHC-type
Cs1g01460	7.68382	8.37012	11.7318	4.97513	3.91341	4.21832	9.38281	5.6095	5.80253	13.3106	8.70861	4.68605	11.5886	5.91868	5.75384	18.8571	AT4G39840.1	56.81	2e-134	cell wall integrity and stress response component 3-like	441	2.5e-242	74.83	1	C:GO:0016021	C:integral component of membrane					Putative uncharacterized protein;Putative uncharacterized protein AT4g39840;Predicted protein;UPI00015CDD01 related cluster;	GO:0008150	MDP0000575203	4e-85	55.132
Cs1g01470	0	0	0	0	0	0	0	0	0	0	0	0	0	0	0	0				PREDICTED: uncharacterized protein LOC107175534	155	2.8e-15	61.11
Cs1g01480	0	0	0	0	0	0	0	0	0	0	0	4.07231	0	0	0	2.01828	AT2G22320.1	34.26	2e-10	prostatic spermine-binding protein	113	1.1e-53	73.18	1	C:GO:0016020	C:membrane					hypothetical protein MTR_3g087110;Putative uncharacterized protein;Predicted protein;Putative uncharacterized protein At2g22320;		MDP0000237294	8e-06	40
Cs1g01490	0	0	0	0	0	0	0	0	0	0	0	0	0	0	0	0	AT2G22320.1	35.19	2e-08	prostatic spermine-binding protein	113	3.7e-57	77.39	2	C:GO:0016020; C:GO:0016021	C:membrane; C:integral component of membrane					hypothetical protein MTR_3g087110;Putative uncharacterized protein;Predicted protein;Putative uncharacterized protein At2g22320;		MDP0000237294	0.0003	39.7059
Cs1g01500	6.76077	22.9858	20.475	11.1374	24.2519	22.0663	14.2691	23.4156	16.6667	18.7978	15.3436	18.3848	20.622	18.1418	28.4016	19.4957	AT5G10200.1	85.16	0	ARM-repeat/Tetratricopeptide repeat (TPR)-like protein isoform 2	616	0	96.31	4	P:GO:0009641; P:GO:0060918; C:GO:0005634; C:GO:0005886	P:shade avoidance; P:auxin transport; C:nucleus; C:plasma membrane			sp|Q99614|TTC1_HUMAN	35.043	PREDICTED: uncharacterized protein LOC100816695;Os05g0421300 protein;Predicted protein (Fragment);PREDICTED: uncharacterized protein LOC100841578;ARM-repeat/tetratricopeptide repeat-like protein;	GO:0005886,GO:0005488,GO:0008150	MDP0000233525	0	87.84	GO:0005488	binding	IPR011989,IPR011990,IPR016024	Armadillo-like helical,Tetratricopeptide-like helical,Armadillo-type fold
Cs1g01505	0	2.8206	0.475109	5.02863	0.703198	0	0.698799	6.14231	4.02288	5.24019	1.86823	2.4451	4.14969	2.23384	4.95053	4.12146	AT4G39850.1	58.65	5e-25	ABC transporter D family member 1	102	3.7e-48	87.65	5	P:GO:0055085; F:GO:0005524; F:GO:0016887; F:GO:0042626; C:GO:0016021	P:transmembrane transport; F:ATP binding; F:ATPase activity; F:ATPase-coupled transmembrane transporter activity; C:integral component of membrane	EC:3.6.1.3; EC:3.6.1.15	Adenosinetriphosphatase; Nucleoside-triphosphate phosphatase	sp|Q94FB9|AB1D_ARATH	58.654	Putative uncharacterized protein;ABC transporter D family member;ABC transporter D family member 1;Peroxisomal membrane ABC transporter family, PMP family;PREDICTED: ABC transporter D family member 1-like;	GO:0016020,GO:0006810,GO:0055085,GO:0005524,GO:0042626,GO:0000166,GO:0006200,GO:0016021,GO:0017111,GO:0016887,GO:0005777,GO:0015916,GO:0006635,GO:0046861,GO:0010030,GO:0051788,GO:0015910,GO:0016787,GO:0009514,GO:0005778,GO:0007031,GO:0080129,GO:0043161,GO:0009407,GO:0005325	MDP0000910481	3e-35	66.6667
Cs1g01510	15.8907	9.68901	9.81266	8.56312	7.6376	11.6203	7.55742	17.3705	3.6846	7.63566	5.62901	5.31945	11.4582	4.85985	14.0012	12.7989	AT4G39850.1	81.08	0	ABC transporter D family member 1	1149	0	93.14	5	P:GO:0055085; F:GO:0005524; F:GO:0016887; F:GO:0042626; C:GO:0016021	P:transmembrane transport; F:ATP binding; F:ATPase activity; F:ATPase-coupled transmembrane transporter activity; C:integral component of membrane	EC:3.6.1.3; EC:3.6.1.15	Adenosinetriphosphatase; Nucleoside-triphosphate phosphatase	sp|Q94FB9|AB1D_ARATH	81.081	Peroxisomal abc transporter, putative;UPI0001985F61 related cluster;Peroxisomal membrane ABC transporter family, PMP family;PREDICTED: ABC transporter D family member 1-like isoform 2;PREDICTED: ABC transporter D family member 1-like;	GO:0016020,GO:0006810,GO:0055085,GO:0005524,GO:0042626,GO:0016787,GO:0000166,GO:0017111,GO:0006200,GO:0016021,GO:0008559,GO:0016887,GO:0005777,GO:0015916,GO:0006635,GO:0046861,GO:0010030	MDP0000260550	0	78.7852865697177;35.1063829787234	GO:0000166,GO:0005524,GO:0006810,GO:0016020,GO:0016021,GO:0016887,GO:0017111,GO:0042626,GO:0055085	nucleotide binding,ATP binding,transport,membrane,integral to membrane,ATPase activity,nucleoside-triphosphatase activity,ATPase activity, coupled to transmembrane movement of substances,transmembrane transport	IPR003439,IPR003593,IPR010509,IPR011527,IPR011633,IPR017871,IPR017940,IPR019542	ABC transporter-like,AAA+ ATPase domain,ABC transporter, N-terminal,ABC transporter, transmembrane domain, type 1,Protein of unknown function DUF1602,ABC transporter, conserved site,ABC transporter, integral membrane type 1,Enhancer of polycomb-like, N-terminal
Cs1g01520	0	0	0	0	0	0	0	0	0	0	6.51184	3.77672	0	0	0	0.665758	AT5G65030.1	49.76	1e-56	Nitric oxide synthase-interacting protein, putative	204	2.1e-111	73.42								Putative uncharacterized protein;Predicted protein;At5g65030;	GO:0005575,GO:0008150	MDP0000498703	2e-51	55.6122	GO:0005515	protein binding	IPR008973	C2 calcium/lipid-binding domain, CaLB
Cs1g01530	128.17	325.932	275.515	305.86	240.728	343.172	208.402	222.811	213.475	216.901	142.54	192.287	151.059	250.635	196.205	191.828	AT4G39860.1	72.91	2e-146	Hematological and neurological expressed 1-like protein	302	2e-166	88.79						sp|Q9SIE0|ALKB2_ARATH	43.011	Putative uncharacterized protein;UPI0001985F60 related cluster;PREDICTED: uncharacterized protein LOC100789861 isoform 2;UPI00015CD8C6 related cluster;PREDICTED: uncharacterized protein LOC100789861 isoform 3;		MDP0000209004	4e-74	65.7143			IPR025131	Domain of unknown function DUF4057
Cs1g01540	1444.63	648.169	266.951	238.053	669.763	503.4	681.512	742.904	415.967	103.915	83.4657	306.382	420.367	323.562	373.615	366.927	AT5G65020.1	73.19	1e-175	annexin D2-like	317	2.3e-176	91.37	12	P:GO:0009408; P:GO:0009409; P:GO:0009414; P:GO:0009651; P:GO:0090378; P:GO:0098869; F:GO:0003779; F:GO:0004601; F:GO:0005509; F:GO:0005525; F:GO:0005544; C:GO:0005829	P:response to heat; P:response to cold; P:response to water deprivation; P:response to salt stress; P:seed trichome elongation; P:cellular oxidant detoxification; F:actin binding; F:peroxidase activity; F:calcium ion binding; F:GTP binding; F:calcium-dependent phospholipid binding; C:cytosol	EC:1.11.1.7	Peroxidase	sp|Q9XEE2|ANXD2_ARATH	73.186	Putative uncharacterized protein;Annexin P38;Anx1;Predicted protein;Vacuole-associated annexin VCaB42;	GO:0005544,GO:0005509	MDP0000253809	1e-126	70.3704	GO:0005509,GO:0005544	calcium ion binding,calcium-dependent phospholipid binding	IPR001464,IPR009118,IPR018252,IPR018502	Annexin,Annexin, plant,Annexin repeat, conserved site,Annexin repeat
Cs1g01550	59.2206	52.0837	19.7212	32.2632	40.1387	35.0478	28.4257	23.7456	61.2157	31.9958	47.5964	45.2301	29.2032	38.4335	32.1491	26.72	AT4G39870.2	64.56	5e-156	oxidation resistance protein 1-like	370	1e-212	86.39						sp|A8KBE0|OXR1_XENTR	41.304	Putative uncharacterized protein;Predicted protein (Fragment);Predicted protein;UPI0001986171 related cluster;Putative uncharacterized protein At4g39870;	GO:0008150	MDP0000179065	1e-116	60.929			IPR006571	TLDc
Cs1g01560	16.5228	11.7783	11.1056	23.2994	9.60796	16.2896	20.7629	16.147	4.16488	8.31389	4.78854	17.8398	9.27994	15.7423	13.912	19.8083	AT5G10240.1	87.23	0	asparagine synthetase [glutamine-hydrolyzing] 2	572	0	96.56	5	P:GO:0006529; P:GO:0006541; F:GO:0004066; F:GO:0005524; C:GO:0005829	P:asparagine biosynthetic process; P:glutamine metabolic process; F:asparagine synthase (glutamine-hydrolyzing) activity; F:ATP binding; C:cytosol	EC:6.3.5.4	Asparagine synthase (glutamine-hydrolyzing)	sp|Q9LFU1|ASNS3_ARATH	87.234	Predicted protein (Fragment);UPI0001986194 related cluster;Asparagine synthetase, type III;Asparagine synthetase;		MDP0000292272	0	85.1852	GO:0004066,GO:0006529	asparagine synthase (glutamine-hydrolyzing) activity,asparagine biosynthetic process	IPR001962,IPR014729,IPR017932	Asparagine synthase,Rossmann-like alpha/beta/alpha sandwich fold,Glutamine amidotransferase, type II	K01953	asparagine synthase (glutamine-hydrolysing) [EC:6.3.5.4]	ko00250,ko00910	Alanine, aspartate and glutamate metabolism ,Nitrogen metabolism
Cs1g01570	38.8886	46.7913	121.292	82.1734	48.8212	79.187	86.5883	87.2348	56.5549	46.9079	45.355	49.6238	51.3452	57.5574	85.9691	73.0414	AT5G65000.1	78.57	6e-166	CMP-sialic acid transporter 5-like	332	4.3e-178	92.75	4	P:GO:0008643; P:GO:0090481; F:GO:0015165; C:GO:0030173	P:carbohydrate transport; P:pyrimidine nucleotide-sugar transmembrane transport; F:pyrimidine nucleotide-sugar transmembrane transporter activity; C:integral component of Golgi membrane			sp|Q8LES0|CSTR5_ARATH	78.571	Putative uncharacterized protein;UDP-N-acetylglucosamine transporter, putative;At5g65000;Predicted protein;PREDICTED: UDP-N-acetylglucosamine transporter-like;	GO:0016020,GO:0006810,GO:0008643,GO:0015780,GO:0016021,GO:0005351,GO:0005338,GO:0000139,GO:0005794,GO:0010584,GO:0015136,GO:0015739	MDP0000306669	1e-129	73.9394	GO:0000139,GO:0000166,GO:0003735,GO:0005338,GO:0005351,GO:0005622,GO:0005840,GO:0006412,GO:0008643,GO:0015780,GO:0016021	Golgi membrane,nucleotide binding,structural constituent of ribosome,nucleotide-sugar transmembrane transporter activity,sugar:hydrogen symporter activity,intracellular,ribosome,translation,carbohydrate transport,nucleotide-sugar transport,integral to membrane	IPR004689,IPR007271,IPR012677,IPR012678,IPR013025	UDP-galactose transporter,Nucleotide-sugar transporter,Nucleotide-binding, alpha-beta plait,Ribosomal protein L23/L15e core domain,Ribosomal protein L25/L23	K15272	solute carrier family 35 (UDP-sugar transporter), member A1/2/3
Cs1g01580	49.998	34.0616	96.2629	50.9808	43.5743	38.181	51.8888	55.9075	37.7143	46.0198	40.4247	39.2448	28.655	58.5373	34.6588	38.2473	AT4G39880.1	62.71	9e-61	Ribosomal protein L23/L15e family protein, putative	170	2.5e-89	84.98	7	P:GO:0032543; P:GO:0090481; F:GO:0003735; F:GO:0015165; C:GO:0000139; C:GO:0005762; C:GO:0016021	P:mitochondrial translation; P:pyrimidine nucleotide-sugar transmembrane transport; F:structural constituent of ribosome; F:pyrimidine nucleotide-sugar transmembrane transporter activity; C:Golgi membrane; C:mitochondrial large ribosomal subunit; C:integral component of membrane			sp|Q605B4|RL23_METCA	44.262	Putative uncharacterized protein;Predicted protein;RNA binding protein, putative;Ribosomal protein L23 family protein;	GO:0005840,GO:0005622,GO:0005351,GO:0000139,GO:0008643,GO:0000166,GO:0006412,GO:0016021,GO:0003735	MDP0000741562	5e-54	65.896	GO:0000166,GO:0003735,GO:0005622,GO:0005840,GO:0006412	nucleotide binding,structural constituent of ribosome,intracellular,ribosome,translation	IPR012677,IPR012678,IPR013025	Nucleotide-binding, alpha-beta plait,Ribosomal protein L23/L15e core domain,Ribosomal protein L25/L23
Cs1g01590	2.37565	3.02675	0.426989	5.80294	10.3142	10.1045	1.46556	8.37614	3.95793	4.30033	2.70604	2.8303	10.0546	7.13764	47.3726	9.21128	AT5G10250.1	56.99	0	Root phototropism protein, putative	467	2.2e-249	86.82						sp|Q9LFU0|DOT3_ARATH	56.987	Predicted protein (Fragment);PREDICTED: putative BTB/POZ domain-containing protein DOT3-like;Root phototropism protein, putative;80A08_21;		MDP0000213515	0	64.6667	GO:0004871,GO:0005515,GO:0009416	signal transducer activity,protein binding,response to light stimulus	IPR000210,IPR004249,IPR011333	BTB/POZ-like,NPH3,BTB/POZ fold
Cs1g01600	33.8646	17.1568	45.0457	17.8022	11.354	20.1733	7.74607	21.6934	18.4664	26.4598	2.96921	9.26038	30.1415	14.3569	27.0444	18.1983	AT5G10260.1	93.24	4e-142	ras-related protein RABH1e	208	1.8e-110	98.55	9	P:GO:0006886; P:GO:0006890; P:GO:0006891; P:GO:0032482; P:GO:0042147; F:GO:0003924; F:GO:0005525; C:GO:0005794; C:GO:0005829	P:intracellular protein transport; P:retrograde vesicle-mediated transport, Golgi to endoplasmic reticulum; P:intra-Golgi vesicle-mediated transport; P:Rab protein signal transduction; P:retrograde transport, endosome to Golgi; F:GTPase activity; F:GTP binding; C:Golgi apparatus; C:cytosol	EC:3.6.1.15	Nucleoside-triphosphate phosphatase	sp|Q9LFT9|RAH1E_ARATH	93.237	Ras-related protein RABH1d;PREDICTED: ras-related protein RABH1b-like;Predicted protein;Ras-related protein RABH1e;	GO:0007264,GO:0000166,GO:0005739,GO:0005525,GO:0015031,GO:0016020,GO:0006810,GO:0006944,GO:0006891,GO:0016192,GO:0000139,GO:0005794,GO:0009860,GO:0009827,GO:0005624,GO:0032940,GO:0005886	MDP0000200785	1e-108	95.1691	GO:0003924,GO:0005525,GO:0005622,GO:0006184,GO:0006886,GO:0006913,GO:0007165,GO:0007264,GO:0015031,GO:0016020	GTPase activity,GTP binding,intracellular,GTP catabolic process,intracellular protein transport,nucleocytoplasmic transport,signal transduction,small GTPase mediated signal transduction,protein transport,membrane	IPR001806,IPR002041,IPR003578,IPR003579,IPR005225,IPR020849	Small GTPase superfamily,Ran GTPase,Small GTPase superfamily, Rho type,Small GTPase superfamily, Rab type,Small GTP-binding protein domain,Small GTPase superfamily, Ras type	K07976	Rab family, other
Cs1g01610	12.6475	28.0513	200.319	113.544	140.299	237.695	67.333	113.382	18.7002	97.7721	3.51527	0	57.3577	106.077	113.543	97.5835	AT4G39900.1	56.52	2e-85	Adenine deaminase 2	241	7.3e-135	84.62	1	C:GO:0016021	C:integral component of membrane					Putative uncharacterized protein;Putative uncharacterized protein AT4g39900;Predicted protein;AT4g39900/T5J17_70;		MDP0000208497	1e-26	43.4211
Cs1g01620	3.81551	10.2344	10.7391	12.7548	5.88903	9.34153	8.56127	18.0468	0.673377	4.72206	2.79443	2.96038	3.7701	5.99838	8.40367	4.50631	AT5G64970.1	63.49	4e-177	probable mitochondrial adenine nucleotide transporter BTL3	433	8.2e-246	82.39	5	P:GO:0055085; F:GO:0022857; C:GO:0005739; C:GO:0009536; C:GO:0016021	P:transmembrane transport; F:transmembrane transporter activity; C:mitochondrion; C:plastid; C:integral component of membrane			sp|Q9LV81|BRTL3_ARATH	63.492	PREDICTED: calcium-binding mitochondrial carrier protein SCaMC-1-like;Putative uncharacterized protein;Protein brittle-1, chloroplast, putative;At5g64970;	GO:0016020,GO:0006810,GO:0055085,GO:0016021,GO:0009536,GO:0005739	MDP0000243738	1e-149	66.4459	GO:0005488,GO:0006810,GO:0055085	binding,transport,transmembrane transport	IPR002067,IPR018108,IPR023395	Mitochondrial carrier protein,Mitochondrial substrate/solute carrier,Mitochondrial carrier domain
Cs1g01630	43.3694	24.3552	14.9914	39.6701	3.41774	2.33974e-06	18.1515	19.8907	26.4593	16.0749	43.2902	27.6962	24.4686	28.1906	25.0643	22.5286	AT5G10270.1	79.23	0	cyclin-dependent kinase C-2-like	514	0	90.9	11	P:GO:0009615; P:GO:0032968; P:GO:0048366; P:GO:0051726; P:GO:0070816; F:GO:0004693; F:GO:0005524; F:GO:0008353; C:GO:0000307; C:GO:0000790; C:GO:0005829	P:response to virus; P:positive regulation of transcription elongation from RNA polymerase II promoter; P:leaf development; P:regulation of cell cycle; P:phosphorylation of RNA polymerase II C-terminal domain; F:cyclin-dependent protein serine/threonine kinase activity; F:ATP binding; F:RNA polymerase II CTD heptapeptide repeat kinase activity; C:cyclin-dependent protein kinase holoenzyme complex…	EC:2.7.11; EC:2.7.11.23; EC:2.7.11.22	Transferring phosphorus-containing groups; [RNA-polymerase]-subunit kinase; Cyclin-dependent kinase	sp|Q9LFT8|CDKC1_ARATH	79.231	Cyclin-dependent kinase C-2;UPI0001985E37 related cluster;ATP binding protein, putative;Predicted protein;Cyclin dependent kinase C;		MDP0000253325	0	73.8947	GO:0000139,GO:0003677,GO:0004672,GO:0004674,GO:0004713,GO:0005351,GO:0005515,GO:0005524,GO:0006468,GO:0008643,GO:0016021,GO:0016772	Golgi membrane,DNA binding,protein kinase activity,protein serine/threonine kinase activity,protein tyrosine kinase activity,sugar:hydrogen symporter activity,protein binding,ATP binding,protein phosphorylation,carbohydrate transport,integral to membrane,transferase activity, transferring phosphorus-containing groups	IPR000719,IPR001005,IPR002290,IPR007271,IPR008271,IPR009057,IPR011009,IPR017441,IPR017877,IPR020635	Protein kinase, catalytic domain,SANT/Myb domain,Serine/threonine- / dual-specificity protein kinase, catalytic domain,Nucleotide-sugar transporter,Serine/threonine-protein kinase, active site,Homeodomain-like,Protein kinase-like domain,Protein kinase, ATP binding site,Myb-like domain,Tyrosine-protein kinase, catalytic domain	K08819	cyclin-dependent kinase 12/13 [EC:2.7.11.22 2.7.11.23]
Cs1g01640	15.9269	36.0024	9.36696	16.9224	16.2874	17.1609	16.6708	12.1263	27.0435	31.2559	11.5156	18.7206	21.1203	15.4503	21.5016	15.3113	AT2G22300.2	55.35	0	calmodulin-binding transcription activator 3 isoform X1	1057	0	80.14	3	P:GO:0045944; F:GO:0043565; C:GO:0005634	P:positive regulation of transcription by RNA polymerase II; F:sequence-specific DNA binding; C:nucleus			sp|Q8GSA7|CMTA3_ARATH	55.349	Putative uncharacterized protein;Predicted protein (Fragment);Calmodulin-binding protein;UPI0001985F05 related cluster;PREDICTED: calmodulin-binding transcription activator 3-like;		MDP0000290409	0	54.7252747252747;57.7464788732394	GO:0003677,GO:0005515,GO:0005634	DNA binding,protein binding,nucleus	IPR000048,IPR002110,IPR002909,IPR005559,IPR013783,IPR014756,IPR020683	IQ motif, EF-hand binding site,Ankyrin repeat,Cell surface receptor IPT/TIG,CG-1 DNA-binding domain,Immunoglobulin-like fold,Immunoglobulin E-set,Ankyrin repeat-containing domain
Cs1g01650	19.8035	25.5357	13.6401	51.6858	34.7653	19.8435	24.9561	23.5544	30.0692	25.3929	27.9145	13.3426	19.5396	22.2673	22.1021	31.3243	AT2G22310.1	87.43	0	ubiquitin carboxyl-terminal hydrolase 4	370	5.4e-214	96.45	4	P:GO:0006511; P:GO:0016579; F:GO:0004197; F:GO:0004843	P:ubiquitin-dependent protein catabolic process; P:protein deubiquitination; F:cysteine-type endopeptidase activity; F:thiol-dependent ubiquitin-specific protease activity	EC:3.4.22; EC:3.4.19.12	Acting on peptide bonds (peptidases); Ubiquitinyl hydrolase 1	sp|Q8LAM0|UBP4_ARATH	87.432	Predicted protein;Ubiquitin carboxyl-terminal hydrolase;Ubiquitin carboxyl-terminal hydrolase 3;		MDP0000258057	2e-74	61.811	GO:0004221,GO:0006511	ubiquitin thiolesterase activity,ubiquitin-dependent protein catabolic process	IPR001394,IPR018200	Peptidase C19, ubiquitin carboxyl-terminal hydrolase 2,Peptidase C19, ubiquitin carboxyl-terminal hydrolase 2, conserved site	K11842	ubiquitin carboxyl-terminal hydrolase 12/46 [EC:3.1.2.15]
Cs1g01660	82.19	65.3156	56.7298	46.5243	66.1045	49.351	119.178	51.9849	61.4652	36.1419	76.423	90.8244	78.3982	56.4951	34.8999	57.9447	AT5G65220.1	63.52	2e-55	50S ribosomal protein L29, chloroplastic	172	6.9e-87	85.9	4	P:GO:0006412; F:GO:0003735; C:GO:0005840; C:GO:0009507	P:translation; F:structural constituent of ribosome; C:ribosome; C:chloroplast			sp|Q9FJP3|RK29_ARATH	63.522	Putative uncharacterized protein;50S ribosomal protein L29, chloroplast, putative;50S ribosomal protein L29, chloroplastic;50S ribosomal protein L29;	GO:0005840,GO:0006412,GO:0005622,GO:0003735,GO:0009295,GO:0009941,GO:0009507,GO:0009570,GO:0045893,GO:0030529,GO:0006354,GO:0009536,GO:0042793	MDP0000422690	4e-48	65	GO:0003735,GO:0005622,GO:0005840,GO:0006412	structural constituent of ribosome,intracellular,ribosome,translation	IPR001854	Ribosomal protein L29	K02904	large subunit ribosomal protein L29	ko03010	Ribosome
Cs1g01670	0	0	0	0	0	0	0	0	0	0	0	0	0	0	0	0.517237	AT5G10280.1	52.3	3e-106	transcription factor MYB39-like	336	1e-195	77.79	6	P:GO:0006355; P:GO:0030154; F:GO:0003700; F:GO:0043565; F:GO:0044212; C:GO:0005634	P:regulation of transcription, DNA-templated; P:cell differentiation; F:DNA-binding transcription factor activity; F:sequence-specific DNA binding; F:transcription regulatory region DNA binding; C:nucleus			sp|Q9SBF3|MYB92_ARATH	52.299	Putative uncharacterized protein;Predicted protein (Fragment);Predicted protein;	GO:0003677,GO:0009751,GO:0009753,GO:0009733,GO:0009737	MDP0000320772	1e-108	60.1695	GO:0003677,GO:0005515	DNA binding,protein binding	IPR001005,IPR009057,IPR015495,IPR017930	SANT/Myb domain,Homeodomain-like,Myb transcription factor,Myb domain, DNA-binding	K09422	myb proto-oncogene protein, plant
Cs1g01680	0	0	0	0	0	0	0	0	0	0	0	0	0	0	0	0															Putative uncharacterized protein;
Cs1g01690	0	0	0	0	0	0	0	0	0	0	0	0	0	0	0	0	AT2G20340.1	51.52	4e-29	tyrosine decarboxylase 1-like	108	2e-52	89.23	3	P:GO:0006520; F:GO:0004058; F:GO:0030170	P:cellular amino acid metabolic process; F:aromatic-L-amino-acid decarboxylase activity; F:pyridoxal phosphate binding	EC:4.1.1.28	Aromatic-L-amino-acid decarboxylase	sp|P54768|TYDC1_PAPSO	45.872	Putative uncharacterized protein;UPI000198300E related cluster;Predicted protein;Aromatic amino acid decarboxylase, putative (Fragment);		MDP0000460358	1e-26	49.0909	GO:0003824,GO:0016831,GO:0019752,GO:0030170	catalytic activity,carboxy-lyase activity,carboxylic acid metabolic process,pyridoxal phosphate binding	IPR002129,IPR015422,IPR015424	Pyridoxal phosphate-dependent decarboxylase,Pyridoxal phosphate-dependent transferase, major region, subdomain 2,Pyridoxal phosphate-dependent transferase, major domain
Cs1g01700	3596.36	2918.1	2209.65	3388.24	3415.41	5229.79	2708.86	3400.51	3007.13	4251.58	975.765	3937.59	3108.73	3609.29	6387.33	5350.3	AT2G22240.1	91.57	0	inositol-3-phosphate synthase	511	8.6e-295	98.05	4	P:GO:0006021; P:GO:0008654; F:GO:0004512; C:GO:0005737	P:inositol biosynthetic process; P:phospholipid biosynthetic process; F:inositol-3-phosphate synthase activity; C:cytoplasm	EC:5.5.1.4	Inositol-3-phosphate synthase	sp|Q9LW96|INO1_TOBAC	94.314	Inositol-3-phosphate synthase isozyme 2;L-myo inositol-1 phosphate synthase;Myo-inositol-1 phosphate synthase;Inositol-3-phosphate synthase;D-myo-inositol 3-phosphate synthase;		MDP0000698835	0	93.0591259640103;88.0597014925373;66.6666666666667	GO:0000166,GO:0004512,GO:0006021,GO:0008654	nucleotide binding,inositol-3-phosphate synthase activity,inositol biosynthetic process,phospholipid biosynthetic process	IPR002587,IPR013021,IPR016040	Myo-inositol-1-phosphate synthase,Myo-inositol-1-phosphate synthase, GAPDH-like,NAD(P)-binding domain	K01858	myo-inositol-1-phosphate synthase [EC:5.5.1.4]	ko00521,ko00562	Streptomycin biosynthesis ,Inositol phosphate metabolism
Cs1g01710	0	0	0	0	0	0	0	0	0	0	0	0	0	0	0	0				hypothetical protein CICLE_v10004374mg	91	4e-17	65.17	2	C:GO:0016020; C:GO:0016021	C:membrane; C:integral component of membrane
Cs1g01720	0	0	0	0	0	0	0	0	0	0	0	0	0	0	0	0
Cs1g01730	0	0.276907	0	0.381157	0	0	0	0	0	0	9.74616	3.3606	2.74759	3.50886	0	1.04735	AT5G10180.1	67.46	0	sulfate transporter 2.1	658	0	86.24	4	P:GO:1902358; F:GO:0008271; F:GO:0015301; C:GO:0005887	P:sulfate transmembrane transport; F:secondary active sulfate transmembrane transporter activity; F:anion:anion antiporter activity; C:integral component of plasma membrane			sp|O04722|SUT21_ARATH	67.457	Putative uncharacterized protein;Sulfate/bicarbonate/oxalate exchanger and transporter sat-1;PREDICTED: sulfate transporter 2.1-like;	GO:0016020,GO:0006810,GO:0055085,GO:0008272,GO:0016021,GO:0008271,GO:0005215	MDP0000216466	1e-163	46.8454	GO:0005215,GO:0006810,GO:0008271,GO:0008272,GO:0016020,GO:0016021,GO:0055085	transporter activity,transport,secondary active sulfate transmembrane transporter activity,sulfate transport,membrane,integral to membrane,transmembrane transport	IPR001902,IPR002645,IPR011547,IPR018045	Sulphate anion transporter,Sulphate transporter/antisigma-factor antagonist STAS,Sulphate transporter,Sulphate anion transporter, conserved site
Cs1g01740	0	0	0	0	0	0	0	0	0	0	0	0	0	0	0	0
Cs1g01750	0	0	0	0	0	0	0.134187	0	0	0	0	0	0	0	0	0	AT4G39810.1	66.29	1e-121	protein NEN4-like	278	8.9e-153	88.52	3	P:GO:0090305; F:GO:0003676; F:GO:0008408	P:nucleic acid phosphodiester bond hydrolysis; F:nucleic acid binding; F:3'-5' exonuclease activity			sp|F4JJ23|NEN4_ARATH	66.288	Putative uncharacterized protein;DNA polymerase III polC-type;Predicted protein;PREDICTED: uncharacterized protein LOC100791906;	GO:0004527,GO:0005622,GO:0003676	MDP0000771242	1e-117	77.5	GO:0003676,GO:0004527,GO:0005622	nucleic acid binding,exonuclease activity,intracellular	IPR006055,IPR012337,IPR013520	Exonuclease,Ribonuclease H-like domain,Exonuclease, RNase T/DNA polymerase III
Cs1g01760	7.48768	7.52422	28.0785	21.6083	35.7731	35.3066	66.8014	20.1416	6.08985	16.801	4.48619	2.77556	24.3929	27.0709	42.1937	26.8419	AT2G22250.3	73.52	0	Aspartate aminotransferase isoform 1	471	2.3e-265	93.56	7	P:GO:0009094; F:GO:0004069; F:GO:0030170; F:GO:0033853; F:GO:0033854; F:GO:0042802; C:GO:0009507	P:L-phenylalanine biosynthetic process; F:L-aspartate:2-oxoglutarate aminotransferase activity; F:pyridoxal phosphate binding; F:aspartate-prephenate aminotransferase activity; F:glutamate-prephenate aminotransferase activity; F:identical protein binding; C:chloroplast	EC:2.6.1.78; EC:2.6.1.79; EC:2.6.1.1	Aspartate--prephenate aminotransferase; Glutamate--prephenate aminotransferase; Aspartate transaminase	sp|E9L7A5|PAT_PETHY	82.705	Putative uncharacterized protein;Aspartate aminotransferase, putative;Prephenate aminotransferase;PREDICTED: bifunctional aspartate aminotransferase and glutamate/aspartate-prephenate aminotransferase-like;Predicted protein;		MDP0000363904	0	77.453	GO:0003824,GO:0009058,GO:0016769,GO:0016847,GO:0030170,GO:0042218	catalytic activity,biosynthetic process,transferase activity, transferring nitrogenous groups,1-aminocyclopropane-1-carboxylate synthase activity,pyridoxal phosphate binding,1-aminocyclopropane-1-carboxylate biosynthetic process	IPR001176,IPR004838,IPR004839,IPR015421,IPR015422,IPR015424	1-aminocyclopropane-1-carboxylate synthase,Aminotransferases, class-I, pyridoxal-phosphate-binding site,Aminotransferase, class I/classII,Pyridoxal phosphate-dependent transferase, major region, subdomain 1,Pyridoxal phosphate-dependent transferase, major region, subdomain 2,Pyridoxal phosphate-dependent transferase, major domain	K15849	bifunctional aspartate aminotransferase and glutamate/aspartate-prephenate aminotransferase [EC:2.6.1.1 2.6.1.78 2.6.1.79]	ko00350,ko00360,ko00400,ko00950,ko00960	Tyrosine metabolism ,Phenylalanine metabolism ,Phenylalanine, tyrosine and tryptophan biosynthesis ,Isoquinoline alkaloid biosynthesis ,Tropane, piperidine and pyridine alkaloid biosynthesis
Cs1g01770	9.66266	6.18102	9.31712	5.95248	5.04842	5.80335	11.7208	9.06556	7.32422	7.44281	5.25908	5.90173	4.7439	4.054	8.99325	8.1934	AT4G39820.1	67.62	5e-179	trafficking protein particle complex subunit 12	371	7.3e-211	85.65	3	P:GO:0006508; F:GO:0004175; F:GO:0004180	P:proteolysis; F:endopeptidase activity; F:carboxypeptidase activity			sp|Q8K2L8|TPC12_MOUSE	31.564	Tetratricopeptide repeat protein;At4g39820;PREDICTED: trafficking protein particle complex subunit 12-like;Predicted protein (Fragment);D-alanyl-d-alanine carboxypeptidase, putative;	GO:0004180	MDP0000494807	1e-141	70.7182	GO:0005488,GO:0005515	binding,protein binding	IPR011990,IPR013026,IPR019734	Tetratricopeptide-like helical,Tetratricopeptide repeat-containing domain,Tetratricopeptide repeat
Cs1g01780	0	0	0	0	0	0	0	0	0	0	0	0	0	0	0	0	AT5G59500.1	61.58	2e-174	C-terminal S-isoprenylcysteine carboxyl O-methyltransferases	398	1.9e-236	83.21	3	P:GO:0032259; F:GO:0008168; C:GO:0016021	P:methylation; F:methyltransferase activity; C:integral component of membrane					Putative uncharacterized protein;PREDICTED: uncharacterized protein LOC100781970;hypothetical protein MTR_8g044030;Predicted protein;		MDP0000194587	1e-155	65.4321			IPR007318	Phospholipid methyltransferase
Cs1g01790	102.504	159.768	123.107	100.932	92.5971	140.921	109.988	104.917	147.998	115.639	106.311	130.905	125.339	135.676	108.273	88.2162	AT5G09390.1	50.78	2e-101	CD2 antigen cytoplasmic tail-binding protein 2 homolog	369	1.2e-208	81.1	1	C:GO:0005682	C:U5 snRNP			sp|Q9VKV5|CD2B2_DROME	28.497	Putative uncharacterized protein;CD2 antigen cytoplasmic tail-binding protein;Predicted protein;Putative uncharacterized protein (Fragment);PREDICTED: uncharacterized protein LOC100788722;		MDP0000134330	1e-74	47.3988					K13099	CD2 antigen cytoplasmic tail-binding protein 2
Cs1g01800	0	0	0	0	1.64096	0	0	0	1.64643	1.40377	0	0	1.07895	1.64583	0	0.119088	AT4G39830.1	66.61	0	L-ascorbate oxidase	587	0	88.63	5	P:GO:0055114; P:GO:1900367; F:GO:0005507; F:GO:0016491; C:GO:0005576	P:oxidation-reduction process; P:positive regulation of defense response to insect; F:copper ion binding; F:oxidoreductase activity; C:extracellular region			sp|P14133|ASO_CUCSA	52.205	Putative uncharacterized protein;Predicted protein;L-ascorbate oxidase, putative;Syringolide-induced protein B13-1-1 (Fragment);		MDP0000131142	0	76.5913757700205;63.5416666666667	GO:0005507,GO:0005576,GO:0016491,GO:0055114	copper ion binding,extracellular region,oxidoreductase activity,oxidation-reduction process	IPR001117,IPR002355,IPR008972,IPR011706,IPR011707,IPR017760	Multicopper oxidase, type 1,Multicopper oxidase, copper-binding site,Cupredoxin,Multicopper oxidase, type 2,Multicopper oxidase, type 3,L-ascorbate oxidase, plants
Cs1g01805	0	0	0	0	0	0	0	0	0	0	0	0	0	0	0	0
Cs1g01810	0	0	0	0	0	0	0	0	0	0	0	0	0	0	0	0	AT4G39830.1	44.09	3e-41	L-ascorbate oxidase	185	5.7e-47	64.08	7	P:GO:0055114; P:GO:1900367; F:GO:0005507; F:GO:0008447; F:GO:0016491; F:GO:0046872; C:GO:0005576	P:oxidation-reduction process; P:positive regulation of defense response to insect; F:copper ion binding; F:L-ascorbate oxidase activity; F:oxidoreductase activity; F:metal ion binding; C:extracellular region			sp|P14133|ASO_CUCSA	40.107	Putative uncharacterized protein;Predicted protein;L-ascorbate oxidase;Syringolide-induced protein B13-1-1 (Fragment);		MDP0000459146	2e-44	50.2703	GO:0005507,GO:0005576,GO:0016491,GO:0055114	copper ion binding,extracellular region,oxidoreductase activity,oxidation-reduction process	IPR001117,IPR002355,IPR008972,IPR011706,IPR011707,IPR017760	Multicopper oxidase, type 1,Multicopper oxidase, copper-binding site,Cupredoxin,Multicopper oxidase, type 2,Multicopper oxidase, type 3,L-ascorbate oxidase, plants
Cs1g01820	0	0	0	0	0	0	0	0	0	0	0	0	0	0	0.0834338	0	AT5G06920.1	29.21	6e-15	fasciclin-like arabinogalactan protein 21	437	7.2e-250	76.74	1	C:GO:0016021	C:integral component of membrane			sp|Q9FL53|FLA21_ARATH	29.21	Putative uncharacterized protein;Fasciclin-like arabinogalactan protein;PREDICTED: uncharacterized protein LOC100806312;Predicted protein;		MDP0000852699	1e-08	25.8567			IPR000782	FAS1 domain
Cs1g01830	0	0	0	0	0	0	0	0	0	0	0	0	0	0	0	0	AT1G77950.2	29.53	1e-17	agamous-like MADS-box protein AGL66	508	6e-163	59.34	3	F:GO:0003677; F:GO:0046983; C:GO:0005634	F:DNA binding; F:protein dimerization activity; C:nucleus			sp|Q8RYD9|TT16_ARATH	35.429	Putative uncharacterized protein;MADS63 protein;Putative MADS-box protein;MADS62 protein;AGL66 protein;		MDP0000243965	5e-16	34.4828	GO:0003677,GO:0046983	DNA binding,protein dimerization activity	IPR002100	Transcription factor, MADS-box
Cs1g01840	0.39537	1.64546	0.780269	0.411781	1.51955	0	0.569503	0.735121	1.39063	0.247013	1.11797	0.316979	0.12657	0.165481	0.641779	1.38298				histone-lysine N-methyltransferase 2D	321	4.2e-162	58.32	13	P:GO:0006355; P:GO:0006357; P:GO:0010468; F:GO:0003676; F:GO:0003682; F:GO:0003712; F:GO:0003723; C:GO:0005634; C:GO:0005886; C:GO:0016020; C:GO:0016021; C:GO:0016592; C:GO:1990904	P:regulation of transcription, DNA-templated; P:regulation of transcription by RNA polymerase II; P:regulation of gene expression; F:nucleic acid binding; F:chromatin binding; F:transcription coregulator activity; F:RNA binding; C:nucleus; C:plasma membrane; C:membrane; C:integral component of membrane; C:mediator complex; C:ribonucleoprotein complex
Cs1g01850	5.1173	3.60601	0	5.7527	0	0	2.29749	0	0	0	9.92222	8.59637	4.68082	1.22394	1.10758	1.54981	AT4G39710.1	78.44	1e-95	peptidyl-prolyl cis-trans isomerase FKBP16-2, chloroplastic	254	7.2e-117	83.11	3	P:GO:0000413; F:GO:0003755; C:GO:0009535	P:protein peptidyl-prolyl isomerization; F:peptidyl-prolyl cis-trans isomerase activity; C:chloroplast thylakoid membrane	EC:5.2.1.8	Peptidylprolyl isomerase	sp|Q9SCY3|PNSL4_ARATH	78.443	Putative uncharacterized protein;Predicted protein;Probable FKBP-type peptidyl-prolyl cis-trans isomerase 4, chloroplastic;Fk506-binding protein, putative;		MDP0000255282	1e-77	79.1667	GO:0006457	protein folding	IPR001179,IPR023566	Peptidyl-prolyl cis-trans isomerase, FKBP-type, domain,Peptidyl-prolyl cis-trans isomerase, FKBP-type
Cs1g01860	5.88504	32.481	0	3.98059	7.12114	11.5172	3.38085	0.470632	12.3527	23.4836	0	3.34839	37.9225	17.6394	18.9823	19.3178	AT4G39700.1	70.25	2e-69	heavy metal-associated isoprenylated plant protein 26-like	154	5e-81	91.69	2	P:GO:0030001; F:GO:0046872	P:metal ion transport; F:metal ion binding			sp|O65657|HIP23_ARATH	70.253	Putative uncharacterized protein;Metal ion binding protein, putative;Predicted protein;		MDP0000168116	3e-61	76.2821	GO:0030001,GO:0046872	metal ion transport,metal ion binding	IPR006121	Heavy metal-associated domain, HMA
Cs1g01870	0	0	0	0	0	0	0	0	0	0	0	0	0	0	0	0	AT4G09000.1	70.67	1e-26	14-3-3-like protein	376	4e-55	75.8	1	F:GO:0019904	F:protein domain specific binding			sp|Q6ZKC0|14333_ORYSJ	55.455	Putative uncharacterized protein;14-3-3c protein;14-3-3 protein Lil 1433-1;14-3-3-like protein GF14-C;14-3-3 protein;		MDP0000146698	9e-23	53.6363636363636;38.28125	GO:0019904	protein domain specific binding	IPR000308,IPR023409,IPR023410	14-3-3 protein,14-3-3 protein, conserved site,14-3-3 domain	K06630	tyrosine 3-monooxygenase/tryptophan 5-monooxygenase activation protein	ko04110,ko04114,ko04722	Cell cycle ,Oocyte meiosis ,Neurotrophin signaling pathway
Cs1g01880	0	0	0	0.671121	0	0	0	0	0	0.233724	0	0.0999804	0.0798408	0.104391	0	0.73367	AT3G14470.1	30.42	3e-117	putative disease resistance protein RGA3 isoform X1	946	0	78.12	1	F:GO:0043531	F:ADP binding			sp|Q7XBQ9|RGA2_SOLBU	30.834	UPI00019859DD related cluster;Cc-nbs-lrr resistance protein;	GO:0043531,GO:0006952	MDP0000195139	0	43.1193	GO:0005515,GO:0006952,GO:0043531	protein binding,defense response,ADP binding	IPR000767,IPR001611,IPR002182,IPR003591	Disease resistance protein,Leucine-rich repeat,NB-ARC,Leucine-rich repeat, typical subtype
Cs1g01890	0	0	0	0.485963	0	0	0	0	0.351626	0.166555	0	0.106871	0	0.278964	0.129827	0.381519	AT3G14470.1	29.39	2e-113	putative disease resistance protein RGA3 isoform X1	952	0	77.81	1	F:GO:0043531	F:ADP binding			sp|Q7XA40|RGA3_SOLBU	30.504	Putative uncharacterized protein;UPI00019859DD related cluster;Cc-nbs-lrr resistance protein;		MDP0000195139	0	42.8717	GO:0005515,GO:0006952,GO:0043531	protein binding,defense response,ADP binding	IPR000767,IPR001611,IPR002182,IPR003591	Disease resistance protein,Leucine-rich repeat,NB-ARC,Leucine-rich repeat, typical subtype
Cs1g01900	0	0	0	0	0	0	0	0	0	0	0	0	0	0	0	0	AT4G39620.2	71.13	5e-41	pentatricopeptide repeat-containing protein At4g39620, chloroplastic	114	2.9e-33	83.81						sp|Q9SV96|PP358_ARATH	71.134	Putative uncharacterized protein;PREDICTED: pentatricopeptide repeat-containing protein At4g39620, chloroplastic-like;Pentatricopeptide repeat-containing protein, putative;EMB2453;Pentatricopeptide repeat-containing protein At4g39620, chloroplastic;		MDP0000317288	3e-33	68.0412			IPR002885	Pentatricopeptide repeat
Cs1g01910	44.3235	21.0547	27.1558	11.1202	5.99124	3.04193	5.83215	11.5604	29.6061	15.1213	35.0894	11.5457	4.33746	5.05156	8.91901	7.6509	AT5G10080.1	54.25	0	aspartic proteinase-like protein 1 isoform X1	509	6.4e-298	84.67	3	P:GO:0006508; P:GO:0030163; F:GO:0004190	P:proteolysis; P:protein catabolic process; F:aspartic-type endopeptidase activity	EC:3.4.23	Acting on peptide bonds (peptidases)	sp|Q9LX20|ASPL1_ARATH	54.251	Putative uncharacterized protein;Predicted protein (Fragment);PREDICTED: aspartic proteinase-like protein 1-like;Aspartic proteinase nepenthesin-1, putative;Aspartic proteinase-like protein;		MDP0000292917	5e-23	27.5758	GO:0004190,GO:0006508	aspartic-type endopeptidase activity,proteolysis	IPR001461,IPR009007,IPR021109	Peptidase A1,Peptidase aspartic, catalytic,Peptidase aspartic
Cs1g01920	2.16271	6.08366	7.3651	6.09645	2.13296	8.71618	4.76663	7.50424	0.58511	5.88432	2.16184	3.48846	7.21015	5.29214	8.82463	5.94196	AT2G22125.1	83.06	0	Binding isoform 1	2112	0	94.82	1	F:GO:0016874	F:ligase activity			sp|F4IIM1|CSI1_ARATH	83.058	Ubiquitin-protein ligase, putative;PREDICTED: uncharacterized protein LOC100816765;Predicted protein;PREDICTED: uncharacterized protein LOC100794002;		MDP0000721561	0	83.0005	GO:0005488,GO:0005515	binding,protein binding	IPR000008,IPR000225,IPR008973,IPR011989,IPR016024,IPR018029	C2 calcium-dependent membrane targeting,Armadillo,C2 calcium/lipid-binding domain, CaLB,Armadillo-like helical,Armadillo-type fold,C2 membrane targeting protein
Cs1g01930	3.44869	3.88928	0.72225	4.53603	0.258626	7.9097	2.10012	0.590829	6.0148	0.840701	9.7041	6.3834	1.00515	6.94662	2.91252	2.49636	AT3G08800.1	42.11	1e-145	ARM repeat superfamily protein, putative isoform 1	687	0	72.16	2	P:GO:0010496; C:GO:0005768	P:intercellular transport; C:endosome			sp|Q8VZA0|SIEL_ARATH	42.105	Putative uncharacterized protein;UPI0001983D45 related cluster;Predicted protein;Integrator complex subunit;	GO:0005488,GO:0007165,GO:0006355	MDP0000225751	1e-159	50.4012841091493;59.6330275229358	GO:0005488	binding	IPR011989,IPR016024	Armadillo-like helical,Armadillo-type fold	K13141	integrator complex subunit 4
Cs1g01940	8.42202	7.48472	14.5638	6.99682	9.84328	8.39422	28.6043	8.01986	9.00866	9.15781	6.45444	13.0154	12.7399	9.41176	15.5181	11.8843	AT4G39690.1	51.44	0	caldesmon isoform X2	593	0	84.07	3	P:GO:0042407; P:GO:0070584; C:GO:0061617	P:cristae formation; P:mitochondrion morphogenesis; C:MICOS complex			sp|A2QI68|MIC60_ASPNC	25.828	Putative uncharacterized protein;UPI0001983A5A related cluster;Predicted protein;AT4g39690/T19P19_80;		MDP0000217401	1e-134	46.5267	GO:0031305	integral to mitochondrial inner membrane	IPR019133	Mitochondrial inner membrane protein Mitofilin
Cs1g01950	2.04335	3.25432	1.55643	11.6458	4.34551	3.09913	5.91632	6.96527	0.39922	3.97108	3.46671	8.37224	2.07113	4.46581	3.31651	2.97799	AT1G29940.1	72.99	0	DNA-directed RNA polymerase I subunit RPA2	1083	0	90.71	7	P:GO:0006360; P:GO:0009561; F:GO:0001054; F:GO:0003677; F:GO:0032549; C:GO:0005736; C:GO:0005829	P:transcription by RNA polymerase I; P:megagametogenesis; F:RNA polymerase I activity; F:DNA binding; F:ribonucleoside binding; C:RNA polymerase I complex; C:cytosol	EC:2.7.7.6	DNA-directed RNA polymerase	sp|F4I366|NRPA2_ARATH	72.988	Nuclear RNA polymerase A2;PREDICTED: DNA-directed RNA polymerase I subunit RPA2-like;DNA-directed RNA polymerase;DNA-directed RNA polymerase (Fragment);	GO:0003899,GO:0032549,GO:0005634,GO:0003677,GO:0016779,GO:0016740,GO:0006351	MDP0000741963	0	62.9685	GO:0003677,GO:0003899,GO:0005634,GO:0006351,GO:0032549	DNA binding,DNA-directed RNA polymerase activity,nucleus,transcription, DNA-dependent,ribonucleoside binding	IPR007120,IPR007121,IPR007641,IPR009674,IPR015712	DNA-directed RNA polymerase, subunit 2, domain 6,RNA polymerase, beta subunit, conserved site,RNA polymerase Rpb2, domain 7,RNA polymerase I, Rpa2 specific,DNA-directed RNA polymerase, subunit 2	K03002	DNA-directed RNA polymerase I subunit RPA2 [EC:2.7.7.6]	ko00230,ko00240,ko03020	Purine metabolism ,Pyrimidine metabolism ,RNA polymerase
Cs1g01960	37.4474	37.9333	21.6656	20.6551	17.1741	15.6057	25.9574	23.2523	39.3885	27.2862	51.4596	39.5049	16.8495	9.96036	11.2705	9.21469	AT5G10070.1	73.66	2e-95	ribosome biogenesis protein TSR3 homolog	193	1.7e-105	91.75	1	P:GO:0030490	P:maturation of SSU-rRNA			sp|Q5HZH2|TSR3_MOUSE	52.866	Putative uncharacterized protein;Predicted protein;Putative metal-binding domain in RNase L inhibitor RLI family protein;	GO:0042254,GO:0006364,GO:0005634,GO:0005829	MDP0000346694	4e-69	89.2086			IPR007177,IPR022968	Domain of unknown function DUF367,Ribosome biogenesis protein
Cs1g01970	35.2081	44.1416	53.338	42.6479	60.4165	38.096	33.6633	36.3835	54.326	38.5142	54.6115	46.4838	47.2689	35.5055	49.7757	44.5526	AT4G39680.2	61.1	3e-123	apoptotic chromatin condensation inducer in the nucleus	725	0	74.01	1	F:GO:0003676	F:nucleic acid binding			sp|Q9UKV3|ACINU_HUMAN	43.443	Putative uncharacterized protein;Predicted protein;PREDICTED: uncharacterized protein LOC100786288;		MDP0000417845	1e-149	45.4545	GO:0003676	nucleic acid binding	IPR003034	DNA-binding SAP	K12875	apoptotic chromatin condensation inducer in the nucleus	ko03013,ko03015,ko03040	RNA transport ,mRNA surveillance pathway ,Spliceosome
Cs1g01980	236.023	96.4992	230.696	162.012	255.694	163.322	341.091	226.262	126.981	214.862	65.7151	68.5651	86.6326	139.23	78.437	115.547	AT1G77940.1	87.5	5e-70	60S ribosomal protein L30	113	4.9e-57	98.53	4	F:GO:0003723; F:GO:0003735; C:GO:0016021; C:GO:0022625	F:RNA binding; F:structural constituent of ribosome; C:integral component of membrane; C:cytosolic large ribosomal subunit			sp|O49884|RL30_LUPLU	89.286	Putative uncharacterized protein;Predicted protein;60S ribosomal protein L30, putative;60S ribosomal protein L30;		MDP0000329640	4e-48	90	GO:0003735,GO:0005622,GO:0005840,GO:0006412	structural constituent of ribosome,intracellular,ribosome,translation	IPR000231,IPR004038	Ribosomal protein L30e,Ribosomal protein L7Ae/L30e/S12e/Gadd45	K02908	large subunit ribosomal protein L30e	ko03010	Ribosome
Cs1g01990	35.7005	34.1948	30.4184	30.5764	48.142	32.9828	32.8431	42.0062	36.3384	31.7072	40.8576	28.4801	53.6147	35.8051	26.8309	40.9178	AT5G01430.2	85.94	2e-75	vesicle transport protein GOT1B-like	133	1.7e-69	98.22	2	P:GO:0016192; C:GO:0016021	P:vesicle-mediated transport; C:integral component of membrane			sp|Q6NMM1|GOT1_ARATH	75.969	Putative uncharacterized protein;Vesicle transport protein GOT1B, putative;Predicted protein;At3g49420;	GO:0016192,GO:0005575	MDP0000142665	1e-42	65.625	GO:0016192	vesicle-mediated transport	IPR007305	Vesicle transport protein, Got1/SFT2-like
Cs1g02000	5.22828	2.73793	8.92073	1.7414	9.47447	7.00792	7.89028	8.50549	4.23028	3.33279	8.89078	6.32376	4.21415	6.82968	6.65019	8.11196	AT5G65180.1	54.4	5e-146	regulation of nuclear pre-mRNA domain-containing protein 1B	504	1.9e-286	85.26	3	P:GO:0031124; F:GO:0000993; C:GO:0016591	P:mRNA 3'-end processing; F:RNA polymerase II complex binding; C:RNA polymerase II, holoenzyme			sp|Q9CSU0|RPR1B_MOUSE	41.964	Putative uncharacterized protein;Predicted protein;PREDICTED: uncharacterized protein LOC100795054;PREDICTED: uncharacterized protein LOC100815709;		MDP0000241335	1e-176	65.3306613226453;81.4814814814815			IPR006569,IPR006903,IPR008942	RNA polymerase II, large subunit, CTD,RNA polymerase II-binding domain,ENTH/VHS
Cs1g02010	0.471088	2.44605	2.35751e-07	1.56807	0.928832	0.405257	2.16787	1.33423	3.50888	3.18782e-06	3.36956	2.38248	5.19463	1.77086	2.91561	3.60632	AT5G10050.1	71.32	1e-149	NADPH-dependent 1-acyldihydroxyacetone phosphate reductase	276	3e-153	89.26	7	P:GO:0042572; P:GO:0055114; F:GO:0000140; F:GO:0052650; F:GO:0102566; C:GO:0005783; C:GO:0016021	P:retinol metabolic process; P:oxidation-reduction process; F:acylglycerone-phosphate reductase activity; F:NADP-retinol dehydrogenase activity; F:1-acyl dihydroxyacetone phosphate reductase activity; C:endoplasmic reticulum; C:integral component of membrane	EC:1.1.1.300; EC:1.1.1.101; EC:1.1.1.2	NADP-retinol dehydrogenase; Acylglycerone-phosphate reductase; Alcohol dehydrogenase (NADP(+))	sp|Q09851|AYR1_SCHPO	36.111	Putative uncharacterized protein;PREDICTED: uncharacterized oxidoreductase C23D3.11-like;Retinol dehydrogenase;Dehydrogenase/reductase SDR family protein 7-like protein;	GO:0008152,GO:0000166,GO:0055114,GO:0016491	MDP0000465400	9e-62	44.964	GO:0000166,GO:0008152,GO:0016491	nucleotide binding,metabolic process,oxidoreductase activity	IPR002198,IPR002347,IPR016040	Short-chain dehydrogenase/reductase SDR,Glucose/ribitol dehydrogenase,NAD(P)-binding domain
Cs1g02020	0	0	0	0	0	0	0	0	0	0	0	0	0	0	0	0	AT2G01050.1	32.34	5e-37	hypothetical protein CISIN_1g041417mg, partial	463	1.9e-184	73.3	2	F:GO:0003676; F:GO:0008270	F:nucleic acid binding; F:zinc ion binding					Putative uncharacterized protein;Zinc finger, CCHC-type;PREDICTED: uncharacterized protein LOC100791212;hypothetical protein MTR_8g091870;LINE-type retrotransposon LIb DNA, complete sequence, Insertion at the S11 site;		MDP0000233598	2e-13	28.5714	GO:0003676,GO:0005509,GO:0008270	nucleic acid binding,calcium ion binding,zinc ion binding	IPR001878,IPR002048,IPR011992,IPR018249,IPR025558	Zinc finger, CCHC-type,Calcium-binding EF-hand,EF-hand-like domain,EF-HAND 2,Domain of unknown function DUF4283
Cs1g02030	0	0	0	0	0	0	0.405432	0	0	0	0	0	0.277487	0	0.36182	0.137831	AT3G47570.1	45.37	0	probable LRR receptor-like serine/threonine-protein kinase At3g47570	973	0	70.4	4	P:GO:0006468; F:GO:0004672; F:GO:0005524; C:GO:0016021	P:protein phosphorylation; F:protein kinase activity; F:ATP binding; C:integral component of membrane			sp|C0LGP4|Y3475_ARATH	45.372	Predicted protein;Receptor-kinase, putative;		MDP0000609416	0	48.8625	GO:0004672,GO:0004674,GO:0004713,GO:0005515,GO:0005524,GO:0006468,GO:0016772	protein kinase activity,protein serine/threonine kinase activity,protein tyrosine kinase activity,protein binding,ATP binding,protein phosphorylation,transferase activity, transferring phosphorus-containing groups	IPR000719,IPR001611,IPR002290,IPR003591,IPR008271,IPR011009,IPR013210,IPR017441,IPR020635	Protein kinase, catalytic domain,Leucine-rich repeat,Serine/threonine- / dual-specificity protein kinase, catalytic domain,Leucine-rich repeat, typical subtype,Serine/threonine-protein kinase, active site,Protein kinase-like domain,Leucine-rich repeat-containing N-terminal, type 2,Protein kinase, ATP binding site,Tyrosine-protein kinase, catalytic domain
Cs1g02040	0	0	0	0	0	0	0	0	0	0	0	0	0	0	0	0	AT4G35985.1	24.68	5e-06	hypothetical protein CISIN_1g035810mg	295	1e-162	69.7	1	C:GO:0005886	C:plasma membrane					Putative uncharacterized protein;PREDICTED: uncharacterized protein LOC100829028;Predicted protein;Putative uncharacterized protein Sb02g023270;		MDP0000121385	0.0003	25			IPR009686	Senescence/spartin-associated
Cs1g02050	0	0	0	0	0	0	0	0	0	0	0	0	0	0	0	0.507849				hypothetical protein POPTR_0005s08290g	83	5.1e-11	60.86								Putative uncharacterized protein;Predicted protein;hypothetical protein MTR_3g087870;
Cs1g02060	0	0	0	0	0	0	0	0	0	0	0	0	0	0	0	0				PREDICTED: uncharacterized protein LOC102607300	194	3.5e-87	68.52								Putative uncharacterized protein;UPI000198595D related cluster;UPI00019840BD related cluster;
Cs1g02065	0	0.296928	0.400138	0	1.678	0.24345	0.336303	1.79068	0	0.401184	0.847233	1.02959	0.822273	1.07501	0.208459	0.918805
Cs1g02070	2.55342	0.236142	1.03437	0	0	0	1.23715	0	0	0	0	0	0	0	0.165784	0.202989	AT5G05260.1	63.71	0	Cytochrome p450 79a2	474	1.1e-278	88.16	5	P:GO:0055114; F:GO:0005506; F:GO:0016709; F:GO:0020037; C:GO:0016021	P:oxidation-reduction process; F:iron ion binding; F:oxidoreductase activity, acting on paired donors, with incorporation or reduction of molecular oxygen, NAD(P)H as one donor, and incorporation of one atom of oxygen; F:heme binding; C:integral component of membrane	EC:1.14.13	Acting on paired donors, with incorporation or reduction of molecular oxygen. The oxygen incorporated need not be derived from O(2)	sp|Q9FLC8|C79A2_ARATH	63.713	Putative uncharacterized protein;Phenylalanine N-monooxygenase;Cytochrome P450 79a2;	GO:0016709,GO:0009055,GO:0020037,GO:0005506,GO:0019761,GO:0055114,GO:0046872,GO:0016705,GO:0004497,GO:0016491,GO:0016020,GO:0005783,GO:0006569,GO:0009684,GO:0016021,GO:0005789	MDP0000146500	1e-165	59.2751	GO:0005506,GO:0009055,GO:0016705,GO:0020037,GO:0055114	iron ion binding,electron carrier activity,oxidoreductase activity, acting on paired donors, with incorporation or reduction of molecular oxygen,heme binding,oxidation-reduction process	IPR001128,IPR002401,IPR017972	Cytochrome P450,Cytochrome P450, E-class, group I,Cytochrome P450, conserved site	K11813	cytochrome P450, family 79, subfamily B, polypeptide 3 (tryptophan N-monooxygenase) [EC:1.14.13.125]	ko00380,ko00966	Tryptophan metabolism ,Glucosinolate biosynthesis
Cs1g02080	0	1.87971	0.140692	0.470245	0.208236	3.08157	0.886855	0	0	0	0.766016	0	0.433841	0	0	0.2154	AT5G10050.1	64.23	2e-55	NADPH-dependent 1-acyldihydroxyacetone phosphate reductase-like	154	4.6e-82	91.27	5	P:GO:0055114; F:GO:0000140; F:GO:0102566; C:GO:0005783; C:GO:0016021	P:oxidation-reduction process; F:acylglycerone-phosphate reductase activity; F:1-acyl dihydroxyacetone phosphate reductase activity; C:endoplasmic reticulum; C:integral component of membrane	EC:1.1.1.101	Acylglycerone-phosphate reductase			Putative uncharacterized protein;PREDICTED: uncharacterized oxidoreductase C23D3.11-like;Retinol dehydrogenase;Dehydrogenase/reductase SDR family protein 7-like protein;		MDP0000465400	8e-22	43.0894	GO:0000166,GO:0008152,GO:0016491	nucleotide binding,metabolic process,oxidoreductase activity	IPR002198,IPR002347,IPR016040	Short-chain dehydrogenase/reductase SDR,Glucose/ribitol dehydrogenase,NAD(P)-binding domain
Cs1g02090	0	0	0	0	0	0	0.244901	0	0	0	0	0	0.14966	0	0.151778	0.0743369	AT3G47570.1	40.1	4e-118	probable LRR receptor-like serine/threonine-protein kinase At3g47570	824	0	74.14	4	P:GO:0006468; F:GO:0004672; F:GO:0005524; C:GO:0016021	P:protein phosphorylation; F:protein kinase activity; F:ATP binding; C:integral component of membrane			sp|C0LGP4|Y3475_ARATH	40.097	Predicted protein;Receptor-kinase, putative;Serine-threonine protein kinase, plant-type, putative;		MDP0000167227	1e-133	43.7694704049844;52.9411764705882;27.2076372315036	GO:0004672,GO:0004713,GO:0005515,GO:0005524,GO:0006468,GO:0016772	protein kinase activity,protein tyrosine kinase activity,protein binding,ATP binding,protein phosphorylation,transferase activity, transferring phosphorus-containing groups	IPR000719,IPR001245,IPR001611,IPR002290,IPR003591,IPR011009,IPR013210,IPR013320,IPR017441,IPR020635	Protein kinase, catalytic domain,Serine-threonine/tyrosine-protein kinase catalytic domain,Leucine-rich repeat,Serine/threonine- / dual-specificity protein kinase, catalytic domain,Leucine-rich repeat, typical subtype,Protein kinase-like domain,Leucine-rich repeat-containing N-terminal, type 2,Concanavalin A-like lectin/glucanase, subgroup,Protein kinase, ATP binding site,Tyrosine-protein kinase,…
Cs1g02100	0	0	0	0	0	0	1.24719	0	0	0	0	0	0	0	0	0.984338	AT3G47570.1	43.3	2e-79	probable LRR receptor-like serine/threonine-protein kinase At3g47570	280	4.8e-154	67.36	4	P:GO:0006468; F:GO:0004672; F:GO:0005524; C:GO:0016020	P:protein phosphorylation; F:protein kinase activity; F:ATP binding; C:membrane			sp|C0LGP4|Y3475_ARATH	43.302	Putative uncharacterized protein;PREDICTED: probable LRR receptor-like serine/threonine-protein kinase At3g47570-like;Predicted protein;Putative receptor kinase-like protein, identical;		MDP0000813433	2e-71	53.7594	GO:0004672,GO:0004713,GO:0005524,GO:0006468,GO:0016772	protein kinase activity,protein tyrosine kinase activity,ATP binding,protein phosphorylation,transferase activity, transferring phosphorus-containing groups	IPR000719,IPR002290,IPR011009,IPR020635	Protein kinase, catalytic domain,Serine/threonine- / dual-specificity protein kinase, catalytic domain,Protein kinase-like domain,Tyrosine-protein kinase, catalytic domain
Cs1g02110	0	0	0	0	0	0	0.157607	0	0	0	0	0	0	0	0	0	AT3G47570.1	46.76	7e-96	probable LRR receptor-like serine/threonine-protein kinase At3g47570	361	2e-173	81.24	5	P:GO:0006468; F:GO:0004674; F:GO:0005524; C:GO:0005886; C:GO:0016021	P:protein phosphorylation; F:protein serine/threonine kinase activity; F:ATP binding; C:plasma membrane; C:integral component of membrane	EC:2.7.11	Transferring phosphorus-containing groups	sp|C0LGP4|Y3475_ARATH	46.761	Putative uncharacterized protein;UPI0001983C4C related cluster;Predicted protein;		MDP0000525602	4e-94	56.9231	GO:0004672,GO:0004674,GO:0004713,GO:0005515,GO:0005524,GO:0006468,GO:0016772	protein kinase activity,protein serine/threonine kinase activity,protein tyrosine kinase activity,protein binding,ATP binding,protein phosphorylation,transferase activity, transferring phosphorus-containing groups	IPR000719,IPR001611,IPR002290,IPR003591,IPR008271,IPR011009,IPR013210,IPR013320,IPR017441,IPR020635	Protein kinase, catalytic domain,Leucine-rich repeat,Serine/threonine- / dual-specificity protein kinase, catalytic domain,Leucine-rich repeat, typical subtype,Serine/threonine-protein kinase, active site,Protein kinase-like domain,Leucine-rich repeat-containing N-terminal, type 2,Concanavalin A-like lectin/glucanase, subgroup,Protein kinase, ATP binding site,Tyrosine-protein kinase, catalytic do…	K13428	LRR receptor-like serine/threonine-protein kinase EFR [EC:2.7.11.1]	ko04626	Plant-pathogen interaction
Cs1g02120	0	0	0	0	0	0	0	0	0	0	0	0	0	0	0	0				predicted protein	298	1.3e-149	57.15	1	C:GO:0005886	C:plasma membrane					Putative uncharacterized protein;PREDICTED: uncharacterized protein LOC100829028;Predicted protein;Putative uncharacterized protein Sb02g023270;		MDP0000121385	0.0002	25.8621			IPR009686	Senescence/spartin-associated
Cs1g02130	0	0	0	0	0	0	0	0	0	0	0	0	0	0	0	0				hypothetical protein POPTR_0005s08290g	83	1.9e-10	61.74								Putative uncharacterized protein;Predicted protein;hypothetical protein MTR_3g087870;
Cs1g02140	0	0	0	0	0	0	0	0	0	0	0	0	0	0	0	0	AT3G07040.1	32.62	2e-14	disease resistance RPP8-like protein 3	156	2.3e-81	71.2	1	F:GO:0043531	F:ADP binding			sp|Q39214|RPM1_ARATH	32.624	Putative uncharacterized protein;Os08g0424700 protein;Cc-nbs-lrr resistance protein;NB-ARC domain containing protein, expressed;		MDP0000424413	3e-15	33.1034	GO:0006952,GO:0043531	defense response,ADP binding	IPR000767,IPR002182	Disease resistance protein,NB-ARC	K13457	disease resistance protein RPM1	ko04626	Plant-pathogen interaction
Cs1g02150	4.87697	4.5171	2.53284	0	0	1.84922	10.8567	7.55655	8.59599	0	0.919356	0	6.25903	0	1.58562	2.32797	AT1G56190.2	73.91	1e-12	phosphoglycerate kinase, chloroplastic	88	6.9e-43	82.07	8	P:GO:0006094; P:GO:0006096; P:GO:0046686; P:GO:1903862; F:GO:0004618; F:GO:0005524; F:GO:0043531; C:GO:0005829	P:gluconeogenesis; P:glycolytic process; P:response to cadmium ion; P:positive regulation of oxidative phosphorylation; F:phosphoglycerate kinase activity; F:ATP binding; F:ADP binding; C:cytosol	EC:2.7.2.3	Phosphoglycerate kinase	sp|P50318|PGKH2_ARATH	73.913	Phosphoglycerate kinase, chloroplastic;Phosphoglycerate kinase;Os05g0496200 protein;	GO:0016310,GO:0005524,GO:0016301,GO:0006096,GO:0004618,GO:0000166,GO:0019253,GO:0009536,GO:0016740,GO:0009507,GO:0016020,GO:0048046,GO:0009941,GO:0005739,GO:0005634,GO:0009409,GO:0009579,GO:0046686,GO:0005618,GO:0010319,GO:0009570	MDP0000174843	8e-10	78.5714285714286;45.6521739130435	GO:0004618,GO:0006096	phosphoglycerate kinase activity,glycolysis	IPR001576,IPR015824,IPR015901,IPR015911	Phosphoglycerate kinase,Phosphoglycerate kinase, N-terminal,Phosphoglycerate kinase, C-terminal,Phosphoglycerate kinase, conserved site	K00927	phosphoglycerate kinase [EC:2.7.2.3]	ko00010,ko00710	Glycolysis / Gluconeogenesis ,Carbon fixation in photosynthetic organisms
Cs1g02160	5.56607	0.68228	0.897685	0	0	0	1.41146	0	0	0	0	0	0	0	0.205282	0.536525	AT5G05260.1	63.49	0	Cytochrome p450 79a2	555	0	86.45	5	P:GO:0055114; F:GO:0005506; F:GO:0016709; F:GO:0020037; C:GO:0016021	P:oxidation-reduction process; F:iron ion binding; F:oxidoreductase activity, acting on paired donors, with incorporation or reduction of molecular oxygen, NAD(P)H as one donor, and incorporation of one atom of oxygen; F:heme binding; C:integral component of membrane	EC:1.14.13	Acting on paired donors, with incorporation or reduction of molecular oxygen. The oxygen incorporated need not be derived from O(2)	sp|Q9FLC8|C79A2_ARATH	63.489	Putative uncharacterized protein;Phenylalanine N-monooxygenase;Cytochrome P450 79a2;		MDP0000163230	1e-173	57.1702	GO:0005506,GO:0009055,GO:0016705,GO:0020037,GO:0055114	iron ion binding,electron carrier activity,oxidoreductase activity, acting on paired donors, with incorporation or reduction of molecular oxygen,heme binding,oxidation-reduction process	IPR001128,IPR002401,IPR017972	Cytochrome P450,Cytochrome P450, E-class, group I,Cytochrome P450, conserved site	K11813	cytochrome P450, family 79, subfamily B, polypeptide 3 (tryptophan N-monooxygenase) [EC:1.14.13.125]	ko00380,ko00966	Tryptophan metabolism ,Glucosinolate biosynthesis
Cs1g02170	0	0	0	0	0	0	0	0	0	0	0	0	0	0	0	0	AT3G23990.1	47.82	1e-121	chaperonin CPN60-2, mitochondrial-like	431	2.3e-224	70.7	4	P:GO:0006458; P:GO:0045041; F:GO:0051082; C:GO:0005829	P:'de novo' protein folding; P:protein import into mitochondrial intermembrane space; F:unfolded protein binding; C:cytosol			sp|Q43298|CH62_MAIZE	48.058	Chaperonin CPN60-1, mitochondrial;Chaperonin-60kD, ch60, putative;Predicted protein;Chaperonin CPN60, mitochondrial;		MDP0000859313	1e-100	48.0583	GO:0005524,GO:0005737,GO:0006457,GO:0042026,GO:0044267	ATP binding,cytoplasm,protein folding,protein refolding,cellular protein metabolic process	IPR001844,IPR002423,IPR018370	Chaperonin Cpn60,Chaperonin Cpn60/TCP-1,Chaperonin Cpn60, conserved site	K04077	chaperonin GroEL	ko03018,ko04940,ko05134,ko05152	RNA degradation ,Type I diabetes mellitus ,Legionellosis ,Tuberculosis
Cs1g02180	0	0	0	0	0	0	0	0	0	0	0	0	0	0	0	0	AT4G31940.1	46.75	2e-151	cytochrome P450 CYP82D47-like	476	8.5e-236	73.13	5	P:GO:0055114; F:GO:0004497; F:GO:0005506; F:GO:0016705; F:GO:0020037	P:oxidation-reduction process; F:monooxygenase activity; F:iron ion binding; F:oxidoreductase activity, acting on paired donors, with incorporation or reduction of molecular oxygen; F:heme binding			sp|Q9SZ46|C82C4_ARATH	46.748	Putative uncharacterized protein;UPI00019853B3 related cluster;Cytochrome P450, putative;PREDICTED: cytochrome P450 82A1-like;Cytochrome P450;		MDP0000221432	1e-126	47.9757	GO:0005506,GO:0009055,GO:0016705,GO:0020037,GO:0055114	iron ion binding,electron carrier activity,oxidoreductase activity, acting on paired donors, with incorporation or reduction of molecular oxygen,heme binding,oxidation-reduction process	IPR001128,IPR002401,IPR017972	Cytochrome P450,Cytochrome P450, E-class, group I,Cytochrome P450, conserved site	K00517	[EC:1.14.-.-]	ko00363,ko00624,ko00627,ko00903,ko00945	Bisphenol degradation ,Polycyclic aromatic hydrocarbon degradation ,Aminobenzoate degradation ,Limonene and pinene degradation ,Stilbenoid, diarylheptanoid and gingerol biosynthesis
Cs1g02190	0	0	0	0	0	0	0	0	0	0	0	0	0	0	0	0	ATMG00850.1	61.29	1e-05	Retrotransposable element Tf2	397	3.1e-66	50.59	7	P:GO:0006508; P:GO:0015074; F:GO:0003676; F:GO:0003677; F:GO:0004190; F:GO:0008270; C:GO:0005634	P:proteolysis; P:DNA integration; F:nucleic acid binding; F:DNA binding; F:aspartic-type endopeptidase activity; F:zinc ion binding; C:nucleus			sp|Q7LHG5|YI31B_YEAST	44.118	Putative uncharacterized protein;Putative uncharacterized protein Sb08g009530;Putative uncharacterized protein Sb08g009520;UPI0001985C37 related cluster;		MDP0000173720	1e-16	43.9024			IPR016197,IPR023780	Chromo domain-like,Chromo domain
Cs1g02195	3.00663	2.22517	3.12297	3.96648	8.50491	3.64811	3.46468	4.09955	5.28983	7.51693	5.66779	3.85788	5.39238	5.03508	1.95273	3.44242
Cs1g02200	0	0	0	0	0	0	0	0	0	0	0	0	0	0	0	0				uncharacterized membrane protein YuiD isoform X2	50	3e-11	77.67	1	C:GO:0016021	C:integral component of membrane
Cs1g02210	0	0	0	0	0	0	0	0	0	0	0	0	0	0	0	0	AT3G23990.1	38.8	6e-37	chaperonin CPN60-1, mitochondrial	216	1.1e-89	64.52	3	P:GO:0006457; F:GO:0051117; C:GO:0005759	P:protein folding; F:ATPase binding; C:mitochondrial matrix			sp|P29185|CH61_MAIZE	40.851	60 kDa chaperonin 2;60 kDa chaperonin;Predicted protein;		MDP0000859313	2e-32	37.2	GO:0005524,GO:0005737,GO:0006457,GO:0042026,GO:0044267	ATP binding,cytoplasm,protein folding,protein refolding,cellular protein metabolic process	IPR001844,IPR002423,IPR018370	Chaperonin Cpn60,Chaperonin Cpn60/TCP-1,Chaperonin Cpn60, conserved site	K04077	chaperonin GroEL	ko03018,ko04940,ko05134,ko05152	RNA degradation ,Type I diabetes mellitus ,Legionellosis ,Tuberculosis
Cs1g02220	0	0	0	0	0	0	0	0	0	0	0	0	0	0	0	0
Cs1g02230	0	0	0	0	0	0	0	0	0	0	0	0	0	0	0	0	AT3G58610.3	76.06	1e-29	ketol-acid reductoisomerase, chloroplastic	172	4.9e-24	76.33	5	P:GO:0009097; P:GO:0009099; F:GO:0004455; C:GO:0005739; C:GO:0009507	P:isoleucine biosynthetic process; P:valine biosynthetic process; F:ketol-acid reductoisomerase activity; C:mitochondrion; C:chloroplast	EC:1.1.1.86	Ketol-acid reductoisomerase (NADP(+))	sp|Q05758|ILV5_ARATH	76.056	Putative uncharacterized protein;Ketol-acid reductoisomerase, chloroplast, putative;Predicted protein;Ketol-acid reductoisomerase;		MDP0000301987	7e-24	74.6478873239437;54.6511627906977;70	GO:0000166,GO:0004455,GO:0008652,GO:0009082,GO:0016491,GO:0016616,GO:0050662,GO:0055114	nucleotide binding,ketol-acid reductoisomerase activity,cellular amino acid biosynthetic process,branched chain family amino acid biosynthetic process,oxidoreductase activity,oxidoreductase activity, acting on the CH-OH group of donors, NAD or NADP as acceptor,coenzyme binding,oxidation-reduction process	IPR000506,IPR008927,IPR013023,IPR013116,IPR013328,IPR016040,IPR016206	Acetohydroxy acid isomeroreductase C-terminal,6-phosphogluconate dehydrogenase, C-terminal-like,Acetohydroxy acid isomeroreductase,Acetohydroxy acid isomeroreductase, catalytic,Dehydrogenase, multihelical,NAD(P)-binding domain,Ketol-acid reductoisomerase	K00053	ketol-acid reductoisomerase [EC:1.1.1.86]	ko00290,ko00770	Valine, leucine and isoleucine biosynthesis ,Pantothenate and CoA biosynthesis
Cs1g02240	0	0	0	0	0	0	0	0	0	0	0	0	0	0	0	0	AT4G31940.1	51.82	3e-178	cytochrome P450 CYP82D47-like	523	2.3e-303	85.63	5	P:GO:0055114; F:GO:0005506; F:GO:0016709; F:GO:0020037; C:GO:0016021	P:oxidation-reduction process; F:iron ion binding; F:oxidoreductase activity, acting on paired donors, with incorporation or reduction of molecular oxygen, NAD(P)H as one donor, and incorporation of one atom of oxygen; F:heme binding; C:integral component of membrane	EC:1.14.13	Acting on paired donors, with incorporation or reduction of molecular oxygen. The oxygen incorporated need not be derived from O(2)	sp|Q9SZ46|C82C4_ARATH	51.822	Putative uncharacterized protein;Cytochrome P450, putative;UPI00019853B3 related cluster;Cytochrome P450;		MDP0000221432	1e-152	52.1739	GO:0005506,GO:0009055,GO:0016705,GO:0020037,GO:0055114	iron ion binding,electron carrier activity,oxidoreductase activity, acting on paired donors, with incorporation or reduction of molecular oxygen,heme binding,oxidation-reduction process	IPR001128,IPR002401,IPR017972	Cytochrome P450,Cytochrome P450, E-class, group I,Cytochrome P450, conserved site	K00517	[EC:1.14.-.-]	ko00363,ko00624,ko00627,ko00903,ko00945	Bisphenol degradation ,Polycyclic aromatic hydrocarbon degradation ,Aminobenzoate degradation ,Limonene and pinene degradation ,Stilbenoid, diarylheptanoid and gingerol biosynthesis
Cs1g02250	0	0	0	0	0	0	0	0	0	0	0	0	0	0.108274	0	0	AT4G31940.1	51.82	1e-177	cytochrome P450 CYP82D47-like	523	5.2e-303	85.71	5	P:GO:0055114; F:GO:0005506; F:GO:0016709; F:GO:0020037; C:GO:0016021	P:oxidation-reduction process; F:iron ion binding; F:oxidoreductase activity, acting on paired donors, with incorporation or reduction of molecular oxygen, NAD(P)H as one donor, and incorporation of one atom of oxygen; F:heme binding; C:integral component of membrane	EC:1.14.13	Acting on paired donors, with incorporation or reduction of molecular oxygen. The oxygen incorporated need not be derived from O(2)	sp|Q9SZ46|C82C4_ARATH	51.822	Putative uncharacterized protein;UPI00019853B3 related cluster;Cytochrome P450, putative;Cytochrome P450;	GO:0009055,GO:0046872,GO:0020037,GO:0016705,GO:0005506,GO:0004497,GO:0055114,GO:0016491,GO:0033772	MDP0000221432	1e-148	51.0397	GO:0005506,GO:0009055,GO:0016705,GO:0020037,GO:0055114	iron ion binding,electron carrier activity,oxidoreductase activity, acting on paired donors, with incorporation or reduction of molecular oxygen,heme binding,oxidation-reduction process	IPR001128,IPR002401,IPR017972	Cytochrome P450,Cytochrome P450, E-class, group I,Cytochrome P450, conserved site	K00517	[EC:1.14.-.-]	ko00363,ko00624,ko00627,ko00903,ko00945	Bisphenol degradation ,Polycyclic aromatic hydrocarbon degradation ,Aminobenzoate degradation ,Limonene and pinene degradation ,Stilbenoid, diarylheptanoid and gingerol biosynthesis
Cs1g02260	0	0	0	0	0	0	0	0	0	0	0	0	0	0	0	0	AT3G42170.1	28.7	9e-39	zinc finger BED domain-containing protein RICESLEEPER 2-like	374	1.3e-85	59.52	2	F:GO:0003677; F:GO:0046983	F:DNA binding; F:protein dimerization activity			sp|P08770|TRA1_MAIZE	31.565	Putative uncharacterized protein AT4g13120 (Fragment);Putative uncharacterized protein T12C14_220;HAT-element transposase, putative;Transposase;Oligoribonuclease;		MDP0000230149	5e-47	33.0645	GO:0003676,GO:0046983	nucleic acid binding,protein dimerization activity	IPR008906,IPR012337,IPR025525	HAT dimerisation,Ribonuclease H-like domain,Domain of unknown function DUF4413
Cs1g02270	0	0	0	0	0	0	0	0	0	0	0	0	0	0	0.0839826	0	AT4G31940.1	51.72	5e-178	cytochrome P450 CYP82D47-like	523	8.8e-303	86.39	5	P:GO:0055114; F:GO:0005506; F:GO:0016709; F:GO:0020037; C:GO:0016021	P:oxidation-reduction process; F:iron ion binding; F:oxidoreductase activity, acting on paired donors, with incorporation or reduction of molecular oxygen, NAD(P)H as one donor, and incorporation of one atom of oxygen; F:heme binding; C:integral component of membrane	EC:1.14.13	Acting on paired donors, with incorporation or reduction of molecular oxygen. The oxygen incorporated need not be derived from O(2)	sp|Q9SZ46|C82C4_ARATH	51.724	Putative uncharacterized protein;Cytochrome P450, putative;Cytochrome P450;	GO:0009055,GO:0046872,GO:0020037,GO:0016705,GO:0005506,GO:0004497,GO:0055114,GO:0016491,GO:0033772	MDP0000221432	1e-152	54.4355	GO:0005506,GO:0009055,GO:0016705,GO:0020037,GO:0055114	iron ion binding,electron carrier activity,oxidoreductase activity, acting on paired donors, with incorporation or reduction of molecular oxygen,heme binding,oxidation-reduction process	IPR001128,IPR002401,IPR017972	Cytochrome P450,Cytochrome P450, E-class, group I,Cytochrome P450, conserved site	K00517	[EC:1.14.-.-]	ko00363,ko00624,ko00627,ko00903,ko00945	Bisphenol degradation ,Polycyclic aromatic hydrocarbon degradation ,Aminobenzoate degradation ,Limonene and pinene degradation ,Stilbenoid, diarylheptanoid and gingerol biosynthesis
Cs1g02280	35.5124	54.9554	23.125	18.2561	31.392	41.1729	58.5757	31.7447	66.6672	17.4961	31.4123	51.4724	97.9599	28.015	14.4127	12.8136				predicted protein	88	7.9e-39	59.92								Putative uncharacterized protein;Predicted protein;
Cs1g02290	12.5101	6.93813	10.1732	25.3906	19.3639	16.8658	20.8623	12.9224	9.6116	20.0388	11.61	15.6008	23.0686	20.6745	23.3948	18.7342	AT2G22120.2	85.55	3e-154	zinc finger family protein	261	1.4e-152	97.18	2	F:GO:0008270; C:GO:0016021	F:zinc ion binding; C:integral component of membrane					Putative uncharacterized protein;Os11g0604600 protein;Predicted protein;RING/FYVE/PHD zinc finger-containing protein;PREDICTED: uncharacterized protein LOC100820355;		MDP0000261197	1e-154	78.9855072463768;71.4285714285714	GO:0008270	zinc ion binding	IPR011016,IPR013083	Zinc finger, RING-CH-type,Zinc finger, RING/FYVE/PHD-type
Cs1g02295	18.7669	16.254	11.3245	17.6326	17.3107	30.2708	24.8479	20.6777	11.0008	20.8431	24.8203	14.8066	13.4455	8.60263	15.7629	9.80405	AT2G41060.2	49.81	2e-76	UBP1-associated protein 2B-like	420	4e-237	65.23	2	F:GO:0003723; C:GO:0016021	F:RNA binding; C:integral component of membrane			sp|O80678|UBA2B_ARATH	49.808	Putative uncharacterized protein;Predicted protein;RNA-binding protein AKIP1-like;	GO:0000166,GO:0003676,GO:0009693,GO:0005634,GO:0017091,GO:0010150,GO:0006952,GO:0008219	MDP0000905699	7e-62	53.8116591928251;31.5068493150685	GO:0000166,GO:0003676	nucleotide binding,nucleic acid binding	IPR000504,IPR012677	RNA recognition motif domain,Nucleotide-binding, alpha-beta plait
Cs1g02300	126.14	193.237	301.546	174.481	200.601	202.544	330.806	255.729	190.255	260.058	198.687	198.779	122.166	189.731	123.534	114.448				phosphopantothenoylcysteine decarboxylase subunit VHS3	195	4.2e-56	76.22	1	C:GO:0016020	C:membrane
Cs1g02310	2.53244	1.33827	0	0	0	0	0	0.128126	2.18116	4.77834	6.19631	9.28088	1.91905	0.173041	0.872427	0.0657369	AT5G65210.5	71.74	0	transcription factor TGA1	360	4.2e-203	87.15	3	P:GO:0006355; F:GO:0003700; F:GO:0043565	P:regulation of transcription, DNA-templated; F:DNA-binding transcription factor activity; F:sequence-specific DNA binding			sp|Q39237|TGA1_ARATH	71.739	Putative uncharacterized protein;Predicted protein;BZIP transcription factor bZIP52;	GO:0006355,GO:0043565,GO:0003700,GO:0046983,GO:0005634,GO:0009409,GO:0042742	MDP0000121258	1e-157	76.6484	GO:0003700,GO:0006355,GO:0043565,GO:0046983	sequence-specific DNA binding transcription factor activity,regulation of transcription, DNA-dependent,sequence-specific DNA binding,protein dimerization activity	IPR004827,IPR011616,IPR025422	Basic-leucine zipper domain,bZIP transcription factor, bZIP-1,DOG1 domain	K14431	transcription factor TGA	ko04075	Plant hormone signal transduction
Cs1g02320	34.7721	19.9008	21.1885	10.6294	20.9824	31.4185	23.0399	27.228	15.5036	25.964	16.5339	19.4243	19.3331	18.4972	17.755	20.5028	AT4G39660.1	81.65	0	alanine--glyoxylate aminotransferase 2 homolog 1, mitochondrial	475	1.7e-276	92.93	2	F:GO:0008453; F:GO:0030170	F:alanine-glyoxylate transaminase activity; F:pyridoxal phosphate binding	EC:2.6.1.44	Alanine--glyoxylate transaminase	sp|Q940M2|AGT21_ARATH	81.646	Putative uncharacterized protein;Predicted protein;PREDICTED: alanine--glyoxylate aminotransferase 2 homolog 1, mitochondrial-like;Alanine-glyoxylate aminotransferase, putative;Putative aminotransferase;		MDP0000069412	0	91.2736	GO:0003824,GO:0008483,GO:0030170	catalytic activity,transaminase activity,pyridoxal phosphate binding	IPR005814,IPR015421,IPR015422,IPR015424	Aminotransferase class-III,Pyridoxal phosphate-dependent transferase, major region, subdomain 1,Pyridoxal phosphate-dependent transferase, major region, subdomain 2,Pyridoxal phosphate-dependent transferase, major domain	K00827	alanine-glyoxylate transaminase / (R)-3-amino-2-methylpropionate-pyruvate transaminase [EC:2.6.1.44 2.6.1.40]	ko00250,ko00260	Alanine, aspartate and glutamate metabolism ,Glycine, serine and threonine metabolism
Cs1g02330	0	0	0	2.15116	0	2.16874	1.62279	2.06786	0	2.97873	0.179702	2.29325	11.2947	3.59162	0.928614	2.12216
Cs1g02340	0	0	0.161424	0	0	0	0	0.963194	0	0	0	1.03821	0.373086	0.704608	0	0.0823626	AT2G22070.1	66.41	0	pentatricopeptide repeat-containing protein At2g22070	786	0	86.26	2	P:GO:0009451; F:GO:0008270	P:RNA modification; F:zinc ion binding			sp|Q9SHZ8|PP168_ARATH	66.412	Putative uncharacterized protein;Predicted protein;PREDICTED: pentatricopeptide repeat-containing protein At2g22070-like;Pentatricopeptide repeat-containing protein At2g22070;	GO:0003674,GO:0008150	MDP0000621152	0	67.1542553191489;29.8076923076923	GO:0005488	binding	IPR002885,IPR011990	Pentatricopeptide repeat,Tetratricopeptide-like helical
Cs1g02350	0	0	0	0	0	0	0	0	0	0	0	0	0	0	0	0				hypothetical protein CICLE_v10027255mg	139	1.6e-78	55.25								Putative uncharacterized protein;Predicted protein;		MDP0000949534	1e-12	34.5238
Cs1g02360	0	0	0	0	0	0	0	0	0	0	0	0	0	0	0	0	AT1G51970.1	30.36	6e-09	putative B3 domain-containing protein At1g51970	180	1.6e-102	79.4						sp|Q9ZU26|Y1197_ARATH	30.357	Putative uncharacterized protein;		MDP0000126462	1e-19	36.3128
Cs1g02370	0	0.195865	0	0	0	0	0	0	0	0	3.31331	0	0.677971	0	0.0687513	2.08774	AT4G39640.2	66.78	0	gamma-glutamyltranspeptidase 1-like	592	0	87.04	6	P:GO:0006412; P:GO:0006508; P:GO:0006751; F:GO:0000048; F:GO:0036374; C:GO:0005886	P:translation; P:proteolysis; P:glutathione catabolic process; F:peptidyltransferase activity; F:glutathione hydrolase activity; C:plasma membrane	EC:3.4.19; EC:2.3.2.12; EC:3.4.19.13	Acting on peptide bonds (peptidases); Peptidyltransferase; Glutathione gamma-glutamate hydrolase	sp|Q8VYW6|GAGT1_ARATH	66.783	Predicted protein (Fragment);PREDICTED: gamma-glutamyltranspeptidase 1-like;Predicted protein;Gamma-glutamyltransferase;OSJNBa0036B21.10 protein;		MDP0000146709	0	66.8385	GO:0003840	gamma-glutamyltransferase activity	IPR000101	Gamma-glutamyltranspeptidase	K00681,K00681	gamma-glutamyltransferase 1 [EC:2.3.2.2],gamma-glutamyltranspeptidase [EC:2.3.2.2]	ko00430,ko00460,ko00480,ko00590	Taurine and hypotaurine metabolism ,Cyanoamino acid metabolism ,Glutathione metabolism ,Arachidonic acid metabolism
Cs1g02380	0	0	0	0	0	0	0	0	0.488512	0	0	0	0	0	0	0	AT5G45540.1	35.34	2e-127	PREDICTED: uncharacterized protein LOC102619729	691	0	66.76	1	C:GO:0016021	C:integral component of membrane					Putative uncharacterized protein;Uncharacterized protein;Predicted protein;UPI000198587E related cluster;	GO:0003674,GO:0008150	MDP0000285798	1e-119	37.5979			IPR007658,IPR025315	Protein of unknown function DUF594,Domain of unknown function DUF4220
Cs1g02390	0	0	0	0	0	0	0	0	0	0	0	0	0	0	0	0	AT5G45540.1	55.87	5e-58	hypothetical protein CICLE_v10027491mg	357	3e-153	75.08	1	C:GO:0016021	C:integral component of membrane					Putative uncharacterized protein;Uncharacterized protein;Predicted protein;PREDICTED: uncharacterized protein LOC100794157;	GO:0003674,GO:0008150	MDP0000322089	8e-53	58.1395348837209;33.9449541284404	GO:0003676	nucleic acid binding	IPR012337,IPR025315	Ribonuclease H-like domain,Domain of unknown function DUF4220
Cs1g02400	0	0	0	0	0	0	0	0	0	0	0	0	0	0	0	0				AF506028_14 CTV.20	291	5.2e-87	66.57	1	F:GO:0005488	F:binding					Putative uncharacterized protein;Predicted protein;JHL23C09.7 protein;CTV.20;		MDP0000716623	1e-06	35.2941	GO:0030145,GO:0045735,GO:0048046	manganese ion binding,nutrient reservoir activity,apoplast	IPR001929,IPR006045,IPR011051,IPR014710	Germin,Cupin 1,Cupin, RmlC-type,RmlC-like jelly roll fold
Cs1g02410	0	0	0	0	0	0	0	0	0	0	0	0	0	0	0	0				AF506028_14 CTV.20	469	5.6e-200	60.46	6	P:GO:0006355; P:GO:0006508; F:GO:0003676; F:GO:0003712; F:GO:0004190; F:GO:0008270	P:regulation of transcription, DNA-templated; P:proteolysis; F:nucleic acid binding; F:transcription coregulator activity; F:aspartic-type endopeptidase activity; F:zinc ion binding	EC:3.4.23	Acting on peptide bonds (peptidases)			Putative uncharacterized protein;Predicted protein;CTV.20;
Cs1g02420	0	0	0	0	0	0	0	0	0	0	0	0	0	0	0	0	AT5G45540.1	39.25	1e-79	PREDICTED: uncharacterized protein LOC102620009 isoform X1	357	5.1e-201	67.73	1	C:GO:0016021	C:integral component of membrane					Putative uncharacterized protein;Uncharacterized protein;Putative uncharacterized protein At5g45470;	GO:0003674,GO:0008150,GO:0005886	MDP0000285798	1e-164	52.8358208955224;37.9310344827586			IPR007658,IPR025315	Protein of unknown function DUF594,Domain of unknown function DUF4220
Cs1g02430	0	0	0	0	0	0	0	0	0	0	0	0	0	0	0	0	AT5G45540.1	37.78	6e-155	hypothetical protein CICLE_v10027077mg	719	0	69.77	1	C:GO:0016021	C:integral component of membrane					Putative uncharacterized protein;Uncharacterized protein;Predicted protein;		MDP0000285798	1e-127	37.2751			IPR007658,IPR025315	Protein of unknown function DUF594,Domain of unknown function DUF4220
Cs1g02440	0	0	0	0	0	0	0	0	0.508892	0	0	1.04402	0	0	1.2213	0	AT5G45530.1	38.2	1e-156	hypothetical protein CICLE_v10027546mg	724	0	67.68	1	C:GO:0016021	C:integral component of membrane					Putative uncharacterized protein;Uncharacterized protein;		MDP0000285798	1e-136	38.5588			IPR007658,IPR025315	Protein of unknown function DUF594,Domain of unknown function DUF4220
Cs1g02450	0	0	0	0	0	0	0	0	4.81368	5.59662	0	0.398985	5.73546	14.3722	1.77719	4.66836				PREDICTED: uncharacterized protein LOC102620478	138	3.2e-71	100								Putative uncharacterized protein;
Cs1g02460	0	0	0	0	0	0	0	0	0	1.38559	0	3.68326	0.253564	4.17728	0	2.31742	AT3G54070.1	38.93	2e-126	ankyrin repeat-containing protein At5g02620-like isoform X2	666	0	75.75	1	C:GO:0016021	C:integral component of membrane			sp|Q9C7A2|ITN1_ARATH	29.167	PREDICTED: uncharacterized protein LOC100814269;Putative uncharacterized protein;Predicted protein;UPI0001982929 related cluster;		MDP0000129343	1e-101	39.7032	GO:0005515	protein binding	IPR002110,IPR020683	Ankyrin repeat,Ankyrin repeat-containing domain
Cs1g02470	0	0	0	2.05376	0	0	0	0	0	0	0	0	0	0	0	0	AT5G45480.1	44.82	5e-71	hypothetical protein CICLE_v10027268mg, partial	396	5.1e-186	78.13	1	C:GO:0016021	C:integral component of membrane					Putative uncharacterized protein;Uncharacterized protein;Predicted protein;		MDP0000285798	2e-61	44.2953			IPR007658,IPR025315	Protein of unknown function DUF594,Domain of unknown function DUF4220
Cs1g02480	0	0	0	0.0937966	0	0	0	0	0	0	0	0	0	0	0	0	AT5G45540.1	38.98	6e-154	hypothetical protein CISIN_1g004958mg	722	0	64.65	1	C:GO:0016021	C:integral component of membrane					Putative uncharacterized protein;Uncharacterized protein;Predicted protein;		MDP0000285798	1e-114	36.3636			IPR007658,IPR025315	Protein of unknown function DUF594,Domain of unknown function DUF4220
Cs1g02490	0	0	0	0	0	0	0	0	0	0	0	0	0	0	0	0	AT2G01050.1	31.63	3e-38	hypothetical protein CISIN_1g044376mg	579	0	67.66	2	F:GO:0003676; F:GO:0008270	F:nucleic acid binding; F:zinc ion binding					Putative uncharacterized protein;PREDICTED: uncharacterized protein LOC100791212;hypothetical protein MTR_8g091870;hypothetical protein MTR_4g022640;LINE-type retrotransposon LIb DNA, complete sequence, Insertion at the S11 site;		MDP0000233598	2e-15	29.1429	GO:0003676,GO:0005509,GO:0008270	nucleic acid binding,calcium ion binding,zinc ion binding	IPR001878,IPR002048,IPR011992,IPR018249,IPR025558	Zinc finger, CCHC-type,Calcium-binding EF-hand,EF-hand-like domain,EF-HAND 2,Domain of unknown function DUF4283
Cs1g02500	0	0	0	0	0	0	0	0	0	0	0	0	0	0	0	0	AT5G42905.1	32.02	1e-35	putative ribonuclease H protein At1g65750	532	6.5e-136	52.99	6	P:GO:0006278; P:GO:0090502; F:GO:0003676; F:GO:0003964; F:GO:0004523; F:GO:0008270	P:RNA-dependent DNA biosynthetic process; P:RNA phosphodiester bond hydrolysis, endonucleolytic; F:nucleic acid binding; F:RNA-directed DNA polymerase activity; F:RNA-DNA hybrid ribonuclease activity; F:zinc ion binding			sp|P0C2F6|RNHX1_ARATH	32.528	Putative ribonuclease H protein At1g65750;RNA-directed DNA polymerase (Reverse transcriptase); Polynucleotidyl transferase, Ribonuclease H fold;Putative non-LTR retroelement reverse transcriptase;Non-LTR retroelement reverse transcriptase-like;LINE-type retrotransposon LIb DNA, complete sequence, Insertion at the S11 site;		MDP0000247921	7e-24	23.4522	GO:0003676,GO:0004733,GO:0008615,GO:0010181,GO:0016491,GO:0016638,GO:0055114	nucleic acid binding,pyridoxamine-phosphate oxidase activity,pyridoxine biosynthetic process,FMN binding,oxidoreductase activity,oxidoreductase activity, acting on the CH-NH2 group of donors,oxidation-reduction process	IPR000659,IPR004443,IPR009002,IPR011576,IPR012337,IPR012349,IPR019576,IPR019740	Pyridoxamine 5'-phosphate oxidase,YjeF-related protein, N-terminal,FMN-binding split barrel-related,Pyridoxamine 5'-phosphate oxidase-like, FMN-binding domain,Ribonuclease H-like domain,FMN-binding split barrel,Pyridoxine 5'-phosphate oxidase, dimerisation, C-terminal,Pyridoxamine 5'-phosphate oxidase, conserved site
Cs1g02510	0	0	0	0	0	0	0	0	0	0	0	0	0	0	0	0	AT5G45540.1	43.15	0	hypothetical protein CICLE_v10027429mg	764	0	67.2	1	C:GO:0016021	C:integral component of membrane					Putative uncharacterized protein;Uncharacterized protein;Predicted protein;		MDP0000562446	1e-130	39.0777			IPR007658,IPR025315	Protein of unknown function DUF594,Domain of unknown function DUF4220
Cs1g02520	20.0317	14.6131	19.5759	19.6877	40.6849	29.954	38.4969	30.9503	17.8639	37.0196	21.9124	23.5258	18.969	28.3426	16.6712	21.174	AT4G39630.1	51.3	3e-77	Translation initiation factor IF-2, putative isoform 1	276	2.8e-130	79.06	2	P:GO:0006413; F:GO:0003743	P:translational initiation; F:translation initiation factor activity					Putative uncharacterized protein;Uncharacterized protein;Predicted protein;		MDP0000221986	5e-59	46.0993
Cs1g02530	15.8633	0.991073	6.69132	4.47985	14.9749	7.24185	1.25046	2.83841	5.65432	5.84367	5.69448	2.65571	3.05671	7.87724	9.13348	5.15249	AT4G39620.2	75.71	0	pentatricopeptide repeat-containing protein At4g39620, chloroplastic-like	367	9.8e-208	90.33	1	P:GO:0009793	P:embryo development ending in seed dormancy			sp|Q9SV96|PP358_ARATH	75.714	Putative uncharacterized protein;Predicted protein (Fragment);PREDICTED: pentatricopeptide repeat-containing protein At4g39620, chloroplastic-like;Pentatricopeptide repeat-containing protein, putative;Pentatricopeptide repeat-containing protein At4g39620, chloroplastic;		MDP0000317288	0	75;67.3913043478261			IPR002885	Pentatricopeptide repeat
Cs1g02540	0	0	0	0	0	0	0	0	0	0	0	0	0	0	0	0	AT5G07990.1	40.83	2e-137	cytochrome P450 CYP736A12-like	499	5.3e-289	86.04	5	P:GO:0055114; F:GO:0005506; F:GO:0016709; F:GO:0020037; C:GO:0016021	P:oxidation-reduction process; F:iron ion binding; F:oxidoreductase activity, acting on paired donors, with incorporation or reduction of molecular oxygen, NAD(P)H as one donor, and incorporation of one atom of oxygen; F:heme binding; C:integral component of membrane	EC:1.14.13	Acting on paired donors, with incorporation or reduction of molecular oxygen. The oxygen incorporated need not be derived from O(2)	sp|H2DH18|C7A12_PANGI	56.886	Putative uncharacterized protein;Flavonoid 3-hydroxylase, putative;PREDICTED: cytochrome P450 71A1-like;Cytochrome P450;	GO:0009055,GO:0020037,GO:0005506,GO:0055114,GO:0033772,GO:0016705,GO:0046872,GO:0004497,GO:0016491	MDP0000924909	0	67.7419	GO:0005506,GO:0009055,GO:0016705,GO:0020037,GO:0055114	iron ion binding,electron carrier activity,oxidoreductase activity, acting on paired donors, with incorporation or reduction of molecular oxygen,heme binding,oxidation-reduction process	IPR001128,IPR002401,IPR017972	Cytochrome P450,Cytochrome P450, E-class, group I,Cytochrome P450, conserved site
Cs1g02550	0	0	0	0	0	0	0	0	0	0	0	0	0	0	0	0	AT5G06900.1	59.46	6e-40	cytochrome P450 CYP736A12-like	156	6.5e-84	86.93	4	P:GO:0055114; F:GO:0005506; F:GO:0016709; F:GO:0020037	P:oxidation-reduction process; F:iron ion binding; F:oxidoreductase activity, acting on paired donors, with incorporation or reduction of molecular oxygen, NAD(P)H as one donor, and incorporation of one atom of oxygen; F:heme binding	EC:1.14.13	Acting on paired donors, with incorporation or reduction of molecular oxygen. The oxygen incorporated need not be derived from O(2)	sp|H2DH18|C7A12_PANGI	63.636	Putative uncharacterized protein;Cytochrome P450 (Fragment);Predicted protein;Cytochrome P450;	GO:0009055,GO:0046872,GO:0020037,GO:0016705,GO:0005506,GO:0004497,GO:0055114,GO:0016491	MDP0000924909	2e-80	67.8260869565217;74.7126436781609	GO:0005506,GO:0009055,GO:0016705,GO:0020037,GO:0055114	iron ion binding,electron carrier activity,oxidoreductase activity, acting on paired donors, with incorporation or reduction of molecular oxygen,heme binding,oxidation-reduction process	IPR001128,IPR002401,IPR017972	Cytochrome P450,Cytochrome P450, E-class, group I,Cytochrome P450, conserved site
Cs1g02560	0	0	0	0	0	0	0.138543	0	0	0	0	0	0	0	0	0				pollen-specific leucine-rich repeat extensin-like protein 2	513	6.1e-147	64.98	7	P:GO:0042545; P:GO:0043086; P:GO:0045490; F:GO:0004857; F:GO:0016787; F:GO:0030599; F:GO:0045330	P:cell wall modification; P:negative regulation of catalytic activity; P:pectin catabolic process; F:enzyme inhibitor activity; F:hydrolase activity; F:pectinesterase activity; F:aspartyl esterase activity					Putative uncharacterized protein;Uncharacterized protein (Fragment);
Cs1g02570	0	0	0	0	0	0	0	0	0	0	0	0	0	0	0	0				basic proline-rich protein-like	104	1.6e-46	89.11								Putative uncharacterized protein;PREDICTED: collagen alpha-1(X) chain-like;Lipoprotein;Protein Y53C10A.10, partially confirmed by transcript evidence;Uncharacterized protein (Fragment);
Cs1g02580	7.06061	13.581	18.3451	19.847	8.07074	27.75	28.2081	14.4754	28.7511	16.3979	27.9319	62.651	65.0248	16.0114	40.5572	37.9116	AT2G31210.1	39.8	5e-90	transcription factor bHLH91-like	461	2.3e-270	69.26	1	F:GO:0046983	F:protein dimerization activity			sp|Q8GX46|BH091_ARATH	39.798	Putative uncharacterized protein;PREDICTED: LOW QUALITY PROTEIN: transcription factor bHLH89-like;Transcription factor ICE1, putative;Predicted protein;		MDP0000305976	2e-96	49.011			IPR011598	Helix-loop-helix DNA-binding
Cs1g02590	2.06647	3.4042	1.93316e-127	5.9303	3.17154	1.64157	5.43489	1.75253	4.20484	11.2949	1.15481e-172	1.55997	3.77215	5.54681	2.29241	3.6147	AT1G08070.1	37.93	2e-149	pentatricopeptide repeat-containing protein At1g08070-like	609	0	78.29	1	P:GO:0009451	P:RNA modification			sp|Q9LN01|PPR21_ARATH	37.926	Putative uncharacterized protein;Protein transport protein sec23, putative;PREDICTED: protein transport protein SEC23-like;Pentatricopeptide repeat-containing protein, putative;Predicted protein;	GO:0006886,GO:0006810,GO:0030127,GO:0008270,GO:0006888,GO:0015031	MDP0000169335	0	58.7459	GO:0005488	binding	IPR002885,IPR011990	Pentatricopeptide repeat,Tetratricopeptide-like helical
Cs1g02600	7.59892	14.4191	5.32745	10.4337	3.29442	5.30679	5.12629	8.7642	5.41689	11.1764	18.4376	7.6127	7.87311	12.1565	13.1339	12.0542	AT2G21630.1	72.97	0	protein transport protein SEC23	726	0	94.89	9	P:GO:0006886; P:GO:0043547; P:GO:0090110; F:GO:0005096; F:GO:0008270; C:GO:0000139; C:GO:0005789; C:GO:0030127; C:GO:0070971	P:intracellular protein transport; P:positive regulation of GTPase activity; P:COPII-coated vesicle cargo loading; F:GTPase activator activity; F:zinc ion binding; C:Golgi membrane; C:endoplasmic reticulum membrane; C:COPII vesicle coat; C:endoplasmic reticulum exit site			sp|Q4PE39|SEC23_USTMA	47.626	Putative uncharacterized protein;Protein transport protein sec23, putative;PREDICTED: protein transport protein SEC23-like;Predicted protein;UPI0001985A31 related cluster;		MDP0000314251	0	80.4348	GO:0006886,GO:0006888,GO:0008270,GO:0030127	intracellular protein transport,ER to Golgi vesicle-mediated transport,zinc ion binding,COPII vesicle coat	IPR006895,IPR006896,IPR012990	Zinc finger, Sec23/Sec24-type,Sec23/Sec24, trunk domain,Sec23/Sec24 beta-sandwich
Cs1g02610	1.98513	1.22491	4.39881	2.75671	1.62765	0	4.1592	10.6629	0	0	11.476	2.12369	2.545	3.32606	9.45951	5.47304
Cs1g02620	0	0	0	0	0	0	0	0	0	0	0	0	0	0	0	0	AT5G27740.1	32.9	2e-56	replication factor C subunit 3-like	743	0	66.16	3	P:GO:0006260; F:GO:0003677; C:GO:0043229	P:DNA replication; F:DNA binding; C:intracellular organelle			sp|Q8VXX4|RFC3_ARATH	32.902	Putative uncharacterized protein;Predicted protein;Replication factor C subunit, putative;PREDICTED: probable replication factor C subunit 3-like;Replication factor C subunit;		MDP0000320333	1e-132	64.0750670241287;30.7017543859649	GO:0003677,GO:0006260	DNA binding,DNA replication	IPR008921,IPR013748	DNA polymerase III, clamp loader complex, gamma/delta/delta subunit, C-terminal,Replication factor C, C-terminal domain
Cs1g02630	0	0	0	0	0	0	0	0	0	0	0	0	0	0	0	0	AT1G29000.1	58.68	4e-55	Metal ion binding protein, putative	232	5e-125	75.17	2	P:GO:0030001; F:GO:0046872	P:metal ion transport; F:metal ion binding			sp|Q9SHQ8|HIP4_ARATH	58.683	Metal ion binding protein, putative;Predicted protein;Putative uncharacterized protein (Fragment);F1K23.4;PREDICTED: uncharacterized protein LOC100783418;	GO:0046872,GO:0030001,GO:0009790	MDP0000147248	1e-38	48.5207	GO:0030001,GO:0046872	metal ion transport,metal ion binding	IPR006121,IPR011598	Heavy metal-associated domain, HMA,Helix-loop-helix DNA-binding
Cs1g02640	0	0	0	0	0	0	0	0	0	0	0	0	0	0	0	0	AT1G32560.1	39.18	4e-08	late embryogenesis abundant protein	93	9.6e-43	83.96	1	P:GO:0009793	P:embryo development ending in seed dormancy			sp|Q39138|LEA6_ARATH	39.175	Putative uncharacterized protein;Predicted protein;Putative uncharacterized protein (Fragment);Predicted protein-like protein;		MDP0000210281	7e-16	66.0714
Cs1g02650	123.304	144.942	98.4464	67.5075	145.48	166.094	121.016	158.078	134.977	115.47	106.172	158.985	119.636	130.057	92.0043	97.3194	AT5G58220.1	56.93	4e-125	uric acid degradation bifunctional protein TTL isoform X1	329	9.5e-186	86.71	2	P:GO:0006144; F:GO:0033971	P:purine nucleobase metabolic process; F:hydroxyisourate hydrolase activity	EC:3.5.2.17	Hydroxyisourate hydrolase	sp|Q9LVM5|TTHL_ARATH	56.928	5-hydroxyisourate hydrolase;PREDICTED: uric acid degradation bifunctional protein TTL-like;		MDP0000296432	1e-103	67.816091954023;46.2962962962963			IPR018020,IPR023416,IPR023418,IPR023419	Oxo-4-hydroxy-4-carboxy-5-ureidoimidazoline decarboxylase,Transthyretin/hydroxyisourate hydrolase, superfamily,Transthyretin, thyroxine binding site,Transthyretin, conserved site	K13484	5-hydroxyisourate hydrolase / 2-oxo-4-hydroxy-4-carboxy-5-ureidoimidazoline decarboxylase [EC:3.5.2.17 4.1.1.-]	ko00230	Purine metabolism
Cs1g02660	17.2659	32.3129	36.5397	23.9707	33.7852	15.3748	45.9543	21.6608	18.2505	16.7673	23.9218	16.452	23.3196	21.9729	22.3611	20.0858	AT5G65940.1	72.37	0	3-hydroxyisobutyryl-CoA hydrolase 1	376	3.7e-210	89.81	1	F:GO:0003860	F:3-hydroxyisobutyryl-CoA hydrolase activity	EC:3.1.2.4	3-hydroxyisobutyryl-CoA hydrolase	sp|Q9LKJ1|HIBC1_ARATH	72.368	3-hydroxybutyryl-CoA dehydratase, putative;Putative uncharacterized protein;UPI0001984DE2 related cluster;Predicted protein;3-hydroxyisobutyryl-CoA hydrolase 1;		MDP0000204554	1e-155	71.1864	GO:0003824,GO:0008152	catalytic activity,metabolic process	IPR001753	Crotonase, core	K05605	3-hydroxyisobutyryl-CoA hydrolase [EC:3.1.2.4]	ko00280,ko00410,ko00640	Valine, leucine and isoleucine degradation ,beta-Alanine metabolism ,Propanoate metabolism
Cs1g02670	24.0792	28.8955	29.5168	16.4537	40.0148	36.1585	13.7386	23.5107	18.4827	37.7249	16.2473	23.1337	25.2641	31.3525	43.0539	23.8516	AT1G05160.1	69.92	0	ent-kaurenoic acid oxidase 1-like	515	9.9e-307	91.13	10	P:GO:0007275; P:GO:0010268; P:GO:0016125; P:GO:0016132; P:GO:0055114; F:GO:0005506; F:GO:0020037; F:GO:0051777; C:GO:0005783; C:GO:0016021	P:multicellular organism development; P:brassinosteroid homeostasis; P:sterol metabolic process; P:brassinosteroid biosynthetic process; P:oxidation-reduction process; F:iron ion binding; F:heme binding; F:ent-kaurenoate oxidase activity; C:endoplasmic reticulum; C:integral component of membrane	EC:1.14.13	Acting on paired donors, with incorporation or reduction of molecular oxygen. The oxygen incorporated need not be derived from O(2)	sp|O23051|KAO1_ARATH	69.919	Putative uncharacterized protein;Ent-kaurenoic acid oxidase, putative;Ent-kaurenoic acid oxidase;Cytochrome P450 probable ent-kaurenoic acid oxidase;PREDICTED: ent-kaurenoic acid oxidase 1-like;	GO:0009055,GO:0046872,GO:0020037,GO:0016705,GO:0005506,GO:0004497,GO:0055114,GO:0016491,GO:0005783,GO:0016023,GO:0032940,GO:0022900,GO:0051777	MDP0000326359	0	78.9247	GO:0004497,GO:0005506,GO:0009055,GO:0016705,GO:0020037,GO:0055114	monooxygenase activity,iron ion binding,electron carrier activity,oxidoreductase activity, acting on paired donors, with incorporation or reduction of molecular oxygen,heme binding,oxidation-reduction process	IPR001128,IPR002397,IPR017972	Cytochrome P450,Cytochrome P450, B-class,Cytochrome P450, conserved site	K04123	ent-kaurenoic acid hydroxylase [EC:1.14.13.79]	ko00904	Diterpenoid biosynthesis
Cs1g02675	17.5689	27.9798	19.1479	18.9041	18.8912	11.3612	44.3222	22.8558	34.4573	24.1222	30.0093	25.8717	24.1465	21.2053	10.7076	14.8254				hypothetical protein CICLE_v10023085mg	89	3.5e-42	66.49								Putative uncharacterized protein;UPI00015C8F07 related cluster;Predicted protein;		MDP0000251858	1e-13	58.1081
Cs1g02680	82.341	68.2368	55.7849	56.3533	73.3752	82.99	59.5163	116.928	58.7719	46.5421	18.8657	28.6999	60.11	50.1249	72.7628	43.6645	AT5G46570.1	78.26	0	probable serine/threonine-protein kinase At4g35230	420	1.2e-241	94.52	5	P:GO:0006468; P:GO:0009742; F:GO:0004672; F:GO:0005524; C:GO:0016021	P:protein phosphorylation; P:brassinosteroid mediated signaling pathway; F:protein kinase activity; F:ATP binding; C:integral component of membrane			sp|Q9LS26|BSK2_ARATH	78.261	Putative uncharacterized protein;Predicted protein (Fragment);PREDICTED: probable serine/threonine-protein kinase At4g35230-like;Pyruvate kinase;Receptor protein kinase, putative;		MDP0000092692	0	81.4889	GO:0004672,GO:0004713,GO:0005488,GO:0005524,GO:0006468,GO:0016772	protein kinase activity,protein tyrosine kinase activity,binding,ATP binding,protein phosphorylation,transferase activity, transferring phosphorus-containing groups	IPR000719,IPR001245,IPR002290,IPR011009,IPR011990,IPR020635	Protein kinase, catalytic domain,Serine-threonine/tyrosine-protein kinase catalytic domain,Serine/threonine- / dual-specificity protein kinase, catalytic domain,Protein kinase-like domain,Tetratricopeptide-like helical,Tyrosine-protein kinase, catalytic domain	K14500	BR-signaling kinase [EC:2.7.11.1]	ko04075	Plant hormone signal transduction
Cs1g02690	0	0	0	0	0	0	0	0	0	0	0	0	0	0	0	0.144807	AT1G32450.1	70.68	0	protein NRT1/ PTR FAMILY 7.3-like	614	0	87.54	3	P:GO:0055085; F:GO:0022857; C:GO:0016021	P:transmembrane transport; F:transmembrane transporter activity; C:integral component of membrane			sp|Q9LQL2|PTR14_ARATH	70.675	Putative uncharacterized protein;Predicted protein;Peptide transporter, putative;	GO:0016020,GO:0015112,GO:0046686,GO:0006857,GO:0010167,GO:0005886,GO:0015706,GO:0005215	MDP0000138927	0	76.2075	GO:0005215,GO:0006857,GO:0016020	transporter activity,oligopeptide transport,membrane	IPR000109,IPR016196	Oligopeptide transporter,Major facilitator superfamily domain, general substrate transporter
Cs1g02700	16.5255	14.4805	21.2864	13.5222	11.8159	17.9594	21.2423	18.0048	15.4535	23.302	25.1238	17.803	12.5583	19.1114	10.8699	15.8012	AT2G44525.1	76.79	5e-62	NADH dehydrogenase [ubiquinone] 1 alpha subcomplex assembly factor 3-like	127	1.8e-63	92.39	2	P:GO:0032981; C:GO:0005743	P:mitochondrial respiratory chain complex I assembly; C:mitochondrial inner membrane			sp|Q6DFN1|NDUF3_XENTR	36.111	Putative uncharacterized protein;At2g44525;Predicted protein (Fragment);		MDP0000209008	9e-59	57.7181208053691;71.6666666666667			IPR007523	NADH dehydrogenase [ubiquinone] 1 alpha subcomplex assembly factor 3
Cs1g02710	0	0.950007	2.42852	5.95247	1.514	0	3.46986	0.548882	0.186847	0.0442422	1.21539	1.07911	2.06473	1.21568	3.79478	2.86051	AT3G60160.1	67.29	0	putative ABC transporter C family member 15 isoform X1	1514	0	86.64	7	P:GO:0055085; F:GO:0005524; F:GO:0016887; F:GO:0042626; C:GO:0000325; C:GO:0005774; C:GO:0016021	P:transmembrane transport; F:ATP binding; F:ATPase activity; F:ATPase-coupled transmembrane transporter activity; C:plant-type vacuole; C:vacuolar membrane; C:integral component of membrane	EC:3.6.1.3; EC:3.6.1.15	Adenosinetriphosphatase; Nucleoside-triphosphate phosphatase	sp|Q9M1C7|AB9C_ARATH	67.288	Putative uncharacterized protein;PREDICTED: ABC transporter C family member 9-like;MRP-like ABC transporter;ABC transporter C family member 9;Multidrug resistance protein ABC transporter family;		MDP0000319744	0	69.9268	GO:0000166,GO:0005524,GO:0006810,GO:0016021,GO:0016887,GO:0017111,GO:0042626,GO:0055085	nucleotide binding,ATP binding,transport,integral to membrane,ATPase activity,nucleoside-triphosphatase activity,ATPase activity, coupled to transmembrane movement of substances,transmembrane transport	IPR001140,IPR003439,IPR003593,IPR011527,IPR017871,IPR017940	ABC transporter, transmembrane domain,ABC transporter-like,AAA+ ATPase domain,ABC transporter, transmembrane domain, type 1,ABC transporter, conserved site,ABC transporter, integral membrane type 1
Cs1g02720	0	0	0	0	0	0	0	0	0	0	0	0	0	0	0	0	AT2G44570.1	51.49	8e-85	endoglucanase 14-like	446	6.4e-177	69.22	2	P:GO:0005975; F:GO:0004553	P:carbohydrate metabolic process; F:hydrolase activity, hydrolyzing O-glycosyl compounds			sp|O80497|GUN15_ARATH	51.493	PREDICTED: endoglucanase 12-like;Endoglucanase 12;Endoglucanase 15;Endoglucanase 14;Glycosyl hydrolase family 9 protein;	GO:0008152,GO:0003824,GO:0016798,GO:0007047,GO:0004553,GO:0016787,GO:0030245,GO:0000272,GO:0005576,GO:0005975,GO:0008810	MDP0000285589	7e-90	52.4714828897338;74	GO:0003824,GO:0004553,GO:0005975	catalytic activity,hydrolase activity, hydrolyzing O-glycosyl compounds,carbohydrate metabolic process	IPR001701,IPR008928,IPR012341,IPR018221	Glycoside hydrolase, family 9,Six-hairpin glycosidase-like,Six-hairpin glycosidase,Glycoside hydrolase, family 9, active site
Cs1g02730	0.5942	0	0.389305	3.2054	0.477826	1.52514	5.4706	0.0849854	0	0.913663	0.70654	1.17252	1.58005	0.765154	3.35323	1.38074	AT1G08840.1	58.67	0	DNA replication ATP-dependent helicase/nuclease DNA2 isoform X3	1299	0	79.33	8	P:GO:0032508; P:GO:0033567; P:GO:0071932; F:GO:0003723; F:GO:0017108; F:GO:0017116; C:GO:0000784; C:GO:0005737	P:DNA duplex unwinding; P:DNA replication, Okazaki fragment processing; P:replication fork reversal; F:RNA binding; F:5'-flap endonuclease activity; F:single-stranded DNA helicase activity; C:nuclear chromosome, telomeric region; C:cytoplasm	EC:3.1.30; EC:3.6.1.3; EC:3.1.21; EC:3.6.4.12; EC:3.6.1.15	Acting on ester bonds; Adenosinetriphosphatase; Acting on ester bonds; DNA helicase; Nucleoside-triphosphate phosphatase	sp|Q8QHA5|DNA2_XENLA	34.473	Putative uncharacterized protein;Predicted protein (Fragment);Os04g0588200 protein;DNA replication ATP-dependent helicase Dna2;PREDICTED: LOW QUALITY PROTEIN: DNA2-like helicase-like;	GO:0003677,GO:0005524,GO:0006260,GO:0004003,GO:0004386	MDP0000159991	1e-113	74.4604					K10742	DNA replication ATP-dependent helicase Dna2 [EC:3.6.4.12]	ko03030	DNA replication
Cs1g02740	14.2031	8.57158	11.4463	19.1884	17.1021	6.06151	11.01	16.7579	5.05219	11.9111	7.63003	7.32853	6.90821	6.12147	9.15712	9.50828	AT2G44580.1	58.93	9e-166	sister chromatid cohesion protein DCC1	398	3.5e-227	83.92	7	P:GO:0006275; P:GO:0034088; F:GO:0003689; C:GO:0000775; C:GO:0000785; C:GO:0005654; C:GO:0031390	P:regulation of DNA replication; P:maintenance of mitotic sister chromatid cohesion; F:DNA clamp loader activity; C:chromosome, centromeric region; C:chromatin; C:nucleoplasm; C:Ctf18 RFC-like complex	EC:3.6.1.3; EC:3.6.1.15	Adenosinetriphosphatase; Nucleoside-triphosphate phosphatase	sp|Q9BVC3|DCC1_HUMAN	33.333	Putative uncharacterized protein;Protein binding protein, putative;Sister chromatid cohesion protein DCC1;Predicted protein;PREDICTED: sister chromatid cohesion protein DCC1-like;		MDP0000757613	1e-150	67.5063			IPR019128	Sister chromatid cohesion protein DCC1
Cs1g02750	128.311	79.1866	171.837	140.155	141.122	166.646	108.639	253.686	52.5398	164.335	21.913	19.7768	76.2069	148.42	216.352	147.847	AT1G02205.2	65.29	0	protein ECERIFERUM 1-like	634	0	86.28	5	P:GO:0008610; P:GO:0055114; F:GO:0005506; F:GO:0016491; C:GO:0016021	P:lipid biosynthetic process; P:oxidation-reduction process; F:iron ion binding; F:oxidoreductase activity; C:integral component of membrane			sp|F4HVY0|CER1_ARATH	65.287	Putative uncharacterized protein;PREDICTED: protein WAX2-like;Predicted protein;Sterol desaturase, putative;		MDP0000461409	0	67.2552	GO:0005506,GO:0006633,GO:0016491,GO:0055114	iron ion binding,fatty acid biosynthetic process,oxidoreductase activity,oxidation-reduction process	IPR006694,IPR021940	Fatty acid hydroxylase,Uncharacterised domain Wax2, C-terminal	K15404	aldehyde decarbonylase [EC:4.1.99.5]	ko00073	Cutin, suberine and wax biosynthesis
Cs1g02760	23.7141	9.38246	89.5521	68.2598	36.8923	34.4772	16.7266	21.6683	1.58665	2.01756	10.5949	4.62047	2.36094	8.1323	2.35445	4.0492	AT1G02205.2	63.01	0	protein ECERIFERUM 1-like	640	0	92.29	5	P:GO:0008610; P:GO:0055114; F:GO:0005506; F:GO:0016491; C:GO:0016021	P:lipid biosynthetic process; P:oxidation-reduction process; F:iron ion binding; F:oxidoreductase activity; C:integral component of membrane			sp|F4HVY0|CER1_ARATH	63.009	Putative uncharacterized protein;CER1 protein;PREDICTED: protein WAX2-like;Predicted protein;		MDP0000077392	0	59.5785440613027;52.7027027027027	GO:0005506,GO:0006633,GO:0016491,GO:0055114	iron ion binding,fatty acid biosynthetic process,oxidoreductase activity,oxidation-reduction process	IPR006694,IPR021940	Fatty acid hydroxylase,Uncharacterised domain Wax2, C-terminal	K15404	aldehyde decarbonylase [EC:4.1.99.5]	ko00073	Cutin, suberine and wax biosynthesis
Cs1g02770	159.849	94.1803	212.319	137.456	200.527	145.443	156.381	214.374	141.994	293.325	60.9928	77.3679	168.133	162.042	194.803	231.674	AT5G26667.1	83.66	5e-124	UMP-CMP kinase 3 isoform X1	216	2.3e-116	94.4	9	P:GO:0006207; P:GO:0006221; P:GO:0016310; P:GO:0046940; F:GO:0004127; F:GO:0005524; F:GO:0009041; C:GO:0005634; C:GO:0005737	P:'de novo' pyrimidine nucleobase biosynthetic process; P:pyrimidine nucleotide biosynthetic process; P:phosphorylation; P:nucleoside monophosphate phosphorylation; F:cytidylate kinase activity; F:ATP binding; F:uridylate kinase activity; C:nucleus; C:cytoplasm	EC:2.7.4.4; EC:2.7.4.22; EC:2.7.4.14	Nucleoside-phosphate kinase; UMP kinase; UMP/CMP kinase	sp|O04905|KCY3_ARATH	84.103	Putative uncharacterized protein;Predicted protein;Uridylate kinase plant, putative;		MDP0000294635	2e-89	75.9434	GO:0005524,GO:0006139,GO:0016776,GO:0019201,GO:0019205,GO:0046939	ATP binding,nucleobase-containing compound metabolic process,phosphotransferase activity, phosphate group as acceptor,nucleotide kinase activity,nucleobase-containing compound kinase activity,nucleotide phosphorylation	IPR000850,IPR006266	Adenylate kinase,UMP-CMP kinase	K13800	UMP-CMP kinase [EC:2.7.4.- 2.7.4.14]	ko00240	Pyrimidine metabolism
Cs1g02780	25.8391	11.4128	12.1102	5.70745	14.9429	18.5609	20.8631	13.758	25.0495	11.9663	19.3201	21.3095	15.8776	21.0607	13.6483	10.7013	AT1G80770.1	72.05	0	nucleolar GTP-binding protein 1	436	1.7e-246	85.25	2	F:GO:0005525; F:GO:0016787	F:GTP binding; F:hydrolase activity			sp|Q99ME9|NOG1_MOUSE	25.698	PREDICTED: nucleolar GTP-binding protein 1-like;Nucleolar GTP-binding protein, putative;GTP-binding protein, putative;Predicted protein;UPI0001983BDB related cluster;	GO:0015684,GO:0015093,GO:0016021,GO:0005525	MDP0000313089	1e-113	66.9811	GO:0005525	GTP binding	IPR010674	Nucleolar GTP-binding protein 1, Rossman-fold domain
Cs1g02790	30.3693	71.2906	25.5821	23.824	18.4179	23.7969	34.9103	63.4512	8.20778	35.8199	39.8499	78.6507	24.8965	22.8004	17.3142	19.3296	AT2G39445.1	63.25	4e-68	phosphatidylinositol N-acetylglucosaminyltransferase subunit P-like	161	9.3e-86	87.37	3	P:GO:0006506; F:GO:0017176; C:GO:0016021	P:GPI anchor biosynthetic process; F:phosphatidylinositol N-acetylglucosaminyltransferase activity; C:integral component of membrane	EC:2.4.1.198	Phosphatidylinositol N-acetylglucosaminyltransferase	sp|O64792|PIGP_ARATH	67.48	Putative uncharacterized protein;PREDICTED: phosphatidylinositol N-acetylglucosaminyltransferase subunit P-like;Phosphatidylinositol N-acetylglucosaminyltransferase, GPI19/PIG-P subunit;Predicted protein;Phosphatidylinositol n-acetylglucosaminyltransferase subunit p, putative;	GO:0017176,GO:0016757,GO:0016740,GO:0003674,GO:0008150	MDP0000182742	2e-59	72.327			IPR013717	PIG-P	K03861	phosphatidylinositol glycan, class P	ko00563	Glycosylphosphatidylinositol(GPI)-anchor biosynthesis
Cs1g02800	15.3867	20.225	7.24109	12.4618	39.6459	10.7636	49.0467	21.2943	23.4936	29.6297	22.7237	17.5451	24.3115	17.7272	27.023	28.1212	AT3G60190.1	83.01	0	dynamin-related protein 1E	621	0	96.42	6	P:GO:0000266; F:GO:0003924; F:GO:0005525; F:GO:0008017; C:GO:0005737; C:GO:0016020	P:mitochondrial fission; F:GTPase activity; F:GTP binding; F:microtubule binding; C:cytoplasm; C:membrane	EC:3.6.1.15	Nucleoside-triphosphate phosphatase	sp|Q9FNX5|DRP1E_ARATH	83.013	Putative uncharacterized protein;Dynamin-related protein 1E;Predicted protein;PREDICTED: dynamin-related protein 1E-like isoform 1;		MDP0000069231	0	81.25;81.3953488372093	GO:0003924,GO:0005525	GTPase activity,GTP binding	IPR000375,IPR001401,IPR003130,IPR019762,IPR020850,IPR022812	Dynamin central domain,Dynamin, GTPase domain,Dynamin GTPase effector,Dynamin, GTPase region, conserved site,GTPase effector domain, GED,Dynamin
Cs1g02810	39.6271	28.8494	64.1052	30.2141	33.6144	16.3399	26.3013	29.7854	22.5685	12.6408	36.909	31.5426	45.5203	21.4072	47.1981	49.3904	AT2G13560.1	83.7	0	NAD-dependent malic enzyme 62 kDa isoform, mitochondrial	624	0	94.28	7	P:GO:0006090; P:GO:0006108; P:GO:0055114; F:GO:0004471; F:GO:0046872; F:GO:0051287; C:GO:0005739	P:pyruvate metabolic process; P:malate metabolic process; P:oxidation-reduction process; F:malate dehydrogenase (decarboxylating) (NAD+) activity; F:metal ion binding; F:NAD binding; C:mitochondrion	EC:1.1.1.38; EC:1.1.1.39	Malate dehydrogenase (oxaloacetate-decarboxylating); Malate dehydrogenase (decarboxylating)	sp|P37221|MAOM_SOLTU	82.504	Malic enzyme;PREDICTED: NAD-dependent malic enzyme 62 kDa isoform, mitochondrial-like;NAD-dependent malic enzyme 62 kDa isoform, mitochondrial;	GO:0004471,GO:0005524,GO:0055114,GO:0000166,GO:0008270,GO:0009651,GO:0016491,GO:0009507,GO:0016616,GO:0051287,GO:0042803,GO:0006108,GO:0050897,GO:0016619,GO:0046872,GO:0004470,GO:0005759,GO:0005739,GO:0006833,GO:0006096,GO:0008948,GO:0006972,GO:0007030,GO:0009266,GO:0046686	MDP0000073044	0	73.3221	GO:0000166,GO:0004470,GO:0006108,GO:0016491,GO:0016616,GO:0016619,GO:0046872,GO:0051287,GO:0055114	nucleotide binding,malic enzyme activity,malate metabolic process,oxidoreductase activity,oxidoreductase activity, acting on the CH-OH group of donors, NAD or NADP as acceptor,malate dehydrogenase (oxaloacetate-decarboxylating) activity,metal ion binding,NAD binding,oxidation-reduction process	IPR001891,IPR012301,IPR012302,IPR015884,IPR016040	Malic oxidoreductase,Malic enzyme, N-terminal,Malic enzyme, NAD-binding,Malic enzyme, conserved site,NAD(P)-binding domain	K00028	malate dehydrogenase (decarboxylating) [EC:1.1.1.39]	ko00620,ko00710	Pyruvate metabolism ,Carbon fixation in photosynthetic organisms
Cs1g02820	13.5148	18.1617	14.8712	23.6429	13.4401	18.8965	11.2268	25.1939	22.2801	28.8901	25.7156	4.57081	9.73373	24.8344	22.0735	17.8951	AT2G44600.1	40.77	3e-62	PREDICTED: uncharacterized protein LOC102613485	311	3.6e-179	68.82								Putative uncharacterized protein;Predicted protein;	GO:0005886	MDP0000146618	3e-39	43.2727
Cs1g02830	0	11.7523	8.58787	17.6467	15.975	29.3982	7.11953	10.5676	1.41438	12.6621	0.727746	7.99545	11.8433	7.13633	12.7417	19.8464	AT1G44750.2	68.03	4e-160	probable purine permease 11 isoform X3	364	4e-201	91.69	3	P:GO:0015860; F:GO:0015211; C:GO:0016021	P:purine nucleoside transmembrane transport; F:purine nucleoside transmembrane transporter activity; C:integral component of membrane			sp|Q9LPF6|PUP11_ARATH	68.219	Putative uncharacterized protein;ATPUP11, putative;hypothetical protein MTR_7g080750;Predicted protein;Probable purine permease 11;	GO:0016020,GO:0016021,GO:0006810,GO:0006863,GO:0005345	MDP0000225791	1e-125	62.9944	GO:0003924,GO:0005525,GO:0005622,GO:0006184,GO:0006886,GO:0006913,GO:0007165,GO:0007264,GO:0015031,GO:0016020	GTPase activity,GTP binding,intracellular,GTP catabolic process,intracellular protein transport,nucleocytoplasmic transport,signal transduction,small GTPase mediated signal transduction,protein transport,membrane	IPR001806,IPR002041,IPR003578,IPR003579,IPR004853,IPR005225,IPR020849	Small GTPase superfamily,Ran GTPase,Small GTPase superfamily, Rho type,Small GTPase superfamily, Rab type,Domain of unknown function DUF250,Small GTP-binding protein domain,Small GTPase superfamily, Ras type
Cs1g02840	206.498	380.335	213.284	198.081	216.258	364.404	171.851	277.899	353.628	289.17	422.343	449.113	255.692	363.33	364.952	295.395	AT2G44610.1	93.04	1e-106	ras-related protein RABH1b	159	1.5e-80	98.35	9	P:GO:0006886; P:GO:0006890; P:GO:0006891; P:GO:0032482; P:GO:0042147; F:GO:0003924; F:GO:0005525; C:GO:0005794; C:GO:0005829	P:intracellular protein transport; P:retrograde vesicle-mediated transport, Golgi to endoplasmic reticulum; P:intra-Golgi vesicle-mediated transport; P:Rab protein signal transduction; P:retrograde transport, endosome to Golgi; F:GTPase activity; F:GTP binding; C:Golgi apparatus; C:cytosol	EC:3.6.1.15	Nucleoside-triphosphate phosphatase	sp|O80501|RAH1B_ARATH	93.038	Putative uncharacterized protein;PREDICTED: ras-related protein RABH1b-like;Predicted protein;Putative uncharacterized protein (Fragment);Ras-related protein RABH1b;		MDP0000600003	1e-79	89.9408	GO:0003924,GO:0005525,GO:0005622,GO:0006184,GO:0006886,GO:0006913,GO:0007165,GO:0007264,GO:0015031,GO:0016020	GTPase activity,GTP binding,intracellular,GTP catabolic process,intracellular protein transport,nucleocytoplasmic transport,signal transduction,small GTPase mediated signal transduction,protein transport,membrane	IPR001806,IPR002041,IPR003578,IPR003579,IPR005225,IPR020849	Small GTPase superfamily,Ran GTPase,Small GTPase superfamily, Rho type,Small GTPase superfamily, Rab type,Small GTP-binding protein domain,Small GTPase superfamily, Ras type	K07893	Ras-related protein Rab-6A
Cs1g02850	132.384	69.2339	124.606	85.6522	138.616	121.202	190.123	186.772	82.971	161.816	57.8064	65.6134	105.879	155.15	121.593	116.421	AT2G44620.1	73.39	6e-62	acyl carrier protein 1, mitochondrial	125	5e-63	88.33	4	P:GO:0006633; F:GO:0000035; F:GO:0000036; C:GO:0005739	P:fatty acid biosynthetic process; F:acyl binding; F:acyl carrier activity; C:mitochondrion			sp|P53665|ACPM1_ARATH	73.387	Acyl carrier protein 1, mitochondrial;Acyl carrier protein;	GO:0005759,GO:0006633,GO:0005739,GO:0008610,GO:0031177,GO:0006810,GO:0035196,GO:0051607,GO:0010267,GO:0022900,GO:0070469	MDP0000201048	5e-47	81.1024	GO:0000036,GO:0006633,GO:0048037	acyl carrier activity,fatty acid biosynthetic process,cofactor binding	IPR003231,IPR006163,IPR009081	Acyl carrier protein (ACP),Phosphopantetheine-binding,Acyl carrier protein-like	K03955	NADH dehydrogenase (ubiquinone) 1 alpha/beta subcomplex 1 [EC:1.6.5.3 1.6.99.3]	ko00190,ko05010,ko05012,ko05016	Oxidative phosphorylation ,Alzheimer's disease ,Parkinson's disease ,Huntington's disease
Cs1g02860	12.5123	17.3521	22.1705	18.3976	6.85375	9.23291	22.9385	15.2133	15.5312	18.9172	16.7685	11.9696	22.0378	24.9282	19.4558	17.1793	AT2G44640.1	57.8	1e-171	protein TRIGALACTOSYLDIACYLGLYCEROL 4, chloroplastic	478	6e-274	80.51	4	P:GO:1990052; C:GO:0005739; C:GO:0005774; C:GO:0009941	P:ER to chloroplast lipid transport; C:mitochondrion; C:vacuolar membrane; C:chloroplast envelope			sp|Q9M903|TGD4_ARATH	33.131	Putative uncharacterized protein;Expressed protein;Predicted protein;PREDICTED: uncharacterized protein LOC100792226;		MDP0000321317	1e-141	56.7873			IPR022244	Protein of unknown function DUF3769
Cs1g02870	306.794	135.884	301.931	151.096	317.423	296.703	459.164	260.062	126.123	124.788	142.318	86.3272	134.331	176.315	143.964	234.26	AT2G44650.1	69.78	7e-64	10 kDa chaperonin	137	5.1e-69	85.13	8	P:GO:0051085; F:GO:0019904; F:GO:0046872; F:GO:0051082; F:GO:0051087; C:GO:0005759; C:GO:0009570; C:GO:0009941	P:chaperone cofactor-dependent protein refolding; F:protein domain specific binding; F:metal ion binding; F:unfolded protein binding; F:chaperone binding; C:mitochondrial matrix; C:chloroplast stroma; C:chloroplast envelope			sp|O80504|CH102_ARATH	69.784	UPI00015C9552 related cluster;At3g60210;ATP binding protein, putative;Predicted protein;Chloroplast chaperonin 10;		MDP0000364484	2e-45	59.8802	GO:0005737,GO:0006457	cytoplasm,protein folding	IPR011032,IPR020818	GroES-like,Chaperonin Cpn10
Cs1g02880	25.7903	36.6892	70.7347	69.1539	53.1751	62.163	26.9931	30.7283	35.8166	45.6205	76.1417	53.1307	19.5285	44.5957	17.8253	36.8738	AT1G02180.1	66.67	7e-67	ferredoxin-like protein	169	6.1e-96	87.05	1	C:GO:0016021	C:integral component of membrane					PREDICTED: uncharacterized protein LOC100820431;Putative uncharacterized protein;Predicted protein;UPI0001984B7E related cluster;PREDICTED: uncharacterized protein LOC100804659;		MDP0000417351	1e-77	69.5431
Cs1g02890	1.19148	3.73677	10.2235	8.56064	1.43352	5.34275	8.57442	8.73295	0	3.36562	8.00766	3.6546	0.331645	4.59633	3.36335	3.88756	AT3G60220.1	57.1	5e-98	E3 ubiquitin-protein ligase ATL4	380	1e-215	78.76	3	P:GO:0016567; F:GO:0031625; C:GO:0016021	P:protein ubiquitination; F:ubiquitin protein ligase binding; C:integral component of membrane			sp|Q9LY41|ATL4_ARATH	57.097	Ring finger protein, putative;PREDICTED: E3 ubiquitin-protein ligase ATL4-like;E3 ubiquitin-protein ligase ATL4;UPI0001984B7F related cluster;Predicted protein;	GO:0046872,GO:0008270,GO:0016020,GO:0016567,GO:0016021,GO:0016874,GO:0004842	MDP0000467244	2e-43	43.4426	GO:0005515,GO:0008270	protein binding,zinc ion binding	IPR001841,IPR013083	Zinc finger, RING-type,Zinc finger, RING/FYVE/PHD-type
Cs1g02900	99.5808	32.0264	13.5645	7.35689	11.0183	21.9495	7.26446	27.1216	51.8095	40.4706	38.4532	19.6135	12.9057	6.48975	6.04054	6.46468	AT2G44670.1	63.44	1e-35	senescence-associated family protein	93	2.9e-47	86.85	2	P:GO:0006355; F:GO:0008270	P:regulation of transcription, DNA-templated; F:zinc ion binding					Putative uncharacterized protein;Predicted protein;hypothetical protein MTR_8g008840;		MDP0000785966	3e-18	60			IPR007650	Protein of unknown function DUF581
Cs1g02910	1.04073	1.9742	0	0	0.131279	0.283315	1.09025	0.198467	0	2.06702	10.9463	0.855692	4.20244	0.134016	1.42065	1.32372	AT5G01110.1	28.98	8e-88	pentatricopeptide repeat-containing protein At5g01110-like	881	0	80.96						sp|Q9LFC5|PP360_ARATH	28.978	Putative uncharacterized protein;PREDICTED: protein Rf1, mitochondrial-like;Predicted protein (Fragment);Pentatricopeptide repeat-containing protein, putative;UPI0001984B81 related cluster;		MDP0000282113	0	54.7277936962751;24.7240618101545			IPR002885	Pentatricopeptide repeat
Cs1g02920	9.83137	14.0166	1.25529	3.19673	4.18112	4.36219	2.27409	2.85363	18.0172	6.92392	1.69553	1.69308	6.51441	9.31339	16.9859	3.75929	AT5G47070.1	59.32	8e-155	probable receptor-like protein kinase At5g47070	437	2.2e-251	89.39	3	P:GO:0006468; F:GO:0004674; F:GO:0005524	P:protein phosphorylation; F:protein serine/threonine kinase activity; F:ATP binding	EC:2.7.11	Transferring phosphorus-containing groups	sp|Q9LTC0|PBL19_ARATH	59.318	Putative uncharacterized protein;ATP binding protein, putative;Protein kinase 2B;PREDICTED: probable receptor-like protein kinase At5g47070-like;Ser/thr protein kinase;		MDP0000180888	0	73.8532	GO:0004672,GO:0004674,GO:0004713,GO:0005524,GO:0006468,GO:0016772	protein kinase activity,protein serine/threonine kinase activity,protein tyrosine kinase activity,ATP binding,protein phosphorylation,transferase activity, transferring phosphorus-containing groups	IPR000719,IPR001245,IPR002290,IPR008271,IPR011009,IPR017441,IPR020635	Protein kinase, catalytic domain,Serine-threonine/tyrosine-protein kinase catalytic domain,Serine/threonine- / dual-specificity protein kinase, catalytic domain,Serine/threonine-protein kinase, active site,Protein kinase-like domain,Protein kinase, ATP binding site,Tyrosine-protein kinase, catalytic domain
Cs1g02930	3.22019	0.0639044	0.11485	1.92713	0.744195	1.38879	2.85935	0.064245	0.107849	1.25188	1.88468	1.13089	0.597229	0.43382	0.676951	2.05762	AT3G60240.4	62.42	5e-166	eukaryotic translation initiation factor 4G	1869	0	75.61	4	P:GO:0006413; F:GO:0003729; F:GO:0003743; C:GO:0016281	P:translational initiation; F:mRNA binding; F:translation initiation factor activity; C:eukaryotic translation initiation factor 4F complex			sp|B9FXV5|IF4G_ORYSJ	38.869	Eukaryotic translation initiation factor 4G;Putative uncharacterized protein;PREDICTED: eukaryotic translation initiation factor 4G-like;Eukaryotic translation initiation factor 4g, putative;		MDP0000395030	0	45.811320754717;47.4609375	GO:0005488,GO:0005515,GO:0016070	binding,protein binding,RNA metabolic process	IPR003890,IPR003891,IPR016021,IPR016024	MIF4G-like, type 3,Initiation factor eIF-4 gamma, MA3,MIF4-like, type 1/2/3,Armadillo-type fold	K03260	translation initiation factor 4G	ko03013,ko05416	RNA transport ,Viral myocarditis
Cs1g02940	40.0239	17.4252	30.456	23.0604	23.5494	44.0502	37.4906	34.3626	17.2816	36.0741	18.5268	20.4303	25.2101	25.9837	46.3373	17.5439	AT3G60240.4	61.5	0	eukaryotic translation initiation factor 4G	610	0	87.53	4	P:GO:0006413; F:GO:0003729; F:GO:0003743; C:GO:0016281	P:translational initiation; F:mRNA binding; F:translation initiation factor activity; C:eukaryotic translation initiation factor 4F complex			sp|Q76E23|IF4G_ARATH	61.501	Putative uncharacterized protein;Eukaryotic translation initiation factor 4G;PREDICTED: eukaryotic translation initiation factor 4G-like;Predicted protein;Eukaryotic translation initiation factor 4g, putative;	GO:0016070,GO:0003723,GO:0003677,GO:0009615,GO:0005488,GO:0009737,GO:0006413,GO:0003743	MDP0000714367	0	69.8142	GO:0005488,GO:0005515,GO:0016070	binding,protein binding,RNA metabolic process	IPR003890,IPR003891,IPR016021,IPR016024	MIF4G-like, type 3,Initiation factor eIF-4 gamma, MA3,MIF4-like, type 1/2/3,Armadillo-type fold	K03260	translation initiation factor 4G	ko03013,ko05416	RNA transport ,Viral myocarditis
Cs1g02950	2.19551	1.23942	0.999792	2.58028	0.974026	1.66317	3.60693	0.981686	0.107119	0.456666	1.24255	1.17209	0.740994	1.32578	3.04681	1.88062	AT3G60240.2	70.07	2e-118	eukaryotic translation initiation factor 4G isoform X1	907	2.2e-237	92.44	9	P:GO:0006413; P:GO:0055114; F:GO:0003729; F:GO:0003743; F:GO:0016616; F:GO:0016779; F:GO:0051287; C:GO:0016021; C:GO:0016281	P:translational initiation; P:oxidation-reduction process; F:mRNA binding; F:translation initiation factor activity; F:oxidoreductase activity, acting on the CH-OH group of donors, NAD or NADP as acceptor; F:nucleotidyltransferase activity; F:NAD binding; C:integral component of membrane; C:eukaryotic translation initiation factor 4F complex			sp|B9FXV5|IF4G_ORYSJ	72.812	Putative uncharacterized protein;Eukaryotic translation initiation factor 4G;Predicted protein;Eukaryotic translation initiation factor 4g, putative;		MDP0000250551	0	58.6583463338534;59.5808383233533;69.3023255813954;69.3396226415094	GO:0005488,GO:0005515,GO:0016070	binding,protein binding,RNA metabolic process	IPR003890,IPR003891,IPR016021,IPR016024	MIF4G-like, type 3,Initiation factor eIF-4 gamma, MA3,MIF4-like, type 1/2/3,Armadillo-type fold
Cs1g02960	310.796	272.248	371.318	265.376	323.208	247.569	486.32	400.562	331.399	327.64	166.606	195.254	208.595	251.219	179.785	201.838	AT3G60245.1	93.94	3e-39	60S ribosomal protein L37a	133	2.3e-50	99.14	4	P:GO:0006412; F:GO:0003735; C:GO:0016021; C:GO:0022625	P:translation; F:structural constituent of ribosome; C:integral component of membrane; C:cytosolic large ribosomal subunit			sp|P0DKK2|RL372_ORYSJ	98.485	Putative uncharacterized protein;1-phosphatidylinositol-4-phosphate 5-kinase, putative;Predicted protein (Fragment);PREDICTED: uncharacterized protein LOC100808327;60S ribosomal protein L37a, putative;	GO:0016310,GO:0016301,GO:0005840,GO:0006412,GO:0005622,GO:0003735	MDP0000697771	2e-47	100	GO:0003735,GO:0005622,GO:0005840,GO:0006412	structural constituent of ribosome,intracellular,ribosome,translation	IPR002674,IPR011331,IPR011332	Ribosomal protein L37ae,Ribosomal protein L37ae/L37e, N-terminal,Ribosomal protein, zinc-binding domain	K02921	large subunit ribosomal protein L37Ae	ko03010	Ribosome
Cs1g02970	6.43847	27.3832	15.4844	20.1709	13.8162	8.68613	10.8634	4.79156	14.8933	25.1013	11.3511	28.8132	17.2541	13.773	21.2186	19.0244	AT4G17080.1	56.4	3e-178	Histone H3 K4-specific methyltransferase SET7/9 family protein	494	3.1e-297	84.48	5	P:GO:0016310; P:GO:0032259; F:GO:0008168; F:GO:0016301; C:GO:0016021	P:phosphorylation; P:methylation; F:methyltransferase activity; F:kinase activity; C:integral component of membrane			sp|Q8RY89|PI5K8_ARATH	37.222	1-phosphatidylinositol-4-phosphate 5-kinase, putative;Putative uncharacterized protein;Predicted protein (Fragment);PREDICTED: uncharacterized protein LOC100808327;		MDP0000286665	1e-159	59.2814			IPR003409	MORN motif
Cs1g02980	117.91	121.211	108.035	114.669	103.9	131.022	91.0313	124.965	127.583	120.518	93.0022	97.5975	130.771	113.645	108.539	112.818	AT5G47080.1	80.34	3e-168	putative casein kinase II subunit beta-4	289	1.2e-168	95.93	6	P:GO:0045859; F:GO:0004674; F:GO:0019887; C:GO:0005634; C:GO:0005737; C:GO:0005956	P:regulation of protein kinase activity; F:protein serine/threonine kinase activity; F:protein kinase regulator activity; C:nucleus; C:cytoplasm; C:protein kinase CK2 complex	EC:2.7.11	Transferring phosphorus-containing groups	sp|P40228|CSK2B_ARATH	80.339	Putative uncharacterized protein;Predicted protein;Protein kinase Ck2 regulatory subunit 2;Protein kinase 2 beta chain;		MDP0000095375	1e-138	80.9211	GO:0005956,GO:0019887	protein kinase CK2 complex,protein kinase regulator activity	IPR000704,IPR016149,IPR016150	Casein kinase II, regulatory subunit,Casein kinase II, regulatory subunit, alpha-helical,Casein kinase II, regulatory subunit, beta-sheet	K03115	casein kinase II subunit beta	ko03008,ko04310,ko04520,ko04530,ko04712,ko05162,ko05168	Ribosome biogenesis in eukaryotes ,Wnt signaling pathway ,Adherens junction ,Tight junction ,Circadian rhythm - plant ,Measles ,Herpes simplex infection
Cs1g02990	1.39765	0.337186	1.51484	0.295351	0	2.02764	1.05038	3.23893	1.49603	0	0.0916417	0	0.311231	1.83115	2.52504	2.24149	AT5G24910.1	47.2	3e-163	cytochrome P450 714C2-like	516	1.7e-298	80.8	6	P:GO:0055114; F:GO:0004497; F:GO:0005506; F:GO:0016705; F:GO:0020037; C:GO:0016021	P:oxidation-reduction process; F:monooxygenase activity; F:iron ion binding; F:oxidoreductase activity, acting on paired donors, with incorporation or reduction of molecular oxygen; F:heme binding; C:integral component of membrane			sp|Q2QYH7|C14C2_ORYSJ	52.427	Putative uncharacterized protein;PREDICTED: cytochrome P450 734A6-like;Cytochrome P450;	GO:0009055,GO:0046872,GO:0020037,GO:0016705,GO:0005506,GO:0004497,GO:0055114,GO:0016491,GO:0009826,GO:0045487,GO:0016023,GO:0032940,GO:0022900,GO:0007275	MDP0000121607	1e-171	59.2814	GO:0005506,GO:0009055,GO:0016705,GO:0020037,GO:0055114	iron ion binding,electron carrier activity,oxidoreductase activity, acting on paired donors, with incorporation or reduction of molecular oxygen,heme binding,oxidation-reduction process	IPR001128,IPR002401,IPR017972	Cytochrome P450,Cytochrome P450, E-class, group I,Cytochrome P450, conserved site
Cs1g03000	149.469	95.862	105.011	69.2445	102.235	141.222	143.747	141.992	149.537	117.882	125.454	123.373	99.3124	84.0995	75.5735	97.088	AT1G02160.2	66.18	8e-21	cytochrome c oxidase-assembly factor COX23, mitochondrial	80	5e-40	94.35	1	C:GO:0016021	C:integral component of membrane					Putative uncharacterized protein;Predicted protein;Cox19 family protein (CHCH motif);hypothetical protein MTR_7g050540;	GO:0008150,GO:0006301
Cs1g03010	195.634	66.1084	185.21	134.714	194.049	147.286	124.573	225.48	36.2235	109.509	38.8198	58.2789	107.054	159.562	239.138	183.627	AT2G44690.1	80.21	8e-114	rac-like GTP-binding protein RAC2	213	1.1e-115	93.26	13	P:GO:0007015; P:GO:0007163; P:GO:0007266; P:GO:0008360; P:GO:0032956; F:GO:0003924; F:GO:0004767; F:GO:0005525; F:GO:0019901; C:GO:0005634; C:GO:0005886; C:GO:0005938; C:GO:0042995	P:actin filament organization; P:establishment or maintenance of cell polarity; P:Rho protein signal transduction; P:regulation of cell shape; P:regulation of actin cytoskeleton organization; F:GTPase activity; F:sphingomyelin phosphodiesterase activity; F:GTP binding; F:protein kinase binding; C:nucleus; C:plasma membrane; C:cell cortex; C:cell projection	EC:3.1.4.12; EC:3.6.1.15	Sphingomyelin phosphodiesterase; Nucleoside-triphosphate phosphatase	sp|Q9XGU0|RAC9_ARATH	80.208	Putative uncharacterized protein;Predicted protein (Fragment);Rac-like GTP-binding protein RAC2;ROP8;		MDP0000932494	2e-91	81.7708	GO:0003924,GO:0005525,GO:0005622,GO:0006184,GO:0007165,GO:0007264,GO:0015031,GO:0016020	GTPase activity,GTP binding,intracellular,GTP catabolic process,signal transduction,small GTPase mediated signal transduction,protein transport,membrane	IPR001806,IPR003578,IPR003579,IPR005225,IPR020849	Small GTPase superfamily,Small GTPase superfamily, Rho type,Small GTPase superfamily, Rab type,Small GTP-binding protein domain,Small GTPase superfamily, Ras type	K07975	Rho family, other
Cs1g03020	0	0.151238	22.9648	0	0	2.72828	0	0.304056	4.60129	16.5506	0	0	0	0.684437	0.106177	0.156004	AT1G28710.3	57.83	1e-135	Nucleotide-diphospho-sugar transferase family protein	379	1.1e-222	79.92	4	P:GO:0071555; F:GO:0016757; C:GO:0000139; C:GO:0016021	P:cell wall organization; F:transferase activity, transferring glycosyl groups; C:Golgi membrane; C:integral component of membrane			sp|Q3E6Y3|Y1869_ARATH	57.143	PREDICTED: uncharacterized protein At1g28695-like;Predicted protein (Fragment);Pentatricopeptide repeat-containing protein, putative;PREDICTED: LOW QUALITY PROTEIN: uncharacterized protein At1g28695-like;		MDP0000298955	4e-98	54.3605			IPR005069	Nucleotide-diphospho-sugar transferase
Cs1g03030	24.3021	18.5154	26.8417	13.3575	15.1851	16.6312	19.8131	17.7924	13.7366	21.1092	9.83036	21.0629	16.4625	15.6385	19.3226	14.0768	AT2G44710.1	58.91	0	RNA-binding family protein isoform 1	778	0	88.49	2	F:GO:0003729; C:GO:0005634	F:mRNA binding; C:nucleus			sp|Q9ASP6|HNRPQ_ARATH	28.929	Putative uncharacterized protein;PREDICTED: uncharacterized protein LOC100779340;RNA binding protein, putative;PREDICTED: uncharacterized protein LOC100808583;PREDICTED: uncharacterized protein LOC100777658;		MDP0000173498	0	59.4224924012158;64.8648648648649	GO:0000166,GO:0003676	nucleotide binding,nucleic acid binding	IPR000504,IPR012677	RNA recognition motif domain,Nucleotide-binding, alpha-beta plait
Cs1g03040	0.705294	1.24304	5.61365	0.0368931	1.60585	3.55447	1.38754	0.976773	3.84874	8.89506	3.17908e-77	0.51636	1.0227	3.0858	1.57274	2.7763	AT4G17070.1	58.28	6e-143	Peptidyl-prolyl cis-trans isomerases	338	1.8e-200	81.93	3	P:GO:0000413; F:GO:0003755; C:GO:0016021	P:protein peptidyl-prolyl isomerization; F:peptidyl-prolyl cis-trans isomerase activity; C:integral component of membrane	EC:5.2.1.8	Peptidylprolyl isomerase			Putative uncharacterized protein;Predicted protein;UPI00019861E8 related cluster;		MDP0000173497	1e-117	54.9505	GO:0003755,GO:0006457	peptidyl-prolyl cis-trans isomerase activity,protein folding	IPR002130	Cyclophilin-like peptidyl-prolyl cis-trans isomerase domain
Cs1g03050	6.86029	17.0533	16.0075	9.09464	11.7907	16.3517	19.7711	8.8117	5.59336	11.7973	9.99944	9.01852	7.49981	14.2145	20.4457	17.5602	AT2G44520.1	69.66	2e-179	protoheme IX farnesyltransferase, mitochondrial	415	2.5e-236	83.95	5	P:GO:0045333; P:GO:0048034; F:GO:0008495; C:GO:0016021; C:GO:0031966	P:cellular respiration; P:heme O biosynthetic process; F:protoheme IX farnesyltransferase activity; C:integral component of membrane; C:mitochondrial membrane	EC:2.5.1.29	Geranylgeranyl diphosphate synthase	sp|O64886|COX10_ARATH	69.663	Putative uncharacterized protein;PREDICTED: protoheme IX farnesyltransferase, mitochondrial-like;Protoheme IX farnesyltransferase, putative;Predicted protein;Protoheme IX farnesyltransferase;		MDP0000237139	1e-137	72.4036	GO:0004659,GO:0008495,GO:0016021,GO:0048034	prenyltransferase activity,protoheme IX farnesyltransferase activity,integral to membrane,heme O biosynthetic process	IPR000537,IPR006369	UbiA prenyltransferase family,Protohaem IX farnesyltransferase	K02257	protoheme IX farnesyltransferase [EC:2.5.1.-]	ko00190,ko00860	Oxidative phosphorylation ,Porphyrin and chlorophyll metabolism
Cs1g03060	10.1147	15.5466	6.53548	14.3366	13.5551	24.5454	10.9248	21.0113	14.8419	16.1229	10.9669	13.9802	6.43052	12.4366	11.458	11.5121	AT2G44730.1	50.88	3e-95	trihelix transcription factor ASIL2	424	5.1e-208	74.95	2	P:GO:0019760; F:GO:0044212	P:glucosinolate metabolic process; F:transcription regulatory region DNA binding			sp|O23550|FRIP2_ARATH	50	Putative uncharacterized protein;PREDICTED: uncharacterized protein LOC100794175;Predicted protein;Transcription factor, putative;	GO:0003677	MDP0000557282	4e-83	53.8922			IPR006578	MADF domain
Cs1g03070	13.1704	0	0	18.1861	8.96838	1.12856	64.1138	6.8253	1.57023	4.09075	1.96376	16.7031	27.44	26.7827	13.1408	12.3512	AT2G44740.1	73.56	1e-102	cyclin-U4-1	207	3.3e-112	91.13	3	P:GO:0000079; F:GO:0016301; F:GO:0019901	P:regulation of cyclin-dependent protein serine/threonine kinase activity; F:kinase activity; F:protein kinase binding			sp|O80513|CCU41_ARATH	73.558	Putative uncharacterized protein;Cyclin-dependent protein kinase regulator Pho80;Cyclin-dependent protein kinase, putative;Predicted protein;	GO:0016310,GO:0016301,GO:0019901,GO:0000079	MDP0000257591	2e-93	81.5534	GO:0000079,GO:0019901	regulation of cyclin-dependent protein kinase activity,protein kinase binding	IPR012389,IPR013763,IPR013922	Cyclin P/U,Cyclin-like,Cyclin PHO80-like
Cs1g03080	43.1393	10.953	20.4018	23.6805	31.8177	27.8631	55.7883	16.9314	28.7317	20.6301	20.5993	25.9202	24.85	31.5501	20.6552	14.1574	AT1G02150.1	61.05	0	pentatricopeptide repeat-containing protein At1g02150	536	0	82.65	3	F:GO:0003729; C:GO:0005739; C:GO:0009507	F:mRNA binding; C:mitochondrion; C:chloroplast			sp|Q8LPS6|PPR3_ARATH	61.049	Putative uncharacterized protein;Predicted protein;Pentatricopeptide repeat-containing protein, putative;PREDICTED: pentatricopeptide repeat-containing protein At1g02150-like;Pentatricopeptide repeat-containing protein At1g02150;	GO:0009507,GO:0006399,GO:0045036,GO:0019288,GO:0009658,GO:0006364	MDP0000227277	0	67.387	GO:0005488	binding	IPR002885,IPR011990	Pentatricopeptide repeat,Tetratricopeptide-like helical
Cs1g03090	18.0615	11.8869	19.635	10.0018	11.4474	25.1249	13.2621	16.276	33.9041	9.41413	11.1542	7.81715	19.0825	5.28675	10.9351	13.2483	AT1G02145.3	69.96	0	dol-P-Man:Man(7)GlcNAc(2)-PP-Dol alpha-1,6-mannosyltransferase isoform X1	498	3.5e-293	87.96	10	P:GO:0006355; P:GO:0006488; P:GO:0097502; F:GO:0003700; F:GO:0043565; F:GO:0052824; C:GO:0005634; C:GO:0005788; C:GO:0005789; C:GO:0016021	P:regulation of transcription, DNA-templated; P:dolichol-linked oligosaccharide biosynthetic process; P:mannosylation; F:DNA-binding transcription factor activity; F:sequence-specific DNA binding; F:dolichyl-pyrophosphate Man7GlcNAc2 alpha-1,6-mannosyltransferase activity; C:nucleus; C:endoplasmic reticulum lumen; C:endoplasmic reticulum membrane; C:integral component of membrane	EC:2.4.1.232	Initiation-specific alpha-1,6-mannosyltransferase	sp|A8MR93|ALG12_ARATH	69.96	Putative uncharacterized protein;Glycosyltransferase, putative;Dol-P-Man:Man(7)GlcNAc(2)-PP-Dol alpha-1,6-mannosyltransferase;PREDICTED: dol-P-Man:Man(7)GlcNAc(2)-PP-Dol alpha-1,6-mannosyltransferase-like;Predicted protein;	GO:0006506,GO:0016757,GO:0031227,GO:0016740,GO:0016020,GO:0006486,GO:0005783,GO:0030433,GO:0052917,GO:0000009,GO:0006487,GO:0016021,GO:0005789	MDP0000237340	1e-149	60.5791	GO:0006506,GO:0016757,GO:0031227	GPI anchor biosynthetic process,transferase activity, transferring glycosyl groups,intrinsic to endoplasmic reticulum membrane	IPR005599	GPI mannosyltransferase	K03847	alpha-1,6-mannosyltransferase [EC:2.4.1.260]	ko00510,ko00513	N-Glycan biosynthesis ,Various types of N-glycan biosynthesis
Cs1g03100	21.0845	4.15401	15.6542	11.348	6.75137	2.27068	0.457441	0	4.38842	47.0819	5.26816	2.40066	0	2.29769	2.5923	5.15761	AT2G44745.1	67.92	1e-70	probable WRKY transcription factor 12	242	4.7e-142	73.26	4	P:GO:0006355; F:GO:0003700; F:GO:0043565; C:GO:0005634	P:regulation of transcription, DNA-templated; F:DNA-binding transcription factor activity; F:sequence-specific DNA binding; C:nucleus			sp|Q93WY4|WRK12_ARATH	67.925	UPI00015C9782 related cluster;Transcription factor;STP;PREDICTED: probable WRKY transcription factor 12-like;Predicted protein;	GO:0006355,GO:0043565,GO:0003700	MDP0000259279	8e-39	74.2574	GO:0003700,GO:0006355,GO:0043565	sequence-specific DNA binding transcription factor activity,regulation of transcription, DNA-dependent,sequence-specific DNA binding	IPR003657	DNA-binding WRKY
Cs1g03110	736.468	477.69	710.659	585.339	654.389	544.625	1048.17	691.313	521.387	663.715	375.601	344.074	612.593	588.853	608.972	543.42	AT4G09320.1	78.38	5e-62	nucleoside diphosphate kinase 1	112	4.4e-58	90.41	7	P:GO:0006165; P:GO:0006183; P:GO:0006228; P:GO:0006241; P:GO:0070301; F:GO:0004550; F:GO:0005524	P:nucleoside diphosphate phosphorylation; P:GTP biosynthetic process; P:UTP biosynthetic process; P:CTP biosynthetic process; P:cellular response to hydrogen peroxide; F:nucleoside diphosphate kinase activity; F:ATP binding	EC:2.7.4.6	Nucleoside-diphosphate kinase	sp|P39207|NDK1_ARATH	78.378	Nucleoside diphosphate kinase 1;Nucleoside diphosphate kinase;Nucleoside diphosphate kinase (Fragment);		MDP0000322880	1e-53	78.2608695652174;62.0689655172414	GO:0004550,GO:0005524,GO:0006165,GO:0006183,GO:0006228,GO:0006241	nucleoside diphosphate kinase activity,ATP binding,nucleoside diphosphate phosphorylation,GTP biosynthetic process,UTP biosynthetic process,CTP biosynthetic process	IPR001564	Nucleoside diphosphate kinase	K00940	nucleoside-diphosphate kinase [EC:2.7.4.6]	ko00230,ko00240	Purine metabolism ,Pyrimidine metabolism
Cs1g03120	15.5723	28.3867	17.5199	25.0781	34.104	28.1973	25.1313	54.8967	24.0803	26.1071	18.7361	25.3195	26.8341	29.9287	36.6548	36.9627	AT3G60260.4	83.46	4e-169	ELMO domain-containing protein A-like isoform X1	267	1.2e-149	96.86						sp|Q54YW1|ELMOA_DICDI	31.308	Putative uncharacterized protein;PREDICTED: ELMO domain-containing protein A-like isoform 1;Engulfment and cell motility, ELM;Predicted protein;ELMO/CED-12 domain-containing protein;		MDP0000289460	4e-96	84.6534653465346;56.0747663551402	GO:0003677,GO:0005856,GO:0006306,GO:0006909	DNA binding,cytoskeleton,DNA methylation,phagocytosis	IPR006816,IPR018117	Engulfment/cell motility, ELMO,DNA methylase, C-5 cytosine-specific, active site
Cs1g03130	25.2302	38.8224	37.8936	42.765	46.1791	26.221	24.002	24.9568	18.1835	37.0922	44.5114	40.9755	20.9571	21.2604	25.2149	26.5894	AT2G44760.1	59.88	0	hypothetical protein CICLE_v10019814mg	504	1.3e-295	80.36								Putative uncharacterized protein;Predicted protein (Fragment);PREDICTED: uncharacterized protein LOC100793415;OSJNBb0038F03.15 protein;		MDP0000138109	2e-87	75.7281553398058;53.3557046979866
Cs1g03140	189.256	221.338	275.928	152.726	202.833	267.588	176.496	191.361	315.457	203.855	259.814	187.258	123.322	145.804	100.572	146.239	AT1G02140.1	88.67	2e-95	protein mago nashi homolog	148	7e-80	97.08	7	P:GO:0008380; P:GO:0009793; P:GO:0010183; P:GO:0010628; C:GO:0005730; C:GO:0016607; C:GO:0035145	P:RNA splicing; P:embryo development ending in seed dormancy; P:pollen tube guidance; P:positive regulation of gene expression; C:nucleolus; C:nuclear speck; C:exon-exon junction complex			sp|P49030|MGN2_ORYSJ	90.132	Putative uncharacterized protein;Mago nashi-like protein (Fragment);Mago nashi-like protein;Protein mago nashi homolog;Predicted protein;		MDP0000201460	1e-64	83.7838	GO:0005634	nucleus	IPR004023	Mago nashi protein	K12877	protein mago nashi	ko03013,ko03015,ko03040	RNA transport ,mRNA surveillance pathway ,Spliceosome
Cs1g03150	0	1.82174	0	0	0	0	0	0	0	0	0	0	0	0.659553	0	0	AT3G60280.1	55.24	4e-35	Uclacyanin 3, putative	176	1.5e-97	70.97	15	P:GO:0009651; P:GO:0009733; P:GO:0009735; P:GO:0009737; P:GO:0010043; P:GO:0010044; P:GO:0010555; P:GO:0022900; P:GO:0046688; P:GO:0090377; P:GO:0090378; F:GO:0005507; F:GO:0009055; C:GO:0016021; C:GO:0046658	P:response to salt stress; P:response to auxin; P:response to cytokinin; P:response to abscisic acid; P:response to zinc ion; P:response to aluminum ion; P:response to mannitol; P:electron transport chain; P:response to copper ion; P:seed trichome initiation; P:seed trichome elongation; F:copper ion binding; F:electron transfer activity; C:integral component of membrane; C:anchored component of p…			sp|Q96316|BCB3_ARATH	55.238	Os02g0653200 protein;Putative uncharacterized protein;Copper binding protein 3;Putative uncharacterized protein Sb04g033180;Blue copper protein, putative;	GO:0009055,GO:0005507	MDP0000873376	6e-29	57.732	GO:0005507,GO:0009055	copper ion binding,electron carrier activity	IPR003245,IPR008972	Plastocyanin-like,Cupredoxin
Cs1g03160	95.9625	71.1636	145.432	63.321	144.879	68.7542	67.7648	115.715	89.7592	84.2027	155.999	117.208	91.27	90.6476	75.9953	123.267	AT1G02130.1	91.63	1e-141	ras-related protein RABD2a-like	204	8.1e-111	98.77	4	P:GO:0006886; P:GO:0032482; F:GO:0003924; F:GO:0005525	P:intracellular protein transport; P:Rab protein signal transduction; F:GTPase activity; F:GTP binding	EC:3.6.1.15	Nucleoside-triphosphate phosphatase	sp|P28188|RAD2A_ARATH	91.626	Predicted protein;RAB1-like;Ras-related GTP binding protein;Ras-related protein RIC1;Ras-related protein RABD2a;		MDP0000268221	1e-102	93.4343	GO:0003924,GO:0005525,GO:0005622,GO:0006184,GO:0006886,GO:0006913,GO:0007165,GO:0007264,GO:0015031,GO:0016020	GTPase activity,GTP binding,intracellular,GTP catabolic process,intracellular protein transport,nucleocytoplasmic transport,signal transduction,small GTPase mediated signal transduction,protein transport,membrane	IPR001806,IPR002041,IPR003578,IPR003579,IPR005225,IPR020849,IPR024156	Small GTPase superfamily,Ran GTPase,Small GTPase superfamily, Rho type,Small GTPase superfamily, Rab type,Small GTP-binding protein domain,Small GTPase superfamily, Ras type,Small GTPase superfamily, ARF type	K07874	Ras-related protein Rab-1A	ko05134	Legionellosis
Cs1g03170	11.4866	7.2941	5.45645	9.3314	5.76855	17.0151	9.78697	6.9767	7.27134	5.26202	7.65082	4.42	5.68669	5.51234	4.72311	7.9138	AT3G48110.1	71.94	0	glycine--tRNA ligase 2, chloroplastic/mitochondrial isoform X1	816	0	92.79	5	P:GO:0006426; F:GO:0004820; F:GO:0005524; C:GO:0005739; C:GO:0009570	P:glycyl-tRNA aminoacylation; F:glycine-tRNA ligase activity; F:ATP binding; C:mitochondrion; C:chloroplast stroma	EC:6.1.1.14	Glycine--tRNA ligase	sp|Q8L785|SYGM2_ARATH	71.941	Putative uncharacterized protein;PREDICTED: glycyl-tRNA synthetase 2, chloroplastic/mitochondrial-like;Glycyl-tRNA synthetase 2, chloroplastic/mitochondrial;PREDICTED: glycyl-tRNA synthetase 2, chloroplastic/mitochondrial-like, partial;Glycyl-tRNA synthetase 2, chloroplast/mitochondrial, putative;	GO:0004820,GO:0005524,GO:0006426,GO:0000166,GO:0004812,GO:0005737,GO:0016874,GO:0045995,GO:0005739,GO:0009793,GO:0009507,GO:0009570,GO:0009658,GO:0046983,GO:0048481,GO:0006412,GO:0009536	MDP0000297622	0	75.9756	GO:0000166,GO:0004820,GO:0005524,GO:0005737,GO:0006426	nucleotide binding,glycine-tRNA ligase activity,ATP binding,cytoplasm,glycyl-tRNA aminoacylation	IPR002310,IPR006194,IPR015944	Glycyl-tRNA synthetase, class IIc, alpha subunit,Glycyl-tRNA synthetase, class II, heterodimeric,Glycyl-tRNA synthetase, class IIc, beta subunit	K14164	glycyl-tRNA synthetase [EC:6.1.1.14]	ko00970	Aminoacyl-tRNA biosynthesis
Cs1g03180	31.7219	11.2042	29.2404	10.9022	31.8092	24.6606	16.8244	12.1519	45.9737	12.3488	24.0397	12.0129	11.7367	6.67175	18.9403	18.147	AT3G60300.1	60.36	1e-119	E3 ubiquitin-protein ligase RNF25	349	7.4e-205	77.18	3	P:GO:0016567; F:GO:0061630; C:GO:0005634	P:protein ubiquitination; F:ubiquitin protein ligase activity; C:nucleus			sp|Q9QZR0|RNF25_MOUSE	24.138	Putative uncharacterized protein;UPI0001984ED0 related cluster;Predicted protein;RING finger protein, putative;Ubiquitin-protein ligase RNF25;	GO:0046872,GO:0008270,GO:0016874
Cs1g03190	0	0	0	0	0	0	0	0	0	0	0	0	0	0	0.193899	0	AT2G44810.1	68.52	0	phospholipase A(1) DAD1, chloroplastic-like	421	1.2e-244	84.47	2	P:GO:0006629; F:GO:0016787	P:lipid metabolic process; F:hydrolase activity			sp|Q948R1|PLA11_ARATH	68.306	Putative uncharacterized protein;Phospholipase A(1) DAD1, chloroplastic;Predicted protein;Triacylglycerol lipase, putative;	GO:0009611,GO:0016787,GO:0009901,GO:0008970,GO:0004806,GO:0047714,GO:0010152,GO:0009507,GO:0006629,GO:0052740,GO:0052739,GO:0016042,GO:0005737,GO:0009695,GO:0009536	MDP0000391769	1e-137	57.3363	GO:0004806,GO:0006629	triglyceride lipase activity,lipid metabolic process	IPR002921	Lipase, class 3	K01058	phospholipase A1 [EC:3.1.1.32]	ko00564,ko00592	Glycerophospholipid metabolism ,alpha-Linolenic acid metabolism
Cs1g03200	12.5456	18.9194	13.13	12.3045	13.0468	21.6658	6.01272	9.67924	21.7354	9.6532	20.1292	20.0344	12.3892	14.6864	13.2534	12.379	AT1G02120.1	48.7	0	protein VASCULAR ASSOCIATED DEATH 1, chloroplastic isoform X1	649	0	81.16	2	P:GO:0043069; C:GO:0016021	P:negative regulation of programmed cell death; C:integral component of membrane			sp|F4HVW5|VAD1_ARATH	48.702	Putative uncharacterized protein;Vascular associated death 1;GRAM domain family protein;Putative uncharacterized protein Sb02g033690;		MDP0000925081	1e-104	63.5484
Cs1g03210	13.403	16.126	1.66473	29.2118	26.0796	11.6834	33.092	33.7871	13.0986	12.6204	18.4681	31.4872	21.7485	19.4612	23.7785	38.9044	AT2G44830.1	72.25	0	serine/threonine-protein kinase D6PK	731	0	88.88	6	P:GO:0006468; F:GO:0004674; F:GO:0005524; C:GO:0005634; C:GO:0005737; C:GO:0005886	P:protein phosphorylation; F:protein serine/threonine kinase activity; F:ATP binding; C:nucleus; C:cytoplasm; C:plasma membrane	EC:2.7.11	Transferring phosphorus-containing groups	sp|Q39183|D6KL2_ARATH	70.842	Putative uncharacterized protein;Serine/threonine protein kinase, putative;Predicted protein;AvrPto-dependent Pto-interacting protein 3;PREDICTED: protein kinase G11A-like;	GO:0016310,GO:0005524,GO:0004674,GO:0016301,GO:0004672,GO:0006468,GO:0016740,GO:0016772,GO:0005634,GO:0005886,GO:0005515,GO:0043069	MDP0000377663	0	82.4713	GO:0004672,GO:0004674,GO:0004713,GO:0005524,GO:0006468,GO:0016772	protein kinase activity,protein serine/threonine kinase activity,protein tyrosine kinase activity,ATP binding,protein phosphorylation,transferase activity, transferring phosphorus-containing groups	IPR000719,IPR002290,IPR008271,IPR011009,IPR020635	Protein kinase, catalytic domain,Serine/threonine- / dual-specificity protein kinase, catalytic domain,Serine/threonine-protein kinase, active site,Protein kinase-like domain,Tyrosine-protein kinase, catalytic domain
Cs1g03220	6.91038	11.7464	6.49882	11.277	13.8397	9.65433	7.86216	6.92818	5.869	17.1408	6.41146	15.5821	9.40601	13.2169	7.97232	12.9147	AT3G60320.1	63.18	0	BZIP domain class transcription factor	742	0	79.86	2	P:GO:0071249; F:GO:0016740	P:cellular response to nitrate; F:transferase activity			sp|Q93YU8|NRG2_ARATH	63.184	Putative uncharacterized protein;Predicted protein;BZIP domain class transcription factor;UPI0001984EE8 related cluster;		MDP0000177991	0	57.4163			IPR006867,IPR006868	Domain of unknown function DUF632,Domain of unknown function DUF630
Cs1g03230	26.66	17.8794	11.9976	12.1412	14.1983	1.49414	12.7066	0.610557	17.5401	14.3086	16.3421	13.0311	10.7218	4.32917	10.2337	11.0424	AT1G02100.1	76.92	0	tRNA wybutosine-synthesizing protein 4	330	5.4e-189	92.57	4	P:GO:0032259; F:GO:0008168; C:GO:0005737; C:GO:0016020	P:methylation; F:methyltransferase activity; C:cytoplasm; C:membrane			sp|Q8VY08|LCMT1_ARATH	76.923	Putative uncharacterized protein;PREDICTED: leucine carboxyl methyltransferase 2-like;Leucine carboxyl methyltransferase;Leucine carboxyl methyltransferase, putative;	GO:0008168,GO:0032259,GO:0016740,GO:0005575,GO:0048573	MDP0000317079	1e-119	82.3077	GO:0008168	methyltransferase activity	IPR007213,IPR016651,IPR021121	Leucine carboxyl methyltransferase,Leucine carboxyl methyltransferase, LCTM1 1,Leucine carboxyl methyltransferase, eukaryotic	K15451	tRNA wybutosine-synthesizing protein 4 [EC:2.1.1.-]
Cs1g03240	30.7307	39.1019	90.7974	48.9751	47.1224	63.1276	39.3777	49.3786	29.7718	45.5678	27.8794	37.7277	38.902	39.8752	37.7337	47.8414	AT1G02090.2	78.12	2e-129	COP9 signalosome complex subunit 7 isoform X2	248	9.8e-135	95.36	2	C:GO:0000502; C:GO:0008180	C:proteasome complex; C:COP9 signalosome			sp|Q94JU3|CSN7_ARATH	78.475	Putative uncharacterized protein;Predicted protein (Fragment);Cop9 complex subunit 7a, putative;Cop9 complex subunit 7a;PREDICTED: COP9 signalosome complex subunit 7-like;		MDP0000319051	1e-90	72.1973	GO:0005515	protein binding	IPR000717	Proteasome component (PCI) domain
Cs1g03250	8.98538	4.67472	9.27472	7.70113	6.04347	5.96228	10.2219	17.9249	9.38329	9.82491	2.64661	7.20425	4.85452	5.17141	2.37026	4.64326	AT2G44840.1	52.54	6e-32	ethylene-responsive transcription factor 2-like	162	1.3e-87	79.42	4	P:GO:0006355; F:GO:0003677; F:GO:0003700; C:GO:0005634	P:regulation of transcription, DNA-templated; F:DNA binding; F:DNA-binding transcription factor activity; C:nucleus			sp|Q8L9K1|ERF99_ARATH	52.542	AP2 domain class transcription factor;Ethylene-responsive transcription factor, putative;Ethylene-responsive element binding protein 1;AP2/ERF domain-containing transcription factor;PREDICTED: ethylene-responsive transcription factor 2-like;		MDP0000133485	5e-28	71.4286	GO:0003677,GO:0003700,GO:0006355	DNA binding,sequence-specific DNA binding transcription factor activity,regulation of transcription, DNA-dependent	IPR001471,IPR016177	AP2/ERF domain,DNA-binding, integrase-type
Cs1g03260	0	0	0	0	0	0	0.995486	0	0	0	0	0	0	0	0	0.0929815	AT2G44840.1	56.74	8e-45	ethylene-responsive transcription factor 2-like	238	2.2e-131	63.24	4	P:GO:0006355; F:GO:0003677; F:GO:0003700; C:GO:0005634	P:regulation of transcription, DNA-templated; F:DNA binding; F:DNA-binding transcription factor activity; C:nucleus			sp|Q8L9K1|ERF99_ARATH	56.738	Ethylene-responsive transcription factor, putative;AP2 domain class transcription factor;AP2/ERF domain-containing transcription factor;	GO:0005634,GO:0003677,GO:0006355,GO:0006351,GO:0003700	MDP0000907929	3e-33	42.2764	GO:0003677,GO:0003700,GO:0006355	DNA binding,sequence-specific DNA binding transcription factor activity,regulation of transcription, DNA-dependent	IPR001471,IPR016177	AP2/ERF domain,DNA-binding, integrase-type
Cs1g03270	0	0	0	0	0	0	0	0	0	0	0	0	0	0	0	0	AT2G44840.1	44.25	9e-38	ethylene-responsive transcription factor 2-like	234	2.8e-131	63.67	4	P:GO:0006355; F:GO:0003677; F:GO:0003700; C:GO:0005634	P:regulation of transcription, DNA-templated; F:DNA binding; F:DNA-binding transcription factor activity; C:nucleus			sp|Q8L9K1|ERF99_ARATH	44.253	AP2 domain class transcription factor;Ethylene-responsive transcription factor, putative;PREDICTED: ethylene-responsive transcription factor 13-like;Ethylene-responsive transcription factor 13;AP2/ERF domain-containing transcription factor;		MDP0000133485	2e-38	44.7489	GO:0003677,GO:0003700,GO:0006355	DNA binding,sequence-specific DNA binding transcription factor activity,regulation of transcription, DNA-dependent	IPR001471,IPR016177	AP2/ERF domain,DNA-binding, integrase-type
Cs1g03280	0	0	5.08735	7.46896	72.8339	0	230.412	14.043	7.64779	0.571981	23.6431	34.1303	33.1186	44.066	26.3036	62.8098	AT2G44840.1	56.64	3e-35	ethylene-responsive transcription factor 13-like	145	7.1e-77	67.54	4	P:GO:0006355; F:GO:0003677; F:GO:0003700; C:GO:0005634	P:regulation of transcription, DNA-templated; F:DNA binding; F:DNA-binding transcription factor activity; C:nucleus			sp|Q8L9K1|ERF99_ARATH	56.637	Ethylene-responsive transcription factor 13;PREDICTED: ethylene-responsive transcription factor 13-like;AP2/ERF domain-containing transcription factor;PREDICTED: ethylene-responsive transcription factor 2-like;Putative ethylene-responsive element binding protein;	GO:0009733,GO:0003677,GO:0009873,GO:0009738,GO:0009414,GO:0043069,GO:0006355,GO:0035556,GO:0009723,GO:0010363,GO:0009863,GO:0010200,GO:0003700,GO:0005634,GO:0006612,GO:0007165,GO:0005622,GO:0042538,GO:0006351,GO:0009753,GO:0002679,GO:0009737,GO:0009867,GO:0006952	MDP0000133485	8e-27	52.7559	GO:0003677,GO:0003700,GO:0006355	DNA binding,sequence-specific DNA binding transcription factor activity,regulation of transcription, DNA-dependent	IPR001471,IPR016177	AP2/ERF domain,DNA-binding, integrase-type
Cs1g03290	0	0	0	0	60.0281	1.20861	446.125	8.06669	0	0	14.6212	9.37056	14.9671	33.132	38.1171	34.4633	AT2G44840.1	65.29	6e-44	ethylene-responsive transcription factor 2-like	234	1.8e-130	61.06	4	P:GO:0006355; F:GO:0003677; F:GO:0003700; C:GO:0005634	P:regulation of transcription, DNA-templated; F:DNA binding; F:DNA-binding transcription factor activity; C:nucleus			sp|Q8L9K1|ERF99_ARATH	65.289	Ethylene-responsive transcription factor, putative;AP2 domain class transcription factor;AP2/ERF domain-containing transcription factor;Putative ethylene-responsive element binding protein;	GO:0005634,GO:0003677,GO:0006355,GO:0006351,GO:0003700	MDP0000907929	4e-36	47.5962	GO:0003677,GO:0003700,GO:0006355	DNA binding,sequence-specific DNA binding transcription factor activity,regulation of transcription, DNA-dependent	IPR001471,IPR016177	AP2/ERF domain,DNA-binding, integrase-type
Cs1g03300	1.78883	0	0	2.74286	36.9881	0	157.021	11.5486	0	0	3.37211	5.4974	8.11226	7.86119	27.0034	19.198	AT2G44840.1	58.97	9e-39	ethylene-responsive transcription factor 2-like	328	9.4e-186	62.12	4	P:GO:0006355; F:GO:0003677; F:GO:0003700; C:GO:0005634	P:regulation of transcription, DNA-templated; F:DNA binding; F:DNA-binding transcription factor activity; C:nucleus			sp|Q8L9K1|ERF99_ARATH	58.974	AP2 domain class transcription factor;Ethylene-responsive transcription factor, putative;Ethylene-responsive transcription factor 13;AP2/ERF domain-containing transcription factor;	GO:0005634,GO:0003677,GO:0006355,GO:0006351,GO:0003700,GO:0009733,GO:0009873,GO:0009738,GO:0009414,GO:0043069,GO:0035556,GO:0009723,GO:0010363,GO:0009863,GO:0010200,GO:0006612,GO:0007165,GO:0005622,GO:0042538,GO:0009753,GO:0002679,GO:0009737,GO:0009867,GO:0006952	MDP0000133485	5e-31	83.3333	GO:0003677,GO:0003700,GO:0006355	DNA binding,sequence-specific DNA binding transcription factor activity,regulation of transcription, DNA-dependent	IPR001471,IPR016177	AP2/ERF domain,DNA-binding, integrase-type
Cs1g03310	0	0	0	4.47359	0	1.08578	15.1062	18.3813	0	0	0	0	0.130959	5.30779	6.64032	15.2199	AT2G44840.1	79.31	9e-43	ethylene-responsive transcription factor 2-like	255	1.2e-143	64.78	4	P:GO:0006355; F:GO:0003677; F:GO:0003700; C:GO:0005634	P:regulation of transcription, DNA-templated; F:DNA binding; F:DNA-binding transcription factor activity; C:nucleus			sp|Q8L9K1|ERF99_ARATH	79.31	Ethylene-responsive transcription factor, putative;Ethylene-responsive transcription factor 13;AP2/ERF domain-containing transcription factor;	GO:0005634,GO:0003677,GO:0006355,GO:0006351,GO:0003700,GO:0009733,GO:0009873,GO:0009738,GO:0009414,GO:0043069,GO:0035556,GO:0009723,GO:0010363,GO:0009863,GO:0010200,GO:0006612,GO:0007165,GO:0005622,GO:0042538,GO:0009753,GO:0002679,GO:0009737,GO:0009867,GO:0006952	MDP0000907929	7e-29	40.3756	GO:0003677,GO:0003700,GO:0006355	DNA binding,sequence-specific DNA binding transcription factor activity,regulation of transcription, DNA-dependent	IPR001471,IPR016177	AP2/ERF domain,DNA-binding, integrase-type
Cs1g03320	2.35331	8.34242	4.69318	3.75819	9.33407	7.61441	3.57468	5.68824	3.03461	7.15439	1.62661	2.26387	3.31441	2.4294	2.75016	1.89572	AT2G44850.2	58.61	6e-124	UPF0565 protein C2orf69 homolog	819	6.2e-186	79.01						sp|P23980|PMA2_SOLLC	61.826	Putative uncharacterized protein;Uncharacterized protein;Predicted protein;Putative uncharacterized protein At2g44850;	GO:0005575,GO:0008150	MDP0000181816	1e-88	61.1111111111111;35.5555555555556			IPR018881	Uncharacterised protein family UPF0565
Cs1g03330	3.69205	5.09063	0.0557804	2.28387	8.25594	6.82146	4.43032	6.49028	0.236093	2.01295	19.2345	6.24268	8.16559	3.59618	6.18893	7.76994	AT3G60340.2	68.3	2e-160	Pentatricopeptide repeat superfamily protein isoform 1	385	3.8e-226	87.56	4	P:GO:0009451; P:GO:0098734; F:GO:0098599; C:GO:0016021	P:RNA modification; P:macromolecule depalmitoylation; F:palmitoyl hydrolase activity; C:integral component of membrane			sp|Q20390|PPT1_CAEEL	36.94	Putative uncharacterized protein;Putative palmitoyl-protein thioesterase;Predicted protein;Palmitoyl-protein thioesterase-like;Palmitoyl-protein thioesterase 1, putative;	GO:0006464,GO:0008474,GO:0016787,GO:0005773	MDP0000184385	1e-129	72.549	GO:0006464,GO:0008474	protein modification process,palmitoyl-(protein) hydrolase activity	IPR002472	Palmitoyl protein thioesterase	K01074	palmitoyl-protein thioesterase [EC:3.1.2.22]	ko00062,ko04142	Fatty acid elongation ,Lysosome
Cs1g03340	11.0807	8.26168	5.75473	15.9501	12.5058	3.16222	10.3076	13.6349	13.9697	15.7609	13.6365	15.0003	18.5702	14.5992	12.4876	9.26891	AT2G44900.1	78.42	0	protein ARABIDILLO 1	725	0	95.39	1	F:GO:0016874	F:ligase activity			sp|O22161|ADLO1_ARATH	78.42	Putative uncharacterized protein;Ubiquitin-protein ligase, putative;PREDICTED: protein ARABIDILLO 1-like;Predicted protein;Protein ARABIDILLO 1;		MDP0000269848	0	79.9666110183639;39.3617021276596;29.4117647058824	GO:0005488,GO:0005515	binding,protein binding	IPR000225,IPR001810,IPR006553,IPR011989,IPR016024	Armadillo,F-box domain, cyclin-like,Leucine-rich repeat, cysteine-containing subtype,Armadillo-like helical,Armadillo-type fold
Cs1g03350	30.0937	38.3208	31.1425	21.668	19.5324	29.2167	30.8755	26.3188	21.9801	28.6669	14.4285	45.2989	39.0245	26.1568	35.7968	28.8576	AT1G05940.1	71.58	0	cationic amino acid transporter 9, chloroplastic	579	0	88.4	3	P:GO:0055085; F:GO:0022857; C:GO:0016021	P:transmembrane transport; F:transmembrane transporter activity; C:integral component of membrane			sp|Q9C5D6|CAAT9_ARATH	71.583	Putative uncharacterized protein;Cationic amino acid transporter;PREDICTED: uncharacterized amino acid permease YhdG-like;Cationic amino acid transporter, putative;	GO:0016020,GO:0016021,GO:0003333,GO:0015171,GO:0005886	MDP0000264870	0	62.3489	GO:0003333,GO:0015171,GO:0016020	amino acid transmembrane transport,amino acid transmembrane transporter activity,membrane	IPR002293	Amino acid/polyamine transporter I
Cs1g03360	47.9724	67.3126	71.4322	46.7894	61.1104	45.4098	84.2177	72.4119	56.2454	43.38	51.1978	64.7785	69.2204	75.3829	42.1337	40.6632	AT3G60370.1	73.66	8e-108	peptidyl-prolyl cis-trans isomerase FKBP20-2, chloroplastic	255	3.7e-145	85.54	2	P:GO:0000413; F:GO:0003755	P:protein peptidyl-prolyl isomerization; F:peptidyl-prolyl cis-trans isomerase activity	EC:5.2.1.8	Peptidylprolyl isomerase	sp|Q0WRJ7|FK202_ARATH	73.661	Putative uncharacterized protein;UPI0001984CEE related cluster;Predicted protein;Fk506-binding protein, putative;		MDP0000252922	3e-90	78.2178	GO:0006457	protein folding	IPR001179,IPR008480,IPR023566	Peptidyl-prolyl cis-trans isomerase, FKBP-type, domain,Protein of unknown function DUF761, plant,Peptidyl-prolyl cis-trans isomerase, FKBP-type
Cs1g03370	17.4763	5.09032	8.6522	12.5485	14.3573	6.60915	8.86563	10.5755	6.93667	7.45014	14.0425	20.8866	19.6747	10.904	9.64892	14.5274	AT2G35680.1	56	4e-122	putative dual specificity protein phosphatase DSP8	328	5.9e-188	82.49	5	P:GO:0035335; F:GO:0004439; F:GO:0004725; F:GO:0008138; C:GO:0016021	P:peptidyl-tyrosine dephosphorylation; F:phosphatidylinositol-4,5-bisphosphate 5-phosphatase activity; F:protein tyrosine phosphatase activity; F:protein tyrosine/serine/threonine phosphatase activity; C:integral component of membrane	EC:3.1.3.16; EC:3.1.3.36; EC:3.1.3.48	Protein-serine/threonine phosphatase; Phosphoinositide 5-phosphatase; Protein-tyrosine-phosphatase	sp|Q9ZQP1|DSP8_ARATH	56	Putative uncharacterized protein;Predicted protein (Fragment);Predicted protein;Protein-tyrosine phosphatase mitochondrial 1, mitochondrial, putative;	GO:0016787,GO:0035335,GO:0008138,GO:0006470,GO:0016311,GO:0004725,GO:0016791,GO:0004721	MDP0000882752	1e-106	59.1592	GO:0004725,GO:0006470,GO:0008138,GO:0016311,GO:0016791	protein tyrosine phosphatase activity,protein dephosphorylation,protein tyrosine/serine/threonine phosphatase activity,dephosphorylation,phosphatase activity	IPR000340,IPR000387,IPR016130,IPR020422,IPR024950	Dual specificity phosphatase, catalytic domain,Protein-tyrosine/Dual-specificity phosphatase,Protein-tyrosine phosphatase, active site,Dual specificity phosphatase, subgroup, catalytic domain,Dual specificity phosphatase
Cs1g03380	4.87944	9.02474	10.4542	3.89365	9.83019	4.74965	4.97812	8.75651	7.55558	8.3709	2.03185	3.61974	4.5224	8.65609	5.05922	5.97472	AT3G60380.1	34.98	2e-41	Peptidyl-prolyl cis-trans isomerase FKBP20-2	624	0	65.1	4	P:GO:0035335; F:GO:0004725; F:GO:0008138; C:GO:0016021	P:peptidyl-tyrosine dephosphorylation; F:protein tyrosine phosphatase activity; F:protein tyrosine/serine/threonine phosphatase activity; C:integral component of membrane	EC:3.1.3.16; EC:3.1.3.48	Protein-serine/threonine phosphatase; Protein-tyrosine-phosphatase			Putative uncharacterized protein;UPI0001984CF0 related cluster;Predicted protein;Putative uncharacterized protein (Fragment);	GO:0016787,GO:0035335,GO:0008138,GO:0006470,GO:0016311,GO:0004725,GO:0016791	MDP0000510223	2e-92	38.75			IPR008480	Protein of unknown function DUF761, plant
Cs1g03390	3.18082	5.68716	10.7558	10.3434	16.0393	0.728775	10.8018	11.7626	5.40693	5.16638	5.19666	9.17997	7.12728	8.60869	3.16658	4.18339	AT3G60390.1	64.86	2e-107	homeobox-leucine zipper protein HAT3-like isoform X1	284	1.7e-159	85.06	4	P:GO:0006355; F:GO:0003700; F:GO:0043565; C:GO:0005634	P:regulation of transcription, DNA-templated; F:DNA-binding transcription factor activity; F:sequence-specific DNA binding; C:nucleus			sp|P46602|HAT3_ARATH	64.865	Putative uncharacterized protein;Predicted protein (Fragment);Homeobox protein, putative;Predicted protein;		MDP0000131454	2e-73	56.2044	GO:0003677,GO:0003700,GO:0005515,GO:0005634,GO:0006351,GO:0006355,GO:0043565	DNA binding,sequence-specific DNA binding transcription factor activity,protein binding,nucleus,transcription, DNA-dependent,regulation of transcription, DNA-dependent,sequence-specific DNA binding	IPR001356,IPR003106,IPR006712,IPR009057,IPR017970	Homeodomain,Leucine zipper, homeobox-associated,HD-ZIP protein, N-terminal,Homeodomain-like,Homeobox, conserved site	K09338	homeobox-leucine zipper protein
Cs1g03400	0	0	0	0	0	0	0	0	0	0	0	0	0	0	0	0	AT1G64255.1	22.36	2e-13	PREDICTED: uncharacterized protein LOC102611373	374	4.8e-93	60.33								Putative uncharacterized protein;Putative uncharacterized protein OSJNBb0007E22.22;Putative uncharacterized protein Sb10g010620;OSJNBb0118P14.3 protein;		MDP0000210085	8e-40	30.662	GO:0008270	zinc ion binding	IPR006564,IPR007527,IPR018289	Zinc finger, PMZ-type,Zinc finger, SWIM-type,MULE transposase domain
Cs1g03410	36.5267	30.3216	9.24782	23.4483	28.4025	11.7824	9.49849	22.8042	16.8617	9.32783	39.2132	45.8656	32.033	13.6151	31.0996	26.8916	AT5G15270.1	29.84	5e-31	poly(rC)-binding protein 4 isoform X2	335	1.1e-181	88.7	1	F:GO:0003723	F:RNA binding			sp|P57724|PCBP4_MOUSE	26.875	Putative uncharacterized protein;Predicted protein;PREDICTED: KH domain-containing protein At4g18375-like;		MDP0000161957	1e-115	70.3846153846154;82.5396825396825;67.6470588235294	GO:0003723	RNA binding	IPR004087,IPR004088	K Homology domain,K Homology domain, type 1
Cs1g03420	0.123523	0	0.017107	3.8881	0.0253197	2.18571	0.69014	8.77849	4.77855	2.46923	6.70617	1.58439	0	2.68821	2.45936	2.51381	AT3G60400.1	53.8	0	Mitochondrial transcription termination factor family protein, putative	561	0	78.62	6	P:GO:0006355; P:GO:0007005; P:GO:0032502; F:GO:0003690; C:GO:0005739; C:GO:0009507	P:regulation of transcription, DNA-templated; P:mitochondrion organization; P:developmental process; F:double-stranded DNA binding; C:mitochondrion; C:chloroplast			sp|Q9M219|MTEFH_ARATH	53.803	Putative uncharacterized protein;Predicted protein;Mitochondrial transcription termination factor family protein;hypothetical protein MTR_7g080620;	GO:0005575,GO:0003674,GO:0008150	MDP0000399493	0	57.9685			IPR003690	Mitochodrial transcription termination factor-related
Cs1g03430	14.8517	28.605	18.8235	25.1762	5.67675	9.62226	7.60677	13.2538	18.4871	7.56454	26.9275	26.788	9.7798	15.1078	10.0967	7.42584	AT3G60410.3	39.22	3e-46	hypothetical protein CICLE_v10021338mg	303	9.4e-172	65.85								Putative uncharacterized protein;AT3G60410 protein;Predicted protein;		MDP0000668260	1e-09	52.7273			IPR012438	Protein of unknown function DUF1639
Cs1g03440	2.47897	5.66924	0.498762	0.597678	2.00375	0.00033701	2.91221	4.48665	6.10011	3.66234	0.678321	37.7865	50.2247	67.9129	31.26	38.2504	AT3G60480.1	56.82	4e-32	hypothetical protein CICLE_v10023020mg	102	1.8e-50	84.33	1	C:GO:0016021	C:integral component of membrane					Putative uncharacterized protein;Predicted protein;PREDICTED: uncharacterized protein LOC100777606;		MDP0000604990	3e-06	61.1111
Cs1g03450	14.3545	13.7121	14.0717	11.069	9.97978	8.33909	16.7967	8.82059	8.54515	10.0839	11.9833	17.8867	4.46233	7.37039	12.0435	17.929	AT4G00026.1	75.25	4e-98	probable mitochondrial import inner membrane translocase subunit TIM21	292	4.2e-161	81.66	3	P:GO:0030150; C:GO:0005744; C:GO:0016021	P:protein import into mitochondrial matrix; C:TIM23 mitochondrial import inner membrane translocase complex; C:integral component of membrane			sp|Q1G3L1|TIM21_ARATH	75.253	Putative uncharacterized protein;Import inner membrane translocase subunit tim21, mitochondrial, putative;Uncharacterized protein;Predicted protein;		MDP0000128531	2e-66	73.5537190082645;79.5918367346939;30.188679245283			IPR013261	Mitochondrial inner membrane translocase complex, subunit Tim21
Cs1g03460	1.62994	3.94221	4.03718	3.32991	3.45028	5.27704	8.04498	11.1122	13.4485	5.09093	4.25437	7.73939	7.06332	5.29975	9.36114	8.87075	AT4G13970.1	65.17	0	Zinc ion binding protein isoform 1	1008	0	75.07	1	F:GO:0008270	F:zinc ion binding					Putative uncharacterized protein;Zinc ion binding protein;PREDICTED: uncharacterized protein LOC100819719;hypothetical protein MTR_4g080580;	GO:0008270	MDP0000289920	0	60.8237	GO:0008270	zinc ion binding	IPR003690,IPR007527	Mitochodrial transcription termination factor-related,Zinc finger, SWIM-type
Cs1g03470	0	0	0	0	1.38291	0	0	0	0	0.312241	0	0	0	0	0.324494	0	AT3G60460.1	54.78	1e-101	myb family transcription factor family protein	303	2.8e-176	76.11	6	P:GO:0006355; P:GO:0030154; F:GO:0003700; F:GO:0043565; F:GO:0044212; C:GO:0005634	P:regulation of transcription, DNA-templated; P:cell differentiation; F:DNA-binding transcription factor activity; F:sequence-specific DNA binding; F:transcription regulatory region DNA binding; C:nucleus			sp|A0A178VEK7|DUO1_ARATH	54.777	Putative uncharacterized protein;Predicted protein;PREDICTED: myb-related protein 308-like;R2r3-myb transcription factor, putative;	GO:0003677,GO:0048235	MDP0000237596	3e-85	56.3291	GO:0003677,GO:0005515	DNA binding,protein binding	IPR001005,IPR009057,IPR015495,IPR017930	SANT/Myb domain,Homeodomain-like,Myb transcription factor,Myb domain, DNA-binding	K09422	myb proto-oncogene protein, plant
Cs1g03480	20.3124	10.3381	18.2946	31.8988	25.6943	8.37388	55.9822	36.6688	18.699	28.1045	32.2259	13.9892	34.4748	30.2141	36.1125	29.5211	AT3G60450.1	62.6	5e-117	Phosphoglycerate mutase family protein	276	1.2e-154	83.15								Putative uncharacterized protein;Predicted protein;PRIB5 protein;		MDP0000687873	4e-71	65.3061			IPR012398,IPR013078	PRIB5,Histidine phosphatase superfamily, clade-1
Cs1g03490	0	0	0	0	0	0	0	0	0	0	0	0	0	0	0	0	AT5G13620.1	36.84	2e-17	CUGBP Elav-like family member 4	160	9.5e-91	71.67								Putative uncharacterized protein;Predicted protein;UPI0001984D0C related cluster;		MDP0000165014	2e-33	45.8904
Cs1g03500	129.81	99.7459	118.165	100.404	96.6378	118.819	98.7145	94.9195	93.1381	104.915	124.241	133.796	120.1	79.8331	100.307	85.4276	AT5G22060.1	71.56	0	dnaJ protein homolog 2-like	419	2.2e-248	92.69	7	P:GO:0006457; P:GO:0009408; F:GO:0005524; F:GO:0031072; F:GO:0046872; F:GO:0051082; C:GO:0005829	P:protein folding; P:response to heat; F:ATP binding; F:heat shock protein binding; F:metal ion binding; F:unfolded protein binding; C:cytosol			sp|Q0JB88|DJA6_ORYSJ	77.99	Putative uncharacterized protein;Predicted protein;Putative uncharacterized protein Sb04g032970;		MDP0000270088	1e-153	70.9677	GO:0006457,GO:0031072,GO:0051082	protein folding,heat shock protein binding,unfolded protein binding	IPR001305,IPR001623,IPR002939,IPR003095,IPR008971,IPR018253	Heat shock protein DnaJ, cysteine-rich domain,Heat shock protein DnaJ, N-terminal,Chaperone DnaJ, C-terminal,Heat shock protein DnaJ,HSP40/DnaJ peptide-binding,Heat shock protein DnaJ, conserved site
Cs1g03510	0	0	0	1.3882	0.461045	0	1.83264	0	0	0	0	2.13716	5.54684	1.25518	0.216352	0.370862	AT2G44940.1	47.42	1e-51	ethylene-responsive transcription factor ERF034	263	6.3e-148	61.44	4	P:GO:0006355; F:GO:0003677; F:GO:0003700; C:GO:0005634	P:regulation of transcription, DNA-templated; F:DNA binding; F:DNA-binding transcription factor activity; C:nucleus			sp|Q8LBQ7|ERF34_ARATH	47.418	Ethylene-responsive transcription factor TINY;Dehydration-responsive element binding protein 6;AP2/ERF domain-containing transcription factor;PREDICTED: dehydration-responsive element-binding protein 3-like;	GO:0005634,GO:0003677,GO:0006355,GO:0006351,GO:0003700	MDP0000241650	2e-30	63.2075	GO:0003677,GO:0003700,GO:0006355	DNA binding,sequence-specific DNA binding transcription factor activity,regulation of transcription, DNA-dependent	IPR001471,IPR016177	AP2/ERF domain,DNA-binding, integrase-type	K09286	EREBP-like factor
Cs1g03520	14.7227	13.2146	13.5646	22.8256	9.94689	12.0201	9.46416	14.9084	21.8117	14.0445	12.8408	9.84854	14.1025	6.64209	12.0865	7.68042	AT2G44950.1	58.52	0	E3 ubiquitin-protein ligase BRE1-like 1	878	0	84.12	13	P:GO:0009817; P:GO:0009965; P:GO:0010162; P:GO:0010228; P:GO:0010389; P:GO:0010390; P:GO:0033523; P:GO:0051781; F:GO:0004842; F:GO:0042803; F:GO:0046872; C:GO:0005634; C:GO:0005739	P:defense response to fungus, incompatible interaction; P:leaf morphogenesis; P:seed dormancy process; P:vegetative to reproductive phase transition of meristem; P:regulation of G2/M transition of mitotic cell cycle; P:histone monoubiquitination; P:histone H2B ubiquitination; P:positive regulation of cell division; F:ubiquitin-protein transferase activity; F:protein homodimerization activity; F:m…			sp|Q8RXD6|BRE1A_ARATH	58.523	Putative uncharacterized protein;PREDICTED: E3 ubiquitin-protein ligase BRE1-like 1-like;UPI0001984D10 related cluster;Histone ubiquitination proteins group;		MDP0000192231	0	57.1429	GO:0005515,GO:0008270	protein binding,zinc ion binding	IPR001841,IPR013083,IPR017907	Zinc finger, RING-type,Zinc finger, RING/FYVE/PHD-type,Zinc finger, RING-type, conserved site	K10696	E3 ubiquitin-protein ligase BRE1 [EC:6.3.2.19]
Cs1g03530	0.596825	5.33547	4.69079	9.9112	9.65571	14.4835	14.7452	13.5631	7.34654	7.45683	9.90081	6.06057	8.78812	9.07559	7.10409	13.5135	AT2G44970.1	67.21	0	Alpha/beta-Hydrolases superfamily protein	494	2.6e-280	84.92	2	F:GO:0016787; F:GO:0016829	F:hydrolase activity; F:lyase activity					Putative uncharacterized protein;PREDICTED: uncharacterized protein LOC100811795;Predicted protein;UPI0001984D11 related cluster;hypothetical protein MTR_8g006370;		MDP0000309120	1e-111	59.6639	GO:0016020	membrane	IPR004263	Exostosin-like
Cs1g03540	0	0	0	0	0.0391702	0	0	0	0	0	0	0	0	1.17301	0.0827131	0.243061	AT1G02050.1	80.96	0	chalcone and stilbene synthase family protein	391	2.6e-222	92.68	2	P:GO:0009058; F:GO:0016210	P:biosynthetic process; F:naringenin-chalcone synthase activity	EC:2.3.1.74	Chalcone synthase	sp|O23674|PKSA_ARATH	80.964	Putative uncharacterized protein;Pentatricopeptide repeat-containing protein, putative;Chs-like protein;Putative chalcone synthase;PREDICTED: chalcone synthase-like;	GO:0016746,GO:0016210,GO:0009058,GO:0008152,GO:0016740,GO:0003824,GO:0016747,GO:0010584	MDP0000267622	1e-135	69.6809	GO:0003824,GO:0005488,GO:0008152,GO:0009058,GO:0016746	catalytic activity,binding,metabolic process,biosynthetic process,transferase activity, transferring acyl groups	IPR001099,IPR002885,IPR011990,IPR012328,IPR016038,IPR016039	Chalcone/stilbene synthase, N-terminal,Pentatricopeptide repeat,Tetratricopeptide-like helical,Chalcone/stilbene synthase, C-terminal,Thiolase-like, subgroup,Thiolase-like
Cs1g03550	5.39834	8.2915	10.9782	14.9359	3.22521	11.019	4.69613	8.50163	9.70669	11.8637	23.1944	5.72868	7.0158	3.19424	6.9032	3.74822	AT2G44980.2	68.1	0	chromodomain-helicase-DNA-binding protein 1-like isoform X1	879	0	87.64	5	F:GO:0003677; F:GO:0004386; F:GO:0005524; F:GO:0008094; C:GO:0005634	F:DNA binding; F:helicase activity; F:ATP binding; F:DNA-dependent ATPase activity; C:nucleus	EC:3.6.1.3; EC:3.6.1.15	Adenosinetriphosphatase; Nucleoside-triphosphate phosphatase	sp|F4IV45|CHR10_ARATH	68.104	Putative uncharacterized protein;Chromatin remodeling complex subunit (Fragment);SNF2 and helicase domain-containing protein;Helicase, putative;		MDP0000253320	5e-11	25.1397	GO:0003677,GO:0005524	DNA binding,ATP binding	IPR000330	SNF2-related	K11654	SWI/SNF-related matrix-associated actin-dependent regulator of chromatin subfamily A member 5 [EC:3.6.4.-]
Cs1g03560	5.61452	2.00609	14.0102	8.43012	3.17873	9.14609	3.72313	5.87802	2.50571	3.33595	8.83681	5.2698	3.65343	7.04273	7.49536	5.98838	AT2G45000.1	69.52	7e-110	nuclear pore complex protein NUP62	653	0	70.06	4	P:GO:0006606; F:GO:0005543; F:GO:0017056; C:GO:0044613	P:protein import into nucleus; F:phospholipid binding; F:structural constituent of nuclear pore; C:nuclear pore central transport channel			sp|Q8L7F7|NUP62_ARATH	69.517	Putative uncharacterized protein;Nuclear pore glycoprotein;Predicted protein;UPI0001984D2C related cluster;		MDP0000346219	2e-14	83.7209	GO:0005643,GO:0017056	nuclear pore,structural constituent of nuclear pore	IPR007758	Nucleoporin, NSP1-like, C-terminal	K14306	nuclear pore complex protein Nup62	ko03013	RNA transport
Cs1g03570	16.1909	14.1669	9.18996	11.5886	6.86657	13.9379	14.1879	13.9321	12.6816	7.8865	14.0012	17.2603	10.4406	13.4352	8.69172	9.53726	AT4G25170.1	30.51	9e-34	hypothetical protein CICLE_v10021662mg	271	7.6e-149	77.5								Putative uncharacterized protein;Structural constituent of nuclear pore, putative;UPI0001984D2C related cluster;Putative uncharacterized protein At2g45005;		MDP0000346219	9e-22	74.1935483870968;87.5;84.6153846153846	GO:0005643,GO:0017056	nuclear pore,structural constituent of nuclear pore	IPR007758	Nucleoporin, NSP1-like, C-terminal	K14306	nuclear pore complex protein Nup62	ko03013	RNA transport
Cs1g03580	3.67993	2.83607	18.379	3.35359	11.3147	12.558	7.22821	15.3949	0	2.68214	0	0	3.14135	7.4442	12.3446	6.28973	AT2G45010.1	70.91	2e-118	cell number regulator 6	241	9.2e-146	87.02	1	C:GO:0016021	C:integral component of membrane			sp|B6SGC5|CNR6_MAIZE	61.925	Putative uncharacterized protein;PLAC8 family protein;		MDP0000320943	1e-108	70.6612			IPR006461	Uncharacterised protein family Cys-rich
Cs1g03590	1.84595	2.57674	4.97046	3.8757	1.50667	1.78541	10.0652	2.69638	4.39845	4.28983	4.02417	4.2525	3.08606	3.63356	6.73601	3.19273	AT2G45030.1	83.57	0	elongation factor G-2, mitochondrial	762	0	93.89	5	P:GO:0070125; F:GO:0003746; F:GO:0003924; F:GO:0005525; C:GO:0005739	P:mitochondrial translational elongation; F:translation elongation factor activity; F:GTPase activity; F:GTP binding; C:mitochondrion	EC:3.6.1.15	Nucleoside-triphosphate phosphatase	sp|F4IW10|EFGM2_ARATH	83.574	Predicted protein;Elongation factor G, mitochondrial;PREDICTED: elongation factor G, mitochondrial-like;Elongation factor G;		MDP0000844500	0	87.7419	GO:0003746,GO:0003924,GO:0005525,GO:0005622,GO:0006414	translation elongation factor activity,GTPase activity,GTP binding,intracellular,translational elongation	IPR000640,IPR000795,IPR004161,IPR004540,IPR005225,IPR005517,IPR009000,IPR009022,IPR014721,IPR020568	Translation elongation factor EFG/EF2, C-terminal,Protein synthesis factor, GTP-binding,Translation elongation factor EFTu/EF1A, domain 2,Translation elongation factor EFG/EF2,Small GTP-binding protein domain,Translation elongation factor EFG/EF2, domain IV,Translation elongation/initiation factor/Ribosomal, beta-barrel,Elongation factor G/III/V,Ribosomal protein S5 domain 2-type fold, subgroup,R…
Cs1g03600	32.6735	28.4565	29.55	20.5701	32.3585	40.7416	20.311	21.5381	37.2349	19.3803	30.1051	19.6353	21.9749	19.4086	22.9123	22.2425	AT3G60510.1	69.42	3e-157	3-hydroxyisobutyryl-CoA hydrolase-like protein 1, mitochondrial isoform X1	358	1.9e-203	93.86	2	F:GO:0003860; F:GO:0004300	F:3-hydroxyisobutyryl-CoA hydrolase activity; F:enoyl-CoA hydratase activity	EC:3.1.2.4; EC:4.2.1.17	3-hydroxyisobutyryl-CoA hydrolase; Enoyl-CoA hydratase	sp|Q5XF59|HIBC4_ARATH	69.419	Putative uncharacterized protein;3-hydroxyisobutyryl-CoA hydrolase-like protein;PREDICTED: 3-hydroxyisobutyryl-CoA hydrolase-like protein 1, mitochondrial-like;Predicted protein;Catalytic, putative;	GO:0016829,GO:0008152,GO:0003824,GO:0004300	MDP0000269700	1e-112	58.6309523809524;52.4590163934426	GO:0003824,GO:0004871,GO:0005515,GO:0008152,GO:0009416	catalytic activity,signal transducer activity,protein binding,metabolic process,response to light stimulus	IPR000210,IPR001753,IPR004249,IPR011333,IPR013069	BTB/POZ-like,Crotonase, core,NPH3,BTB/POZ fold,BTB/POZ
Cs1g03610	3.74138	0	0	7.69006	0.586455	0	0	0	0	0	0	0	4.69674	0	0	0.233275	AT1G04410.1	86.67	0	malate dehydrogenase, cytoplasmic-like isoform X1	339	2e-191	95.78	7	P:GO:0005975; P:GO:0006099; P:GO:0006107; P:GO:0006108; P:GO:0006734; F:GO:0030060; C:GO:0016021	P:carbohydrate metabolic process; P:tricarboxylic acid cycle; P:oxaloacetate metabolic process; P:malate metabolic process; P:NADH metabolic process; F:L-malate dehydrogenase activity; C:integral component of membrane	EC:1.1.1.37	Malate dehydrogenase	sp|Q08062|MDHC_MAIZE	88.45	Malate dehydrogenase;		MDP0000926135	1e-164	83.8323	GO:0000166,GO:0003824,GO:0005975,GO:0006108,GO:0016491,GO:0016615,GO:0016616,GO:0030060,GO:0044262,GO:0055114	nucleotide binding,catalytic activity,carbohydrate metabolic process,malate metabolic process,oxidoreductase activity,malate dehydrogenase activity,oxidoreductase activity, acting on the CH-OH group of donors, NAD or NADP as acceptor,L-malate dehydrogenase activity,cellular carbohydrate metabolic process,oxidation-reduction process	IPR001236,IPR001252,IPR001557,IPR010945,IPR011274,IPR015955,IPR016040,IPR022383	Lactate/malate dehydrogenase, N-terminal,Malate dehydrogenase, active site,L-lactate/malate dehydrogenase,Malate dehydrogenase, type 2,Malate dehydrogenase, NAD-dependent, cytosolic,Lactate dehydrogenase/glycoside hydrolase, family 4, C-terminal,NAD(P)-binding domain,Lactate/malate dehydrogenase, C-terminal	K00025	malate dehydrogenase [EC:1.1.1.37]	ko00020,ko00620,ko00630,ko00710,ko04964	Citrate cycle (TCA cycle) ,Pyruvate metabolism ,Glyoxylate and dicarboxylate metabolism ,Carbon fixation in photosynthetic organisms ,Proximal tubule bicarbonate reclamation
Cs1g03620	93.5545	82.6898	79.7132	37.6788	38.2472	87.6224	67.5073	90.5905	103.434	112.617	151.593	129.532	98.1613	97.5372	105.329	78.3915	AT3G15351.1	68.55	3e-77	P53 and DNA damage-regulated protein 1	167	3.5e-88	91.9	1	C:GO:0016021	C:integral component of membrane					Putative uncharacterized protein;Predicted protein;hypothetical protein MTR_4g093680;		MDP0000190983	2e-63	71.6867
Cs1g03630	368.016	498.193	288.338	181.001	161.18	281.205	104.361	227.193	577.562	371.672	267.612	247.744	234.729	220.311	301.384	205.409	AT1G02065.1	51.19	1e-88	squamosa promoter-binding-like protein 8	325	1.6e-193	74.98	3	F:GO:0003677; F:GO:0046872; C:GO:0005634	F:DNA binding; F:metal ion binding; C:nucleus			sp|Q8GXL3|SPL8_ARATH	51.19	Putative uncharacterized protein;Squamosa promoter-binding-like protein 8;PREDICTED: squamosa promoter-binding-like protein 8-like;LIGULELESS1 protein, putative;Squamosa promoter binding protein;		MDP0000803116	3e-76	47.2527	GO:0003677,GO:0005634	DNA binding,nucleus	IPR004333	Transcription factor, SBP-box
Cs1g03640	25.1323	18.9942	27.401	12.6064	13.936	40.6811	10.9852	16.2746	24.9922	14.942	19.9309	24.872	11.5955	24.8086	26.895	12.7591	AT2G42200.1	55.12	2e-36	squamosa promoter-binding-like protein 7	390	1.8e-228	71.78	3	F:GO:0003677; F:GO:0046872; C:GO:0005634	F:DNA binding; F:metal ion binding; C:nucleus			sp|Q7XT42|SPL7_ORYSJ	41.325	Putative uncharacterized protein;UPI0001984D31 related cluster;PREDICTED: squamosa promoter-binding-like protein 7-like;Squamosa promoter-binding protein, putative;	GO:0005634,GO:0003677	MDP0000262141	3e-72	47.9109	GO:0003677,GO:0005634	DNA binding,nucleus	IPR004333	Transcription factor, SBP-box
Cs1g03650	0	0	0	0	0	0	0	0	0	0	0	0	0	0	0	0	AT3G11290.1	33.09	1e-17	zinc finger CCCH domain-containing protein 43-like	226	7.8e-115	71.39	2	C:GO:0016020; C:GO:0016021	C:membrane; C:integral component of membrane			sp|Q9FFJ8|LIMYB_ARATH	32.54	Putative uncharacterized protein;UPI0001985AE0 related cluster;UPI0001982A06 related cluster;		MDP0000651056	1e-21	37.037037037037;39.2307692307692			IPR024752	Myb/SANT-like domain
Cs1g03660	0	0	0	0	0	0	0	0	0	0	0	0	0.0371336	0	0	0	AT1G64260.1	21.52	3e-28	PREDICTED: uncharacterized protein LOC107174971	1084	4.7e-250	67.05	4	P:GO:0006313; F:GO:0003677; F:GO:0004803; F:GO:0008270	P:transposition, DNA-mediated; F:DNA binding; F:transposase activity; F:zinc ion binding					Transposon protein, putative, Mutator sub-class;PREDICTED: uncharacterized protein LOC100822107;Putative uncharacterized protein OSJNBb0007E22.22;UPI0001984F51 related cluster;Transposon protein, putative, mutator sub-class;		MDP0000538003	2e-63	34.6512	GO:0008270	zinc ion binding	IPR006564,IPR007527,IPR018289	Zinc finger, PMZ-type,Zinc finger, SWIM-type,MULE transposase domain
Cs1g03670	0	0.398517	0	0	0.927498	0	2.38889	1.33542	9.21944	0.717861	0	1.03639	0.551752	0.721407	0.37304	2.16964	AT5G45540.1	44.9	0	PREDICTED: uncharacterized protein LOC102617005	804	0	67	1	C:GO:0016021	C:integral component of membrane					Putative uncharacterized protein;Uncharacterized protein;	GO:0003674,GO:0008150	MDP0000285798	1e-118	51.4541387024609;47.4320241691843			IPR007658,IPR025315	Protein of unknown function DUF594,Domain of unknown function DUF4220
Cs1g03680	1.12667	4.46538	3.29347	0.447024	3.19199	3.05146	2.0655	3.34179	2.83024	4.92673	2.45764	6.32249	3.34879	4.24376	5.17264	3.35232	AT5G45500.2	36.56	2e-87	disease resistance RPP13-like protein 4	716	0	57.07	1	C:GO:0005886	C:plasma membrane			sp|Q38834|R13L4_ARATH	27.576	Putative uncharacterized protein;RNI-like superfamily protein;Predicted protein;	GO:0005575,GO:0045087,GO:0009617,GO:0008150	MDP0000224187	2e-84	37.6726	GO:0005515	protein binding	IPR001611	Leucine-rich repeat
Cs1g03690	1.60655	4.11425	9.1394	8.35186	6.00357	0	1.61827	4.13598	6.80898	1.95572	1.95688	5.94421	5.64351	4.75827	5.13497	6.52323	AT4G19050.1	32.2	6e-92	putative disease resistance protein At4g19050	783	0	58.63	1	F:GO:0043531	F:ADP binding			sp|P0CB16|DRL25_ARATH	32.201	Predicted protein (Fragment);Predicted protein;Nbs-lrr resistance protein;Putative disease resistance protein At4g19050;Probable disease resistance protein At5g45510;	GO:0043531,GO:0006952,GO:0005575,GO:0005524,GO:0000166,GO:0005829	MDP0000726619	1e-98	35.1317440401506;27.2727272727273;25.8227848101266;25.5244755244755	GO:0005515,GO:0006952	protein binding,defense response	IPR000767,IPR001611,IPR003591	Disease resistance protein,Leucine-rich repeat,Leucine-rich repeat, typical subtype	K06685	maintenance of ploidy protein MOB1 (MPS1 binder 1)	ko04111	Cell cycle - yeast
Cs1g03700	6.66063	72.7688	19.6589	32.891	89.9918	73.4273	37.568	56.2273	47.9654	27.0496	21.818	65.1683	53.1895	65.8188	54.0021	44.6092	AT5G12080.3	42.55	4e-156	mechanosensitive ion channel protein 10	623	0	80.22	7	P:GO:0006820; P:GO:0034220; P:GO:0050982; F:GO:0005509; F:GO:0008381; C:GO:0005886; C:GO:0016021	P:anion transport; P:ion transmembrane transport; P:detection of mechanical stimulus; F:calcium ion binding; F:mechanosensitive ion channel activity; C:plasma membrane; C:integral component of membrane			sp|Q9LYG9|MSL10_ARATH	42.546	Putative uncharacterized protein;Predicted protein (Fragment);PREDICTED: uncharacterized protein At5g12080-like;		MDP0000309530	1e-109	47.2164948453608;70.8860759493671	GO:0016020,GO:0055085	membrane,transmembrane transport	IPR006685,IPR010920,IPR016688	Mechanosensitive ion channel MscS,Like-Sm ribonucleoprotein (LSM)-related domain,Membrane protein, At2g17000, predicted
Cs1g03710	3.52639	1.86404	0	0	8.20938	0	4.88162	0	7.97612	6.92645	17.8535	16.1589	0	2.53076	4.5803	5.44725	AT5G12080.3	53.55	1e-55	mechanosensitive ion channel protein 10	184	1.3e-72	89.95	9	P:GO:0006820; P:GO:0015979; P:GO:0034220; P:GO:0050982; F:GO:0005509; F:GO:0008381; C:GO:0005886; C:GO:0009523; C:GO:0016021	P:anion transport; P:photosynthesis; P:ion transmembrane transport; P:detection of mechanical stimulus; F:calcium ion binding; F:mechanosensitive ion channel activity; C:plasma membrane; C:photosystem II; C:integral component of membrane			sp|Q9LYG9|MSL10_ARATH	53.548	Putative uncharacterized protein;Predicted protein (Fragment);PREDICTED: uncharacterized protein At5g12080-like;	GO:0016020,GO:0055085,GO:0008381,GO:0005634,GO:0080167,GO:0050982,GO:0005886	MDP0000309530	2e-50	62.987012987013;60	GO:0016020,GO:0055085	membrane,transmembrane transport	IPR006685,IPR010920,IPR016688	Mechanosensitive ion channel MscS,Like-Sm ribonucleoprotein (LSM)-related domain,Membrane protein, At2g17000, predicted
Cs1g03720	0	0	0	0	0	0	0.75157	2.53313	0	0	0	0.975995	0.612387	1.31021	0.0564591	0.801914	AT5G12080.3	45.64	4e-172	mechanosensitive ion channel protein 10-like	637	0	78.03	7	P:GO:0006820; P:GO:0034220; P:GO:0050982; F:GO:0005509; F:GO:0008381; C:GO:0005886; C:GO:0016021	P:anion transport; P:ion transmembrane transport; P:detection of mechanical stimulus; F:calcium ion binding; F:mechanosensitive ion channel activity; C:plasma membrane; C:integral component of membrane			sp|Q9LYG9|MSL10_ARATH	45.638	Putative uncharacterized protein;Predicted protein (Fragment);PREDICTED: uncharacterized protein At5g12080-like;	GO:0016020,GO:0055085,GO:0008381,GO:0005634,GO:0080167,GO:0050982,GO:0005886	MDP0000258621	1e-151	51.3605442176871;43.6813186813187;64.1304347826087	GO:0016020,GO:0055085	membrane,transmembrane transport	IPR006685,IPR010920,IPR011066	Mechanosensitive ion channel MscS,Like-Sm ribonucleoprotein (LSM)-related domain,Mechanosensitive ion channel MscS, C-terminal
Cs1g03730	0	0	0	0	0	0	0	0	0	0	0	0	0	0	0	0	AT5G13930.1	75.52	0	chalcone synthase	392	1.4e-212	90.67	3	P:GO:0009813; F:GO:0016210; F:GO:0050635	P:flavonoid biosynthetic process; F:naringenin-chalcone synthase activity; F:acridone synthase activity	EC:2.3.1.74; EC:2.3.1.159	Chalcone synthase; Acridone synthase	sp|Q9FSC0|ACS2_RUTGR	81.33	Acridone synthase 2;Chalcone synthase;		MDP0000686666	1e-168	73.4015	GO:0003824,GO:0008152,GO:0009058,GO:0016746,GO:0016747	catalytic activity,metabolic process,biosynthetic process,transferase activity, transferring acyl groups,transferase activity, transferring acyl groups other than amino-acyl groups	IPR001099,IPR011141,IPR012328,IPR016038,IPR016039,IPR018088	Chalcone/stilbene synthase, N-terminal,Polyketide synthase, type III,Chalcone/stilbene synthase, C-terminal,Thiolase-like, subgroup,Thiolase-like,Chalcone/stilbene synthase, active site	K00660	chalcone synthase [EC:2.3.1.74]	ko00941,ko04712	Flavonoid biosynthesis ,Circadian rhythm - plant
Cs1g03740	18.1847	23.8471	21.4067	6.83926	12.5803	28.7298	20.6375	15.9664	16.012	20.8572	15.426	19.4564	6.80101	21.5843	3.93928	7.71362				hypothetical protein CISIN_1g036283mg, partial	74	2.2e-21	81.5	1	C:GO:0016021	C:integral component of membrane					Putative uncharacterized protein;Putative uncharacterized protein Sb03g034240;PREDICTED: uncharacterized protein LOC100824998;		MDP0000152477	2e-13	71.4285714285714;39.0625
Cs1g03750	0	0	0	0	0	0	0	0	0	0	0	0	0	0	0	0				epidermis-specific secreted glycoprotein EP1-like	465	2.3e-105	54.55	8	P:GO:0006355; P:GO:0006357; P:GO:0006468; P:GO:0006508; P:GO:0032784; F:GO:0004672; F:GO:0005524; F:GO:0008234	P:regulation of transcription, DNA-templated; P:regulation of transcription by RNA polymerase II; P:protein phosphorylation; P:proteolysis; P:regulation of DNA-templated transcription, elongation; F:protein kinase activity; F:ATP binding; F:cysteine-type peptidase activity					Putative uncharacterized protein;UPI000198301D related cluster;
Cs1g03760	0	0	0	0	0	0	0	0	0	0	0	0	0	0	0	0	ATMG00710.1	37.93	7e-10	Retrovirus-related Pol polyprotein from transposon TNT 1-94	452	1.7e-121	71.86	4	P:GO:0090304; F:GO:0005488; F:GO:0016491; F:GO:0016740	P:nucleic acid metabolic process; F:binding; F:oxidoreductase activity; F:transferase activity			sp|P10978|POLX_TOBAC	31.956	Putative uncharacterized protein;		MDP0000188329	3e-32	41.9753	GO:0003676	nucleic acid binding	IPR012337	Ribonuclease H-like domain
Cs1g03770	0	0	0	0	0	0	0	0	0	0	0	0	0	0	0	0				glutamic acid-rich protein-like	149	2.7e-07	63.04
Cs1g03780	0	0	0	0	3.08498	0	0	0	0	1.31978	0.995474	1.27018	0.338131	0	0	0	AT5G54160.1	54.31	4e-80	caffeic acid 3-O-methyltransferase-like isoform X2	245	5.3e-133	84.71	7	P:GO:0009699; P:GO:0032259; F:GO:0008171; F:GO:0008757; F:GO:0046983; C:GO:0005622; C:GO:0110165	P:phenylpropanoid biosynthetic process; P:methylation; F:O-methyltransferase activity; F:S-adenosylmethionine-dependent methyltransferase activity; F:protein dimerization activity; C:intracellular; C:cellular anatomical entity			sp|Q43609|COMT1_PRUDU	55.285	Catechol O-methyltransferase;Caffeic acid 3-O-methyltransferase;Caffeic acid O-methyl transferase;Caffeic acid O-methyltransferase;O-methyltransferase, putative;	GO:0047763,GO:0008168,GO:0046983,GO:0008171,GO:0009699,GO:0009809,GO:0016740,GO:0032259	MDP0000479113	4e-68	54.3103	GO:0008168,GO:0008171,GO:0046983	methyltransferase activity,O-methyltransferase activity,protein dimerization activity	IPR001077,IPR011991,IPR012967,IPR016461	O-methyltransferase, family 2,Winged helix-turn-helix transcription repressor DNA-binding,Plant methyltransferase dimerisation,O-methyltransferase, COMT, eukaryota	K05279	flavonol 3-O-methyltransferase [EC:2.1.1.76]	ko00944	Flavone and flavonol biosynthesis
Cs1g03790	0	0	0	0	0	0	0	0	0	0	0	0	0	0	0	0	AT4G39490.1	55.87	7e-99	alkane hydroxylase MAH1-like	252	2.5e-138	79.43	6	P:GO:0055114; F:GO:0004497; F:GO:0005506; F:GO:0016705; F:GO:0020037; C:GO:0016021	P:oxidation-reduction process; F:monooxygenase activity; F:iron ion binding; F:oxidoreductase activity, acting on paired donors, with incorporation or reduction of molecular oxygen; F:heme binding; C:integral component of membrane			sp|Q9FVS9|C96AF_ARATH	46.311	Putative uncharacterized protein;Cytochrome P450, putative;Cytochrome P450;	GO:0009055,GO:0046872,GO:0020037,GO:0016705,GO:0005506,GO:0004497,GO:0055114,GO:0016491,GO:0005783,GO:0010025,GO:0080133,GO:0070330	MDP0000306273	3e-45	37.551	GO:0005506,GO:0009055,GO:0016705,GO:0020037,GO:0055114	iron ion binding,electron carrier activity,oxidoreductase activity, acting on paired donors, with incorporation or reduction of molecular oxygen,heme binding,oxidation-reduction process	IPR001128,IPR002401,IPR017972	Cytochrome P450,Cytochrome P450, E-class, group I,Cytochrome P450, conserved site	K15402	cytochrome P450, family 86, subfamily B, polypeptide 1 (fatty acid omega-hydroxylase) [EC:1.14.-.-]	ko00073	Cutin, suberine and wax biosynthesis
Cs1g03800	0	0	0	0.394493	1.14797	0	0	0	0.570941	1.21697	0.183605	0.260283	0.831443	0.543531	0	0.206479	AT5G54160.1	53.78	5e-129	Caffeic acid 3-O-methyltransferase 1 isoform 1	344	9.9e-194	84.72	5	P:GO:0019438; P:GO:0032259; F:GO:0008171; F:GO:0008757; F:GO:0046983	P:aromatic compound biosynthetic process; P:methylation; F:O-methyltransferase activity; F:S-adenosylmethionine-dependent methyltransferase activity; F:protein dimerization activity			sp|Q43609|COMT1_PRUDU	54.36	Catechol O-methyltransferase;Putative caffeic acid O-methyltransferase;Caffeic acid 3-O-methyltransferase;Caffeic acid O-methyl transferase;	GO:0008171,GO:0008168,GO:0016740,GO:0032259,GO:0046983,GO:0047763,GO:0009699,GO:0009809	MDP0000479113	1e-105	52.2857	GO:0008168,GO:0008171,GO:0046983	methyltransferase activity,O-methyltransferase activity,protein dimerization activity	IPR001077,IPR011991,IPR012967,IPR016461	O-methyltransferase, family 2,Winged helix-turn-helix transcription repressor DNA-binding,Plant methyltransferase dimerisation,O-methyltransferase, COMT, eukaryota	K05279	flavonol 3-O-methyltransferase [EC:2.1.1.76]	ko00944	Flavone and flavonol biosynthesis
Cs1g03810	34.4128	34.2571	16.0778	58.4399	61.7006	28.0882	40.249	50.3653	101.118	14.8526	11.359	34.1289	37.8755	22.4451	24.9477	13.888	AT4G23160.1	34.07	7e-09	Retrovirus-related Pol polyprotein from transposon TNT 1-94	112	1.5e-26	63.6	9	P:GO:0016310; P:GO:0019538; P:GO:0044260; F:GO:0016301; F:GO:0016787; F:GO:0043167; F:GO:0097159; F:GO:0140096; F:GO:1901363	P:phosphorylation; P:protein metabolic process; P:cellular macromolecule metabolic process; F:kinase activity; F:hydrolase activity; F:ion binding; F:organic cyclic compound binding; F:catalytic activity, acting on a protein; F:heterocyclic compound binding			sp|P10978|POLX_TOBAC	40.625	Putative uncharacterized protein;Putative gag-pol polyprotein;Retrotransposon protein, putative, Ty1-copia sub-class;UPI0001984D51 related cluster;UPI0001983CB6 related cluster;		MDP0000459932	1e-17	41.304347826087;55	GO:0003676,GO:0008270	nucleic acid binding,zinc ion binding	IPR001878	Zinc finger, CCHC-type
Cs1g03820	0	0	0	0	0	0	0	0	0	0	0	0	0	0	0	0	AT4G39490.1	56.2	0	alkane hydroxylase MAH1-like	509	4.7e-301	79.44	6	P:GO:0055114; F:GO:0004497; F:GO:0005506; F:GO:0016705; F:GO:0020037; C:GO:0016021	P:oxidation-reduction process; F:monooxygenase activity; F:iron ion binding; F:oxidoreductase activity, acting on paired donors, with incorporation or reduction of molecular oxygen; F:heme binding; C:integral component of membrane			sp|Q9FVS9|C96AF_ARATH	47.337	Putative uncharacterized protein;Cytochrome P450;		MDP0000306273	1e-102	37.7111	GO:0005506,GO:0009055,GO:0016705,GO:0020037,GO:0055114	iron ion binding,electron carrier activity,oxidoreductase activity, acting on paired donors, with incorporation or reduction of molecular oxygen,heme binding,oxidation-reduction process	IPR001128,IPR002401,IPR017972	Cytochrome P450,Cytochrome P450, E-class, group I,Cytochrome P450, conserved site	K15402	cytochrome P450, family 86, subfamily B, polypeptide 1 (fatty acid omega-hydroxylase) [EC:1.14.-.-]	ko00073	Cutin, suberine and wax biosynthesis
Cs1g03830	0	11.237	0	0	0	0	3.66972	0	0	0	0	1.49862	5.98558	0	0	2.07989				PREDICTED: uncharacterized protein LOC107176111	130	3e-26	64.56	3	P:GO:0090502; F:GO:0003676; F:GO:0004523	P:RNA phosphodiester bond hydrolysis, endonucleolytic; F:nucleic acid binding; F:RNA-DNA hybrid ribonuclease activity					Putative uncharacterized protein;Putative uncharacterized protein Sb06g020406 (Fragment);Predicted protein;Polynucleotidyl transferase, Ribonuclease H fold;		MDP0000258439	4e-06	33.3333	GO:0005488	binding	IPR011989,IPR016024,IPR024585	Armadillo-like helical,Armadillo-type fold,Domain of unknown function DUF3385, target of rapamycin protein
Cs1g03840	0	0	0	0	0	0	0	0	0	0	0	0	0	0	0	0	AT5G44440.1	47.83	9e-162	flavin-dependent oxidoreductase FOX2-like	534	0	77.22	3	P:GO:0055114; F:GO:0016491; F:GO:0071949	P:oxidation-reduction process; F:oxidoreductase activity; F:FAD binding			sp|Q8GTB6|THCAS_CANSA	52.299	Predicted protein;PREDICTED: reticuline oxidase-like protein-like;	GO:0016614,GO:0008762,GO:0050660,GO:0003824,GO:0055114,GO:0016491	MDP0000157943	1e-129	47.4806	GO:0003824,GO:0008762,GO:0016491,GO:0016614,GO:0050660,GO:0055114	catalytic activity,UDP-N-acetylmuramate dehydrogenase activity,oxidoreductase activity,oxidoreductase activity, acting on CH-OH group of donors,flavin adenine dinucleotide binding,oxidation-reduction process	IPR001251,IPR006094,IPR011074,IPR012951,IPR016166,IPR016168	CRAL-TRIO domain,FAD linked oxidase, N-terminal,CRAL/TRIO, N-terminal domain,Berberine/berberine-like,FAD-binding, type 2,FAD-linked oxidase, FAD-binding, subdomain 2
Cs1g03850	0	0	0	0	0	0	0.0872405	0	0	0.41629	0	0	0	0	0	0	AT5G64820.1	38.51	1e-17	hypothetical protein CICLE_v10026701mg	152	2.8e-76	64.31	2	C:GO:0016020; C:GO:0016021	C:membrane; C:integral component of membrane					Putative uncharacterized protein;hypothetical protein MTR_8g091950;Predicted protein;		MDP0000253928	7e-09	37.2549
Cs1g03860	9.60326	12.5731	5.91765	14.1225	33.3092	19.7203	19.8944	13.375	10.6256	13.6162	7.44463	7.78522	14.023	13.2768	16.8834	18.7339	AT5G64813.1	77.65	0	Ras-related small GTP-binding family protein	334	2.2e-190	90.82	5	P:GO:0006886; P:GO:0032482; F:GO:0003924; F:GO:0005524; F:GO:0005525	P:intracellular protein transport; P:Rab protein signal transduction; F:GTPase activity; F:ATP binding; F:GTP binding	EC:3.6.1.15	Nucleoside-triphosphate phosphatase	sp|Q9C5J9|LIIP1_ARATH	77.647	Putative uncharacterized protein;Predicted protein;PREDICTED: uncharacterized GTP-binding protein At5g64813-like;GTP-binding protein yptv3, putative;	GO:0007264,GO:0000166,GO:0005525,GO:0005634,GO:0006184,GO:0009640,GO:0005737,GO:0003924,GO:0032922	MDP0000034798	1e-111	62.5369	GO:0005524,GO:0005525,GO:0005622,GO:0006355,GO:0007264,GO:0008134,GO:0015031	ATP binding,GTP binding,intracellular,regulation of transcription, DNA-dependent,small GTPase mediated signal transduction,transcription factor binding,protein transport	IPR001806,IPR002078,IPR003579	Small GTPase superfamily,RNA polymerase sigma factor 54, interaction,Small GTPase superfamily, Rab type	K07976	Rab family, other
Cs1g03870	3.58353	3.3165	0	0	0.367275	19.0229	0	0	0	8.96477	0	11.4999	0	0	0	1.13993	AT5G64810.1	65.62	8e-40	probable WRKY transcription factor 51	116	3.6e-63	84.11	4	P:GO:0006355; F:GO:0003700; F:GO:0043565; C:GO:0005634	P:regulation of transcription, DNA-templated; F:DNA-binding transcription factor activity; F:sequence-specific DNA binding; C:nucleus			sp|Q93WU9|WRK51_ARATH	65.625	Putative uncharacterized protein;Predicted protein;WRKY transcription factor, putative;WRKY transcription factor 7;	GO:0006355,GO:0043565,GO:0003700	MDP0000253189	3e-40	78.4314	GO:0003700,GO:0006355,GO:0043565	sequence-specific DNA binding transcription factor activity,regulation of transcription, DNA-dependent,sequence-specific DNA binding	IPR003657	DNA-binding WRKY
Cs1g03880	3.16983	3.66604	0	0	0	4.80766	0	0	0	2.97245	0	2.54239	0	0	0	0.504098				probable WRKY transcription factor 50	119	2.8e-39	99.38	3	P:GO:0006355; F:GO:0003700; F:GO:0043565	P:regulation of transcription, DNA-templated; F:DNA-binding transcription factor activity; F:sequence-specific DNA binding					WRKY6;Predicted protein;DNA-binding WRKY (Fragment);WRKY transcription factor 16 (Fragment);	GO:0003677,GO:0006355,GO:0043565,GO:0003700
Cs1g03890	0	0	0	0	3.03184	0	0	2.96308	0	0	1.46453	0	0	0	0	0	AT1G22740.1	72.95	5e-108	ras-related protein Rab7	211	2.4e-118	90.61	5	P:GO:0006886; P:GO:0032482; F:GO:0003924; F:GO:0005525; C:GO:0005774	P:intracellular protein transport; P:Rab protein signal transduction; F:GTPase activity; F:GTP binding; C:vacuolar membrane	EC:3.6.1.15	Nucleoside-triphosphate phosphatase	sp|Q43463|RAB7_SOYBN	75.962	Putative uncharacterized protein;Ras-related protein Rab7;Predicted protein;	GO:0016787,GO:0007264,GO:0000166,GO:0005525,GO:0015031	MDP0000236542	6e-77	64.4737	GO:0003924,GO:0005525,GO:0005622,GO:0006184,GO:0006886,GO:0006913,GO:0007165,GO:0007264,GO:0015031,GO:0016020	GTPase activity,GTP binding,intracellular,GTP catabolic process,intracellular protein transport,nucleocytoplasmic transport,signal transduction,small GTPase mediated signal transduction,protein transport,membrane	IPR001806,IPR002041,IPR003578,IPR003579,IPR020849	Small GTPase superfamily,Ran GTPase,Small GTPase superfamily, Rho type,Small GTPase superfamily, Rab type,Small GTPase superfamily, Ras type	K07976	Rab family, other
Cs1g03900	25.2291	18.0248	12.2339	13.6742	33.8436	15.4998	57.4873	19.1629	23.231	18.6223	25.2278	32.7735	27.2634	22.6344	21.5128	17.8563	AT1G10500.1	64.93	9e-43	iron-sulfur assembly protein IscA, chloroplastic	131	1.9e-65	83.13	5	P:GO:0016226; P:GO:0097428; F:GO:0005198; F:GO:0051536; C:GO:0009570	P:iron-sulfur cluster assembly; P:protein maturation by iron-sulfur cluster transfer; F:structural molecule activity; F:iron-sulfur cluster binding; C:chloroplast stroma			sp|Q9XIK3|ISCAP_ARATH	64.925	Putative uncharacterized protein;Iron-sulfur assembly protein IscA, chloroplast, putative;mRNA, clone: RTFL01-34-D04;UPI00019839F5 related cluster;		MDP0000755183	5e-36	60.4651			IPR000361	FeS cluster biogenesis
Cs1g03910	0	0	0	0	0	0	0	0	0	0	0	0	0	0	0.971305	0.407757				hypothetical protein CISIN_1g012886mg	499	1.4e-217	83.17								Putative uncharacterized protein;Predicted protein;GI11576;Dentin sialophosphoprotein, putative;	GO:0008061,GO:0006030,GO:0005576,GO:0038032
Cs1g03920	0	0	0	0	0	0	0	0	0	0	0	0	0	0	0	0				hypothetical protein CISIN_1g018566mg	391	6.1e-91	60.11								Putative uncharacterized protein;Chromosome undetermined scaffold_47, whole genome shotgun sequence;Heavy neurofilament protein;Putative uncharacterized protein (Fragment);Muscle M-line assembly protein unc-89;		MDP0000173498	0.0002	26.5306	GO:0000166,GO:0003676	nucleotide binding,nucleic acid binding	IPR000504,IPR012677	RNA recognition motif domain,Nucleotide-binding, alpha-beta plait
Cs1g03930	1.76522	2.93893	0	0.980527	1.3026	0	3.60598	0	0	0	5.98969	7.92611	1.35647	0.88669	2.29254	0.673633	AT4G29090.1	23.53	9e-14	PREDICTED: uncharacterized protein LOC107178480	234	2.2e-59	64.06								Putative uncharacterized protein;Retrotransposon protein, putative, unclassified;		MDP0000646963	3e-12	28.1879	GO:0003676	nucleic acid binding	IPR012337	Ribonuclease H-like domain
Cs1g03940	0	0	0	0	0	0	0	0	0	0	0	0	0	0	0	0				hypothetical protein CISIN_1g018566mg	523	2.3e-178	72.1						sp|P08021|FMRF_APLCA	28.467	Chromosome undetermined scaffold_47, whole genome shotgun sequence;Putative uncharacterized protein (Fragment);UPI0000DA4608 related cluster;Muscle M-line assembly protein unc-89;CBR-UNC-89 protein (Fragment);	GO:0005524,GO:0004672,GO:0006468,GO:0016772,GO:0005543,GO:0030241,GO:0017048,GO:0016310,GO:0005887,GO:0031034,GO:0038084,GO:0016301,GO:0005622,GO:0031672,GO:0005021,GO:0031430,GO:0040011,GO:0019902,GO:0048010,GO:0035023,GO:0016740,GO:0071688,GO:0005089	MDP0000774498	6e-08	21.6949152542373;21.9512195121951			IPR013989	Development/cell death domain
Cs1g03950	0	0	0	0	0	0	1.69643	0	0	0	0	0	0	0.856132	0.442707	1.40933	AT5G20400.1	54.89	2e-133	codeine O-demethylase-like	343	3.5e-199	78.84	3	P:GO:0055114; F:GO:0046872; F:GO:0051213	P:oxidation-reduction process; F:metal ion binding; F:dioxygenase activity			sp|D4N502|DIOX3_PAPSO	38.066	Putative uncharacterized protein;Predicted protein;Ethylene-forming-enzyme-like dioxygenase-like protein;	GO:0016706,GO:0055114,GO:0016491,GO:0016702	MDP0000891962	1e-106	52.7697	GO:0016491,GO:0016706,GO:0055114	oxidoreductase activity,oxidoreductase activity, acting on paired donors, with incorporation or reduction of molecular oxygen, 2-oxoglutarate as one donor, and incorporation of one atom each of oxygen into both donors,oxidation-reduction process	IPR005123	Oxoglutarate/iron-dependent oxygenase
Cs1g03960	0	0	0	0	0	0	3.04682	0	0	0	0	0	0.64367	1.44269	2.14479	2.5576	AT1G49390.1	53.68	2e-97	protein SRG1-like	269	9.5e-152	78.62	3	P:GO:0055114; F:GO:0046872; F:GO:0051213	P:oxidation-reduction process; F:metal ion binding; F:dioxygenase activity			sp|Q39224|SRG1_ARATH	37.079	Putative uncharacterized protein;Flavonol synthase/flavanone 3-hydroxylase, putative;Predicted protein;Flavonol synthase/flavanone 3-hydroxylase;	GO:0016706,GO:0055114,GO:0016491,GO:0051555,GO:0045431	MDP0000891965	8e-97	46.8164794007491;60.4938271604938	GO:0016491,GO:0016706,GO:0055114	oxidoreductase activity,oxidoreductase activity, acting on paired donors, with incorporation or reduction of molecular oxygen, 2-oxoglutarate as one donor, and incorporation of one atom each of oxygen into both donors,oxidation-reduction process	IPR005123	Oxoglutarate/iron-dependent oxygenase
Cs1g03970	0	0	0	0	0	0	0	0	0	0	0	0	0	0	0	0	AT1G55510.1	92.47	5e-60	2-oxoisovalerate dehydrogenase subunit beta 1, mitochondrial	104	7.2e-47	99.89	6	P:GO:0007584; P:GO:0009083; P:GO:0055114; F:GO:0003826; F:GO:0003863; C:GO:0005947	P:response to nutrient; P:branched-chain amino acid catabolic process; P:oxidation-reduction process; F:alpha-ketoacid dehydrogenase activity; F:3-methyl-2-oxobutanoate dehydrogenase (2-methylpropanoyl-transferring) activity; C:mitochondrial alpha-ketoglutarate dehydrogenase complex	EC:1.2.4.4	3-methyl-2-oxobutanoate dehydrogenase (2-methylpropanoyl-transferring)	sp|Q9SAV3|ODBB1_ARATH	92.473	Putative uncharacterized protein;Putative branched-chain alpha-keto acid dehydrogenase E1 beta subunit;Predicted protein;2-oxoisovalerate dehydrogenase subunit beta;		MDP0000163274	3e-38	95.8904	GO:0003824,GO:0008152	catalytic activity,metabolic process	IPR005475,IPR005476,IPR009014,IPR015941	Transketolase-like, pyrimidine-binding domain,Transketolase, C-terminal,Transketolase, C-terminal/Pyruvate-ferredoxin oxidoreductase, domain II,Transketolase-like, C-terminal	K00167	2-oxoisovalerate dehydrogenase E1 component, beta subunit [EC:1.2.4.4]	ko00280	Valine, leucine and isoleucine degradation
Cs1g03980	0	0.923176	0	0.031506	0	0	0	0.168736	0	0	0	0	0	0	0	0	AT2G32530.1	47.66	0	cellulose synthase-like protein H1	717	0	72.95	6	P:GO:0009833; P:GO:0030244; F:GO:0016760; C:GO:0005802; C:GO:0005886; C:GO:0016021	P:plant-type primary cell wall biogenesis; P:cellulose biosynthetic process; F:cellulose synthase (UDP-forming) activity; C:trans-Golgi network; C:plasma membrane; C:integral component of membrane	EC:2.4.1.12	Cellulose synthase (UDP-forming)	sp|Q8RX83|CSLB3_ARATH	47.657	Putative uncharacterized protein PtrCSLB1;Putative uncharacterized protein;Predicted protein;Transferase, putative;PREDICTED: cellulose synthase-like protein H1-like;	GO:0016760,GO:0016020,GO:0016757,GO:0030244,GO:0016021,GO:0016740,GO:0007047	MDP0000184309	0	46.8956	GO:0016020,GO:0016760,GO:0030244	membrane,cellulose synthase (UDP-forming) activity,cellulose biosynthetic process	IPR005150	Cellulose synthase
Cs1g03990	0	0	0	0	0	0	0	0	0	0	0	0	0	0	0	0	AT3G27500.1	30.46	1e-37	PREDICTED: uncharacterized protein LOC102623574	1208	0	58.61	1	P:GO:0035556	P:intracellular signal transduction					Predicted protein;At2g19660;	GO:0047134,GO:0046872,GO:0008270,GO:0005622,GO:0035556,GO:0055114,GO:0003674	MDP0000287346	1e-43	28.4600389863548;23.7864077669903;23.7947122861586;23.9234449760766;23.4375
Cs1g04000	0	0	0	0	0	0	0	0	0	0	0	0	0	0	0	0	AT2G34930.1	36	2e-140	probable LRR receptor-like serine/threonine-protein kinase At4g36180	854	0	65.32	1	C:GO:0016020	C:membrane			sp|Q6JN46|EIX2_SOLLC	38.11	Putative uncharacterized protein;UPI000198352B related cluster;UPI00019862A6 related cluster;HcrVf4;		MDP0000256017	1e-160	39.714	GO:0005515	protein binding	IPR001611,IPR003591,IPR013210	Leucine-rich repeat,Leucine-rich repeat, typical subtype,Leucine-rich repeat-containing N-terminal, type 2
Cs1g04010	0	0.443914	0	0	0	0	0	0.991687	0.562722	0	0	0	0	0	0	0	AT3G28650.1	30.25	9e-25	hypothetical protein CICLE_v10027164mg, partial	705	0	61.35	1	P:GO:0035556	P:intracellular signal transduction					Putative uncharacterized protein;Predicted protein;Protein binding protein;		MDP0000210580	3e-20	25.462962962963;22.6039783001808			IPR011011	Zinc finger, FYVE/PHD-type
Cs1g04020	0	0	0	0	0	0	0	0	0	0	0	0	0	0	0	0	AT3G48750.1	50.68	8e-96	cell division control protein 2 homolog A isoform X1	300	1.8e-167	71.25	10	P:GO:0000082; P:GO:0006468; P:GO:0008284; P:GO:0010389; F:GO:0004693; F:GO:0005524; F:GO:0030332; C:GO:0000307; C:GO:0005634; C:GO:0005737	P:G1/S transition of mitotic cell cycle; P:protein phosphorylation; P:positive regulation of cell population proliferation; P:regulation of G2/M transition of mitotic cell cycle; F:cyclin-dependent protein serine/threonine kinase activity; F:ATP binding; F:cyclin binding; C:cyclin-dependent protein kinase holoenzyme complex; C:nucleus; C:cytoplasm	EC:2.7.11; EC:2.7.11.22	Transferring phosphorus-containing groups; Cyclin-dependent kinase	sp|P23111|CDC2_MAIZE	52.921	Cyclin-dependent kinase A-1;Cyclin dependent kinase A;Cell division control protein 2 homolog;Putative uncharacterized protein CDKA-1;Cyclin-dependent kinase A;2;		MDP0000185491	5e-77	52.6132	GO:0004672,GO:0004674,GO:0004713,GO:0005524,GO:0006468,GO:0016772	protein kinase activity,protein serine/threonine kinase activity,protein tyrosine kinase activity,ATP binding,protein phosphorylation,transferase activity, transferring phosphorus-containing groups	IPR000719,IPR002290,IPR008271,IPR011009,IPR017441,IPR020635	Protein kinase, catalytic domain,Serine/threonine- / dual-specificity protein kinase, catalytic domain,Serine/threonine-protein kinase, active site,Protein kinase-like domain,Protein kinase, ATP binding site,Tyrosine-protein kinase, catalytic domain	K02206	cyclin-dependent kinase 2 [EC:2.7.11.22]	ko04110,ko04114,ko04115,ko04914,ko05162,ko05168,ko05200,ko05215,ko05222	Cell cycle ,Oocyte meiosis ,p53 signaling pathway ,Progesterone-mediated oocyte maturation ,Measles ,Herpes simplex infection ,Pathways in cancer ,Prostate cancer ,Small cell lung cancer
Cs1g04030	240.387	174.231	308.186	204.225	323.277	326.205	509.318	332.727	228.471	212.423	100.294	156.59	219.044	272.637	236.229	206.797	AT2G21870.1	71.67	2e-120	probable ATP synthase 24 kDa subunit, mitochondrial	241	6.2e-126	92.78	1	P:GO:0009555	P:pollen development			sp|Q9SJ12|ATP7_ARATH	71.667	Putative uncharacterized protein;Predicted protein;	GO:0016020,GO:0009555,GO:0005753,GO:0050897,GO:0005730,GO:0005507,GO:0008270,GO:0005739,GO:0009507	MDP0000501867	3e-91	76.3948	GO:0005488,GO:0005515	binding,protein binding	IPR011990,IPR013026	Tetratricopeptide-like helical,Tetratricopeptide repeat-containing domain
Cs1g04040	0	0	0	0	0	0	0	0	0	0	0	0	0	0	0	0	AT1G45221.1	24.04	3e-08	PREDICTED: uncharacterized protein LOC107175409	108	2.2e-54	66.55								Bifunctional inhibitor/lipid-transfer protein/seed storage 2S albumin-like protein;Putative uncharacterized protein;Predicted protein;At4g07515;		MDP0000575335	8e-05	31.25			IPR008502	Prolamin-like domain
Cs1g04050	0	0	0	3.10678	0	0	0	0	0	6.52652	0	0	0	1.24899	0	0	AT1G47470.1	27.5	2e-06	hypothetical protein CISIN_1g039266mg	146	7.9e-76	100								Putative uncharacterized protein;Uncharacterized protein;Predicted protein;Putative uncharacterized protein (Fragment);		MDP0000575335	6e-05	31.4815			IPR008502	Prolamin-like domain
Cs1g04060	1.08861	1.792	10.4741	6.78441	1.39004	5.81819	15.2799	4.25626	6.61492	11.2198	12.6537	2.58921	5.63629	2.90896	4.07726	4.91118	AT1G10490.1	72.27	0	RNA cytidine acetyltransferase 1-like	1034	0	88.25	6	P:GO:0051391; P:GO:1904812; F:GO:0005524; F:GO:1990883; C:GO:0005730; C:GO:0016021	P:tRNA acetylation; P:rRNA acetylation involved in maturation of SSU-rRNA; F:ATP binding; F:rRNA cytidine N-acetyltransferase activity; C:nucleolus; C:integral component of membrane	EC:2.3.1.5	Arylamine N-acetyltransferase	sp|Q9XIK4|NT101_ARATH	72.271	Putative uncharacterized protein;UPF0202 protein At1g10490;Predicted protein;PREDICTED: UPF0202 protein At1g10490-like;		MDP0000169869	0	58.4015			IPR007807,IPR013562	Helicase domain,Domain of unknown function DUF1726	K14521	N-acetyltransferase 10 [EC:2.3.1.-]	ko03008	Ribosome biogenesis in eukaryotes
Cs1g04070	17.3414	31.6496	14.8243	32.233	4.8129	26.4179	35.1274	12.65	28.0669	23.9685	16.0268	20.4233	11.299	11.5614	10.5618	13.8104	AT4G39470.1	58.74	4e-116	protein SLOW GREEN 1, chloroplastic	357	4e-198	79						sp|Q9LS48|SG1_ARATH	38.306	Putative uncharacterized protein;Predicted protein (Fragment);UPI00019839DA related cluster;Predicted protein;		MDP0000245024	2e-79	55.5944	GO:0005488,GO:0005515	binding,protein binding	IPR011990,IPR013026	Tetratricopeptide-like helical,Tetratricopeptide repeat-containing domain
Cs1g04080	4.31506	1.88798	10.5641	2.15849	0.998629	0	3.40245	2.93318	4.24265	5.68105	8.1518	5.80263	3.50507	8.62186	6.44657	8.17371	AT2G21860.1	67.67	0	violaxanthin de-epoxidase, chloroplastic	546	0	84.35	4	P:GO:0055114; F:GO:0016851; F:GO:0046422; C:GO:0009507	P:oxidation-reduction process; F:magnesium chelatase activity; F:violaxanthin de-epoxidase activity; C:chloroplast	EC:1.23.5.1; EC:6.6.1.1	Violaxanthin de-epoxidase; Magnesium chelatase	sp|Q40593|VDE_TOBAC	24.088	Putative uncharacterized protein;Predicted protein;PREDICTED: uncharacterized protein LOC100812383;At2g21860/F7D8.18;		MDP0000273795	0	66.6052
Cs1g04090	3.58425	0	0	0	0	3.30055	0	0	0	0	0	0	0	0	0	0.081414	AT3G18720.1	27.07	1e-16	F-box/kelch-repeat protein At1g57790-like	283	9.7e-163	61.4						sp|Q9LSA5|FBK62_ARATH	27.068	F-box/kelch-repeat protein At3g18720;Putative uncharacterized protein AT4g12370;Putative uncharacterized protein;Predicted protein;Putative uncharacterized protein (Fragment);	GO:0005575,GO:0008150	MDP0000306712	6e-05	23.1061	GO:0005515,GO:0009055,GO:0015035,GO:0045454	protein binding,electron carrier activity,protein disulfide oxidoreductase activity,cell redox homeostasis	IPR001810,IPR002109,IPR012336,IPR014010	F-box domain, cyclin-like,Glutaredoxin,Thioredoxin-like fold,Egg jelly receptor, REJ-like
Cs1g04100	2.84586	11.2929	9.56668	12.7541	2.8955	7.61237	3.44202	5.06689	4.1116	6.72339	14.8651	11.9285	5.91962	8.83544	7.25633	6.35103	AT2G32320.1	71.32	0	tRNA(His) guanylyltransferase 1-like isoform X1	528	0	87.79	9	P:GO:0005975; P:GO:0006400; P:GO:0099116; F:GO:0000287; F:GO:0004553; F:GO:0005525; F:GO:0008193; C:GO:0005654; C:GO:0016021	P:carbohydrate metabolic process; P:tRNA modification; P:tRNA 5'-end processing; F:magnesium ion binding; F:hydrolase activity, hydrolyzing O-glycosyl compounds; F:GTP binding; F:tRNA guanylyltransferase activity; C:nucleoplasm; C:integral component of membrane	EC:2.7.7.79	tRNA(His) guanylyltransferase	sp|F4ISV6|THG2_ARATH	69.72	Putative uncharacterized protein;Predicted protein (Fragment);tRNAHis guanylyltransferase;		MDP0000211634	0	68.5824	GO:0000287,GO:0006400,GO:0008193	magnesium ion binding,tRNA modification,tRNA guanylyltransferase activity	IPR007537,IPR024956	tRNAHis guanylyltransferase,tRNAHis guanylyltransferase catalytic domain	K10761	tRNA(His) guanylyltransferase [EC:2.7.7.79]
Cs1g04110	0	0	0	0	0	0	0	0	0	0	0	0	0	0	0	0	AT5G64790.1	59.86	0	glucan endo-1,3-beta-glucosidase 8-like	664	0	75.53	7	P:GO:0005975; P:GO:0006400; P:GO:0099116; F:GO:0000287; F:GO:0004553; F:GO:0008193; C:GO:0046658	P:carbohydrate metabolic process; P:tRNA modification; P:tRNA 5'-end processing; F:magnesium ion binding; F:hydrolase activity, hydrolyzing O-glycosyl compounds; F:tRNA guanylyltransferase activity; C:anchored component of plasma membrane	EC:2.7.7.79	tRNA(His) guanylyltransferase	sp|Q6NKW9|E138_ARATH	55.684	Putative uncharacterized protein;Glucan endo-1,3-beta-glucosidase, putative;Predicted protein;Beta-1,3-glucanase;PREDICTED: glucan endo-1,3-beta-glucosidase 8-like;		MDP0000893827	1e-146	60.2326	GO:0003824,GO:0004553,GO:0005975,GO:0043169	catalytic activity,hydrolase activity, hydrolyzing O-glycosyl compounds,carbohydrate metabolic process,cation binding	IPR000490,IPR012946,IPR013781,IPR017853	Glycoside hydrolase, family 17,X8,Glycoside hydrolase, subgroup, catalytic domain,Glycoside hydrolase, superfamily
Cs1g04115	14.9874	10.4408	9.98733	11.3524	7.48079	8.85635	5.65833	8.80627	14.0344	8.75553	13.2824	6.24197	9.3466	6.68027	5.30794	6.99414
Cs1g04120	2.19306	1.54358	0.782054	1.80015	3.14492	1.03691	1.99513	1.80493	1.31138	1.44199	0.736444	1.16727	1.71647	1.69438	1.29119	1.41162	AT4G39420.2	59.2	0	PREDICTED: uncharacterized protein LOC102626916	3225	0	80.71						sp|Q55GD2|Y8328_DICDI	25.249	Putative uncharacterized protein;PREDICTED: uncharacterized protein LOC100811665;Uncharacterized protein;		MDP0000208703	5e-13	67.9245283018868;44.5945945945946	GO:0005488	binding	IPR002885,IPR011990	Pentatricopeptide repeat,Tetratricopeptide-like helical
Cs1g04130	24.794	11.549	24.5898	18.5086	22.6399	25.7284	25.5324	31.3065	23.9308	11.8758	9.83786	6.27787	12.6473	21.5361	17.43	18.0185	AT2G36320.1	43.6	3e-39	zinc finger A20 and AN1 domain-containing stress-associated protein 6-like	172	6.2e-96	73.85	2	F:GO:0003677; F:GO:0008270	F:DNA binding; F:zinc ion binding			sp|Q852K5|SAP6_ORYSJ	48.538	Putative uncharacterized protein;Predicted protein;Zinc finger A20 and AN1 domain-containing stress-associated protein 9;		MDP0000286185	2e-38	46.2366	GO:0003677,GO:0008270	DNA binding,zinc ion binding	IPR000058,IPR002653	Zinc finger, AN1-type,Zinc finger, A20-type
Cs1g04140	0	0	0	0	0	0	0	0	0	0	0	0	0	0	0	0	AT1G12210.1	32.32	5e-19	probable disease resistance protein At1g61300	226	5.1e-122	58.48	1	F:GO:0043531	F:ADP binding			sp|Q8L3R3|RFL1_ARATH	32.323	NBS-LRR type disease resistance protein;Disease resistance protein RPS5, putative;		MDP0000125338	7e-15	32.9897	GO:0005515,GO:0006952,GO:0043531	protein binding,defense response,ADP binding	IPR000767,IPR001611,IPR002182,IPR003591	Disease resistance protein,Leucine-rich repeat,NB-ARC,Leucine-rich repeat, typical subtype
Cs1g04150	0	0	0	0	0	0	0	0	0	0	0	0	0	0	0	0	AT1G63350.1	32.85	1e-26	probable disease resistance protein At5g63020	317	1.5e-175	62.17	1	F:GO:0043531	F:ADP binding			sp|Q9C8T9|DRL19_ARATH	32.849	Putative uncharacterized protein;Disease resistance protein RFL1, putative;Disease resistance protein RPS5, putative;		MDP0000308012	8e-32	33.642	GO:0006886,GO:0006888,GO:0006952,GO:0008270,GO:0030127,GO:0043531	intracellular protein transport,ER to Golgi vesicle-mediated transport,defense response,zinc ion binding,COPII vesicle coat,ADP binding	IPR000767,IPR002182,IPR006895	Disease resistance protein,NB-ARC,Zinc finger, Sec23/Sec24-type	K13460	disease resistance protein RPS5	ko04626	Plant-pathogen interaction
Cs1g04160	0	0	0	0	0	0	0.161748	0	0	0	0	0	0	0	0	0				PREDICTED: uncharacterized protein LOC107176618	449	9e-62	62.11								Hemopexin;Putative uncharacterized protein;Predicted protein;UPI0001982D02 related cluster;		MDP0000404648	0.0002	28.4483	GO:0003676,GO:0008270	nucleic acid binding,zinc ion binding	IPR001878,IPR025558	Zinc finger, CCHC-type,Domain of unknown function DUF4283
Cs1g04170	0	0	0	0	0	0	0	0	0	0	0	0	0	0	0	0	AT4G23160.1	25.24	8e-20	Retrovirus-related Pol polyprotein from transposon TNT 1-94	182	1.5e-44	73.98	4	P:GO:0015074; F:GO:0003676; F:GO:0008270; C:GO:0009507	P:DNA integration; F:nucleic acid binding; F:zinc ion binding; C:chloroplast			sp|Q9ZT94|POLR2_ARATH	30.516	Putative uncharacterized protein;
Cs1g04180	0	0	0	3.18891	4.37303	0	0	2.571	0	0	0.335139	0.95029	0.189733	2.72858	0	0.848042	AT4G39410.1	49.41	3e-63	probable WRKY transcription factor 13	231	4e-130	80.95	4	P:GO:0006355; F:GO:0003700; F:GO:0043565; C:GO:0005634	P:regulation of transcription, DNA-templated; F:DNA-binding transcription factor activity; F:sequence-specific DNA binding; C:nucleus			sp|Q9SVB7|WRK13_ARATH	49.407	Putative uncharacterized protein;WRKY domain class transcription factor;WRKY40;Predicted protein;	GO:0006355,GO:0043565,GO:0003700	MDP0000259279	1e-74	61.71	GO:0003700,GO:0006355,GO:0043565	sequence-specific DNA binding transcription factor activity,regulation of transcription, DNA-dependent,sequence-specific DNA binding	IPR003657	DNA-binding WRKY
Cs1g04190	0	0	0	0	0	0	0	0	0	0	0	0	0	0	0	0	ATMG00860.1	26.32	2e-07	Transposon Ty3-I Gag-Pol polyprotein	628	4.6e-165	72.52	6	P:GO:0006278; P:GO:0015074; P:GO:0090502; F:GO:0003676; F:GO:0003964; F:GO:0004523	P:RNA-dependent DNA biosynthetic process; P:DNA integration; P:RNA phosphodiester bond hydrolysis, endonucleolytic; F:nucleic acid binding; F:RNA-directed DNA polymerase activity; F:RNA-DNA hybrid ribonuclease activity			sp|P04323|POL3_DROME	35.176	Putative uncharacterized protein;Retrotransposon protein, putative, unclassified;	GO:0015074,GO:0003964,GO:0003723,GO:0006278,GO:0003676,GO:0004523	MDP0000316899	1e-27	25.1685	GO:0003676	nucleic acid binding	IPR012337	Ribonuclease H-like domain
Cs1g04200	0	0	0	0	0	0	0	0	0	0	0	0	0	0	0	0	AT1G18980.1	50.72	6e-66	germin-like protein subfamily T member 2	225	1.3e-122	78.91	4	F:GO:0030145; F:GO:0045735; C:GO:0005618; C:GO:0048046	F:manganese ion binding; F:nutrient reservoir activity; C:cell wall; C:apoplast			sp|P45851|OXO2_HORVU	51.584	Putative uncharacterized protein;Rhicadhesin receptor, putative;Predicted protein;Germin-like protein;		MDP0000530457	1e-51	51.0204	GO:0030145,GO:0045735,GO:0048046	manganese ion binding,nutrient reservoir activity,apoplast	IPR001929,IPR006045,IPR011051,IPR014710,IPR019780	Germin,Cupin 1,Cupin, RmlC-type,RmlC-like jelly roll fold,Germin, manganese binding site
Cs1g04210	0	0	0	0	0	0	0	0	0	0	0	0	0	0	0	0
Cs1g04220	0	0	0	0	0	0	0	0	0	0	0	0	0	0	0	0	AT4G31500.1	48.42	5e-176	cytochrome P450 71A1-like	508	7.8e-296	87.94	5	P:GO:0055114; F:GO:0005506; F:GO:0016709; F:GO:0020037; C:GO:0016021	P:oxidation-reduction process; F:iron ion binding; F:oxidoreductase activity, acting on paired donors, with incorporation or reduction of molecular oxygen, NAD(P)H as one donor, and incorporation of one atom of oxygen; F:heme binding; C:integral component of membrane	EC:1.14.13	Acting on paired donors, with incorporation or reduction of molecular oxygen. The oxygen incorporated need not be derived from O(2)	sp|O65782|C83B1_ARATH	48.419	Putative uncharacterized protein;Cytochrome P450, putative;	GO:0016709,GO:0016020,GO:0005783,GO:0005506,GO:0042742,GO:0000162,GO:0055114,GO:0009759,GO:0016705,GO:0009641,GO:0005739,GO:0052544,GO:0010114,GO:0005886,GO:0016491,GO:0009055,GO:0020037,GO:0019761,GO:0046872,GO:0009682,GO:0009684,GO:0004497,GO:0047085,GO:0050592	MDP0000319193	1e-134	50.3171247357294;35.9307359307359	GO:0005506,GO:0009055,GO:0016705,GO:0020037,GO:0055114	iron ion binding,electron carrier activity,oxidoreductase activity, acting on paired donors, with incorporation or reduction of molecular oxygen,heme binding,oxidation-reduction process	IPR001128,IPR002401,IPR017972	Cytochrome P450,Cytochrome P450, E-class, group I,Cytochrome P450, conserved site
Cs1g04230	9.13467	9.70774	5.97549	12.5502	7.64904	15.0336	13.4378	6.26371	7.52111	13.1166	12.6034	4.36352	4.23174	4.88145	7.32019	6.67525				PREDICTED: uncharacterized protein LOC102629778	130	7.8e-67	100								Putative uncharacterized protein;PREDICTED: F-box protein At1g10780-like;Predicted protein;F-box protein At1g10780;	GO:0010389,GO:0009506,GO:0008283,GO:0006275,GO:0006270,GO:0051726,GO:0016572,GO:0008150	MDP0000122955	3e-09	74.2857	GO:0005515	protein binding	IPR001810	F-box domain, cyclin-like
Cs1g04235	0.170076	0.314622	0	0.11809	0	0	0	0	0	0	0	0	0	0	0	0				exocyst complex component EXO70B1-like	150	6.4e-81	100
Cs1g04240	3.02407	1.06079	0	0.760246	0	0	0	0	0	0	1.61191	1.33756	0.400553	2.61856	1.69257	0.63002	AT3G26300.1	40.35	3e-121	premnaspirodiene oxygenase-like	519	1.7e-250	77.18	5	P:GO:0055114; F:GO:0005506; F:GO:0016709; F:GO:0020037; C:GO:0016020	P:oxidation-reduction process; F:iron ion binding; F:oxidoreductase activity, acting on paired donors, with incorporation or reduction of molecular oxygen, NAD(P)H as one donor, and incorporation of one atom of oxygen; F:heme binding; C:membrane	EC:1.14.13	Acting on paired donors, with incorporation or reduction of molecular oxygen. The oxygen incorporated need not be derived from O(2)	sp|A6YIH8|C7D55_HYOMU	53.239	PREDICTED: cytochrome P450 71D8-like;Cytochrome P450, putative;Premnaspirodiene oxygenase;Cytochrome P450;		MDP0000430145	1e-143	50.0967	GO:0005506,GO:0009055,GO:0016705,GO:0020037,GO:0055114	iron ion binding,electron carrier activity,oxidoreductase activity, acting on paired donors, with incorporation or reduction of molecular oxygen,heme binding,oxidation-reduction process	IPR001128,IPR002401,IPR017972	Cytochrome P450,Cytochrome P450, E-class, group I,Cytochrome P450, conserved site
Cs1g04250	0	0	0	0	0	0	0	0	0	0	0	0	0	0	0	0				AF506028_14 CTV.20	264	8.8e-41	63.2	6	P:GO:0006355; P:GO:0006508; F:GO:0003676; F:GO:0003712; F:GO:0004190; F:GO:0008270	P:regulation of transcription, DNA-templated; P:proteolysis; F:nucleic acid binding; F:transcription coregulator activity; F:aspartic-type endopeptidase activity; F:zinc ion binding	EC:3.4.23	Acting on peptide bonds (peptidases)			Predicted protein;CTV.20;
Cs1g04260	0	0	0	0	0.131733	0	0.411428	0	0	0	0	0	0	0.119545	0	0	AT3G26040.1	35.43	4e-73	vinorine synthase-like	480	1.9e-275	81.36	1	F:GO:0016747	F:transferase activity, transferring acyl groups other than amino-acyl groups			sp|Q94FT4|SALAT_PAPSO	29.691	Predicted protein;Anthranilate N-benzoyltransferase protein, putative;3'-N-debenzoyl-2'-deoxytaxol N-benzoyltransferase, putative;		MDP0000391122	3e-59	32.1586	GO:0016747	transferase activity, transferring acyl groups other than amino-acyl groups	IPR003480,IPR023213	Transferase,Chloramphenicol acetyltransferase-like domain
Cs1g04270	0	0	0	0	0	0	0	0	0	0	0	0	0	0	0	0	AT5G42905.1	38.2	3e-11	Polynucleotidyl transferase, putative	108	8e-41	61.89	14	P:GO:0006278; P:GO:0006468; P:GO:0090502; F:GO:0000166; F:GO:0003676; F:GO:0003964; F:GO:0004523; F:GO:0004672; F:GO:0004674; F:GO:0005524; F:GO:0016740; C:GO:0005575; C:GO:0016020; C:GO:0016021	P:RNA-dependent DNA biosynthetic process; P:protein phosphorylation; P:RNA phosphodiester bond hydrolysis, endonucleolytic; F:nucleotide binding; F:nucleic acid binding; F:RNA-directed DNA polymerase activity; F:RNA-DNA hybrid ribonuclease activity; F:protein kinase activity; F:protein serine/threonine kinase activity; F:ATP binding; F:transferase activity; C:cellular_component; C:membrane; C:int…			sp|P0C2F6|RNHX1_ARATH	40	Putative uncharacterized protein;UPI0001985F00 related cluster;Predicted protein;Putative non-LTR retroelement reverse transcriptase;		MDP0000190538	2e-08	38.5714	GO:0003676,GO:0004672,GO:0004713,GO:0005524,GO:0006468,GO:0016772	nucleic acid binding,protein kinase activity,protein tyrosine kinase activity,ATP binding,protein phosphorylation,transferase activity, transferring phosphorus-containing groups	IPR000719,IPR001245,IPR002290,IPR008808,IPR011009,IPR012337,IPR017441,IPR020635	Protein kinase, catalytic domain,Serine-threonine/tyrosine-protein kinase catalytic domain,Serine/threonine- / dual-specificity protein kinase, catalytic domain,Powdery mildew resistance protein, RPW8 domain,Protein kinase-like domain,Ribonuclease H-like domain,Protein kinase, ATP binding site,Tyrosine-protein kinase, catalytic domain
Cs1g04280	0	0	0	0	0	0	0	0	0	0	0	0	0	0	0	0	AT3G26040.1	30	2e-18	vinorine synthase-like	210	1.5e-115	79.48	2	F:GO:0016747; C:GO:0016021	F:transferase activity, transferring acyl groups other than amino-acyl groups; C:integral component of membrane			sp|Q70PR7|VINSY_RAUSE	32.804	Predicted protein;Anthranilate N-benzoyltransferase protein, putative;Anthranilate N-benzoyltransferase;3'-N-debenzoyl-2'-deoxytaxol N-benzoyltransferase, putative;		MDP0000120594	5e-18	31.8681	GO:0016747	transferase activity, transferring acyl groups other than amino-acyl groups	IPR003480,IPR023213	Transferase,Chloramphenicol acetyltransferase-like domain
Cs1g04290	0	0	0	0	0	0	0	0	0	0	0	0	0	0	0	0	AT3G30280.1	27.01	5e-20	vinorine synthase-like	377	5.7e-211	83.32	1	F:GO:0016747	F:transferase activity, transferring acyl groups other than amino-acyl groups			sp|Q94FT4|SALAT_PAPSO	39.175	Putative uncharacterized protein;Predicted protein;Anthranilate N-benzoyltransferase protein, putative;3'-N-debenzoyl-2'-deoxytaxol N-benzoyltransferase, putative;	GO:0016747,GO:0016746,GO:0047180,GO:0016740	MDP0000132952	2e-25	25.6614	GO:0016747	transferase activity, transferring acyl groups other than amino-acyl groups	IPR003480,IPR023213	Transferase,Chloramphenicol acetyltransferase-like domain
Cs1g04300	0	0	0	0	0	0	0	0	0	0	0	0	0	0	0	0	AT3G26040.1	34.2	1e-70	vinorine synthase-like	480	3.8e-276	82.87	1	F:GO:0016747	F:transferase activity, transferring acyl groups other than amino-acyl groups			sp|Q70PR7|VINSY_RAUSE	33.179	Predicted protein;Anthranilate N-benzoyltransferase protein, putative;3'-N-debenzoyl-2'-deoxytaxol N-benzoyltransferase, putative;	GO:0016747,GO:0016746,GO:0047180,GO:0016740	MDP0000253112	3e-59	32.538	GO:0016747	transferase activity, transferring acyl groups other than amino-acyl groups	IPR003480,IPR023213	Transferase,Chloramphenicol acetyltransferase-like domain
Cs1g04310	0	0	0	0	0	0	0	0	0	0	0	0	0	0	0	0	AT3G31430.1	28.57	3e-19	PREDICTED: uncharacterized protein LOC107175497	253	2.5e-146	76.05								Putative uncharacterized protein;hypothetical protein MTR_1g026010;		MDP0000233598	3e-19	27.6042	GO:0003676,GO:0005509,GO:0008270	nucleic acid binding,calcium ion binding,zinc ion binding	IPR001878,IPR002048,IPR011992,IPR018249,IPR025558	Zinc finger, CCHC-type,Calcium-binding EF-hand,EF-hand-like domain,EF-HAND 2,Domain of unknown function DUF4283
Cs1g04320	0	0	0	0	0	0	0	0	0	0	0	0	0	0	0	0	AT4G29090.1	27.56	3e-29	putative ribonuclease H protein At1g65750	549	1.3e-131	55.92	3	P:GO:0090502; F:GO:0003676; F:GO:0004523	P:RNA phosphodiester bond hydrolysis, endonucleolytic; F:nucleic acid binding; F:RNA-DNA hybrid ribonuclease activity			sp|P93295|M310_ARATH	44.66	Putative uncharacterized protein;F5A9.24;		MDP0000247921	2e-48	35.8108	GO:0003676,GO:0004733,GO:0008615,GO:0010181,GO:0016491,GO:0016638,GO:0055114	nucleic acid binding,pyridoxamine-phosphate oxidase activity,pyridoxine biosynthetic process,FMN binding,oxidoreductase activity,oxidoreductase activity, acting on the CH-NH2 group of donors,oxidation-reduction process	IPR000659,IPR004443,IPR009002,IPR011576,IPR012337,IPR012349,IPR019576,IPR019740	Pyridoxamine 5'-phosphate oxidase,YjeF-related protein, N-terminal,FMN-binding split barrel-related,Pyridoxamine 5'-phosphate oxidase-like, FMN-binding domain,Ribonuclease H-like domain,FMN-binding split barrel,Pyridoxine 5'-phosphate oxidase, dimerisation, C-terminal,Pyridoxamine 5'-phosphate oxidase, conserved site
Cs1g04330	0	0	0	0	0	0	0	0	0	0	0	0	0	0	0	0	AT4G29090.1	27.56	1e-31	PREDICTED: uncharacterized protein LOC107176866	371	9.2e-121	64.76						sp|P0C2F6|RNHX1_ARATH	22.741	Putative uncharacterized protein;Retrotransposon protein, putative, unclassified;OJ991113_30.21 protein;		MDP0000247921	4e-27	24.93	GO:0003676,GO:0004733,GO:0008615,GO:0010181,GO:0016491,GO:0016638,GO:0055114	nucleic acid binding,pyridoxamine-phosphate oxidase activity,pyridoxine biosynthetic process,FMN binding,oxidoreductase activity,oxidoreductase activity, acting on the CH-NH2 group of donors,oxidation-reduction process	IPR000659,IPR004443,IPR009002,IPR011576,IPR012337,IPR012349,IPR019576,IPR019740	Pyridoxamine 5'-phosphate oxidase,YjeF-related protein, N-terminal,FMN-binding split barrel-related,Pyridoxamine 5'-phosphate oxidase-like, FMN-binding domain,Ribonuclease H-like domain,FMN-binding split barrel,Pyridoxine 5'-phosphate oxidase, dimerisation, C-terminal,Pyridoxamine 5'-phosphate oxidase, conserved site
Cs1g04340	6.96897	23.7476	21.0688	33.9651	19.8014	23.8925	19.836	25.5541	25.3747	15.3974	10.6956	18.8257	10.2709	22.0194	36.4865	22.8296	AT4G39400.1	72.45	0	protein BRASSINOSTEROID INSENSITIVE 1	1189	0	86.93	5	P:GO:0006468; F:GO:0004674; F:GO:0005524; C:GO:0005886; C:GO:0016021	P:protein phosphorylation; F:protein serine/threonine kinase activity; F:ATP binding; C:plasma membrane; C:integral component of membrane	EC:2.7.11	Transferring phosphorus-containing groups	sp|O22476|BRI1_ARATH	72.454	Putative uncharacterized protein;Brassinosteroid receptor;Predicted protein;Serine/threonine-protein kinase bri1, putative;	GO:0016020,GO:0016310,GO:0009741,GO:0005524,GO:0046982,GO:0009911,GO:0009729,GO:0000166,GO:0004672,GO:0016021,GO:0005886,GO:0010268,GO:0009826,GO:0016301,GO:0006468,GO:0009742,GO:0042803,GO:0010224,GO:0048657,GO:0004903,GO:0005768,GO:0009647,GO:0004674,GO:0043234,GO:0016740,GO:0001578,GO:0010584,GO:0048366,GO:0016772,GO:0004709,GO:0000165,GO:0016787,GO:0004721,GO:0000186,GO:0042802,GO:0004872	MDP0000659362	0	70.112	GO:0004672,GO:0004674,GO:0004713,GO:0005515,GO:0005524,GO:0006468,GO:0016772	protein kinase activity,protein serine/threonine kinase activity,protein tyrosine kinase activity,protein binding,ATP binding,protein phosphorylation,transferase activity, transferring phosphorus-containing groups	IPR000719,IPR001611,IPR002290,IPR003591,IPR008271,IPR011009,IPR013210,IPR017441,IPR020635	Protein kinase, catalytic domain,Leucine-rich repeat,Serine/threonine- / dual-specificity protein kinase, catalytic domain,Leucine-rich repeat, typical subtype,Serine/threonine-protein kinase, active site,Protein kinase-like domain,Leucine-rich repeat-containing N-terminal, type 2,Protein kinase, ATP binding site,Tyrosine-protein kinase, catalytic domain	K13415	protein brassinosteroid insensitive 1 [EC:2.7.10.1 2.7.11.1]	ko04075	Plant hormone signal transduction
Cs1g04350	52.7567	22.6219	100.497	56.1807	4.4597	18.7638	11.843	24.1484	28.0116	152.112	36.4566	22.8027	37.8787	16.9041	35.8264	39.0707	AT4G09810.1	81.86	6e-135	UDP-galactose transporter 2	236	1.3e-123	93.39	5	P:GO:0072334; F:GO:0005459; F:GO:0015297; C:GO:0005794; C:GO:0016021	P:UDP-galactose transmembrane transport; F:UDP-galactose transmembrane transporter activity; F:antiporter activity; C:Golgi apparatus; C:integral component of membrane			sp|Q9SZ96|URGT5_ARATH	81.858	Putative uncharacterized protein;Organic anion transporter, putative;Predicted protein;	GO:0016020,GO:0016021,GO:0015780,GO:0005886,GO:0005338,GO:0000139	MDP0000353448	1e-93	79.5238			IPR004853	Domain of unknown function DUF250
Cs1g04360	32.5676	31.65	16.8711	17.7469	24.4635	26.5733	33.2537	22.9951	14.5032	18.0331	28.4429	26.4448	37.489	24.16	28.3773	36.7088	AT4G09830.1	58.45	7e-65	hypothetical protein CICLE_v10026489mg	210	5.4e-118	81.11								Putative uncharacterized protein;hypothetical protein MTR_8g092210;		MDP0000281114	5e-68	65.0718
Cs1g04370	5.36582	0	2.399	7.16792	5.71134	7.50688	4.70467	3.37777	0	4.95524	0	0.748085	5.22622	1.56223	2.80218	3.04246	AT4G39380.1	40	3e-73	TSL-kinase interacting protein 1 isoform X1	418	3.6e-238	73.57	2	F:GO:0003682; C:GO:0005634	F:chromatin binding; C:nucleus			sp|Q8LJT8|TKI1_ARATH	35.427	Putative uncharacterized protein;TSL-kinase interacting protein;PREDICTED: TSL-kinase interacting protein 1-like;Predicted protein;		MDP0000683151	1e-56	41.3366
Cs1g04380	3.96257	0	0	2.20109	0	0	1.21569	2.66641	2.18998	0.99018	0	1.08916	1.37715	0.189535	2.71974	0.828028	AT1G53050.1	55.42	4e-155	probable serine/threonine-protein kinase At1g54610	588	0	77.61	8	P:GO:0032968; P:GO:0051726; P:GO:0070816; F:GO:0004693; F:GO:0005524; F:GO:0008353; C:GO:0000307; C:GO:0000790	P:positive regulation of transcription elongation from RNA polymerase II promoter; P:regulation of cell cycle; P:phosphorylation of RNA polymerase II C-terminal domain; F:cyclin-dependent protein serine/threonine kinase activity; F:ATP binding; F:RNA polymerase II CTD heptapeptide repeat kinase activity; C:cyclin-dependent protein kinase holoenzyme complex; C:nuclear chromatin	EC:2.7.11; EC:2.7.11.23; EC:2.7.11.22	Transferring phosphorus-containing groups; [RNA-polymerase]-subunit kinase; Cyclin-dependent kinase	sp|Q9ZVM9|Y1461_ARATH	57.292	Putative uncharacterized protein;Predicted protein (Fragment);Cell division protein kinase, putative;PREDICTED: probable serine/threonine-protein kinase At1g54610-like;	GO:0005524,GO:0004674,GO:0004672,GO:0000166,GO:0006468,GO:0016772,GO:0016310,GO:0016301,GO:0008353,GO:0051301,GO:0016740	MDP0000295614	1e-176	58.4459	GO:0004672,GO:0004674,GO:0004713,GO:0005524,GO:0006468,GO:0016772	protein kinase activity,protein serine/threonine kinase activity,protein tyrosine kinase activity,ATP binding,protein phosphorylation,transferase activity, transferring phosphorus-containing groups	IPR000719,IPR002290,IPR008271,IPR011009,IPR017441,IPR020635	Protein kinase, catalytic domain,Serine/threonine- / dual-specificity protein kinase, catalytic domain,Serine/threonine-protein kinase, active site,Protein kinase-like domain,Protein kinase, ATP binding site,Tyrosine-protein kinase, catalytic domain
Cs1g04390	5.09975	2.41321	9.51708	3.85697	2.66237	1.39425	3.89819	5.55041	10.6975	4.97637	10.279	7.46446	3.80949	7.43237	5.74657	4.98486	AT3G49410.1	48.76	9e-126	general transcription factor 3C polypeptide 5-like	461	3.3e-253	73.19	6	P:GO:0006384; F:GO:0000995; F:GO:0001002; F:GO:0001003; F:GO:0001004; C:GO:0000127	P:transcription initiation from RNA polymerase III promoter; F:RNA polymerase III general transcription initiation factor activity; F:RNA polymerase III type 1 promoter sequence-specific DNA binding; F:RNA polymerase III type 2 promoter sequence-specific DNA binding; F:RNA polymerase III transcription regulator recruiting activity; C:transcription factor TFIIIC complex			sp|Q9Y5Q8|TF3C5_HUMAN	26.531	Putative uncharacterized protein;PREDICTED: general transcription factor 3C polypeptide 5-like;Predicted protein;UPI000198349E related cluster;		MDP0000542904	9e-86	42.5234			IPR019136	Transcription factor IIIC, subunit 5	K15202	general transcription factor 3C polypeptide 5 (transcription factor C subunit 1)
Cs1g04400	2.84601	1.22198	21.263	9.31588	3.78152	7.86225	3.83328	0.755951	8.75807	10.5404	3.41061	5.54097	6.89762	5.01969	7.85306	7.46616	AT2G22140.1	50.6	3e-175	crossover junction endonuclease EME1B-like	564	0	77.3	6	P:GO:0006281; P:GO:0090305; F:GO:0003677; F:GO:0004518; C:GO:0005634; C:GO:0048476	P:DNA repair; P:nucleic acid phosphodiester bond hydrolysis; F:DNA binding; F:nuclease activity; C:nucleus; C:Holliday junction resolvase complex			sp|C5H8J1|EME1B_ARATH	50.6	Putative uncharacterized protein;Essential meiotic endonuclease 1B;PREDICTED: uncharacterized protein LOC100813276;Putative uncharacterized protein At2g22140;hypothetical protein MTR_8g092300;	GO:0005575,GO:0003677,GO:0006281,GO:0090305,GO:0006310,GO:0006259,GO:0004519,GO:0004518	MDP0000317117	1e-137	60.7228915662651;45.4545454545455;50					K10882	crossover junction endonuclease EME1 [EC:3.1.22.-]	ko03440,ko03460	Homologous recombination ,Fanconi anemia pathway
Cs1g04410	0	0	0	0	0	0	0	0	0	0	0	0	0	0	0	0	AT1G43722.1	34.86	1e-25	putative nuclease HARBI1	155	5.2e-33	61.08								UPI00019829F5 related cluster;PREDICTED: uncharacterized protein LOC100822756;Transposon protein, putative, CACTA, En/Spm sub-class;PIF-like transposase;UPI0001985BB7 related cluster;		MDP0000656610	2e-24	37.4194
Cs1g04420	0	0.56396	0	0	0	0	0	0	6.4353	6.09644	4.5967	0	1.56192	5.61493	0	1.35716				Encodes a root meristem growth factor, Belongs to a family of functionally redundant ous peptides that are secreted, putative	82	6.3e-38	63.64	2	P:GO:0007165; F:GO:0008083	P:signal transduction; F:growth factor activity
Cs1g04430	8.26952	10.2682	6.84757	6.22368	10.9528	7.1044	4.30123	5.51949	26.8465	4.19065	15.8723	3.70883	4.22056	5.80866	3.82967	5.99474	AT4G39370.1	49.77	1e-123	ubiquitin carboxyl-terminal hydrolase 27 isoform X1	577	0	74.02	5	P:GO:0006511; P:GO:0016579; F:GO:0004197; F:GO:0004843; C:GO:0016021	P:ubiquitin-dependent protein catabolic process; P:protein deubiquitination; F:cysteine-type endopeptidase activity; F:thiol-dependent ubiquitin-specific protease activity; C:integral component of membrane	EC:3.4.22; EC:3.4.19.12	Acting on peptide bonds (peptidases); Ubiquitinyl hydrolase 1	sp|Q9FPS0|UBP27_ARATH	49.765	Ubiquitin carboxyl-terminal hydrolase (Fragment);UPI00019839B9 related cluster;Ubiquitin carboxyl-terminal hydrolase;PREDICTED: ubiquitin carboxyl-terminal hydrolase 27-like;Ubiquitin carboxyl-terminal hydrolase 27;	GO:0016787,GO:0008234,GO:0008233,GO:0006511,GO:0006508,GO:0004221,GO:0016020,GO:0016021	MDP0000228003	3e-91	62.5874	GO:0004221,GO:0006511	ubiquitin thiolesterase activity,ubiquitin-dependent protein catabolic process	IPR001394,IPR018200	Peptidase C19, ubiquitin carboxyl-terminal hydrolase 2,Peptidase C19, ubiquitin carboxyl-terminal hydrolase 2, conserved site	K11851	ubiquitin carboxyl-terminal hydrolase 30 [EC:3.1.2.15]
Cs1g04440	0	0	0	0	0	0	0	0	0	0	0	0	0	0	0	0	AT2G38770.1	63.91	2e-62	embryo defective 2765	163	2.1e-53	77.24	4	P:GO:0006397; P:GO:0008380; F:GO:0003729; C:GO:0071013	P:mRNA processing; P:RNA splicing; F:mRNA binding; C:catalytic step 2 spliceosome			sp|O60306|AQR_HUMAN	45.93	Putative uncharacterized protein;PREDICTED: intron-binding protein aquarius-like;Aquarius;Intron-binding protein aquarius;Predicted protein;		MDP0000897645	1e-50	79.646017699115;66.6666666666667	GO:0000398,GO:0005681,GO:0097157	nuclear mRNA splicing, via spliceosome,spliceosomal complex,pre-mRNA intronic binding	IPR024860	Intron-binding protein, aquarius
Cs1g04450	0	0	0	0	0	0	0	0	0	0	0	0	0	0	0	0	AT2G38770.1	77.91	9e-139	intron-binding protein aquarius	263	8e-119	88.23	3	P:GO:0000398; F:GO:0003729; C:GO:0071013	P:mRNA splicing, via spliceosome; F:mRNA binding; C:catalytic step 2 spliceosome			sp|O60306|AQR_HUMAN	59.167	Putative uncharacterized protein;Aquarius;PREDICTED: intron-binding protein aquarius-like;Intron-binding protein aquarius;Predicted protein;		MDP0000297368	1e-113	77.9528	GO:0000398,GO:0005681,GO:0097157	nuclear mRNA splicing, via spliceosome,spliceosomal complex,pre-mRNA intronic binding	IPR024860	Intron-binding protein, aquarius	K12874	intron-binding protein aquarius	ko03040	Spliceosome
Cs1g04460	0	0	0	0	0	0	0	0	0	0	0	0	0	0	0	0	AT2G22620.2	53.4	1e-27	probable rhamnogalacturonate lyase B	297	2.3e-82	81.45	4	P:GO:0005975; F:GO:0003824; F:GO:0030246; C:GO:0016020	P:carbohydrate metabolic process; F:catalytic activity; F:carbohydrate binding; C:membrane					Putative uncharacterized protein;Predicted protein;Lyase, putative;UPI0001985CD2 related cluster;		MDP0000121223	6e-26	56.3107	GO:0003824,GO:0005975,GO:0030246	catalytic activity,carbohydrate metabolic process,carbohydrate binding	IPR010325,IPR011013,IPR013784	Rhamnogalacturonate lyase,Glycoside hydrolase-type carbohydrate-binding,Carbohydrate-binding-like fold
Cs1g04470	0	0	0	0	0	0	0	0	0	0	0	0	0	0	0	0	AT5G07610.1	30.65	4e-13	F-box protein At5g07610-like	378	1.7e-202	55.79						sp|Q9FLS0|FB253_ARATH	30.645	Predicted protein;		MDP0000163448	9e-17	24.0506	GO:0005515	protein binding	IPR001810	F-box domain, cyclin-like
Cs1g04480	0	0	0	0	0	0	0	0	0	0	0	0	0	0	0	0	AT4G39340.1	53.49	3e-38	egg cell-secreted protein 1.4-like	135	4.4e-73	84.91	4	P:GO:0080155; P:GO:2000008; C:GO:0005576; C:GO:0031982	P:regulation of double fertilization forming a zygote and endosperm; P:regulation of protein localization to cell surface; C:extracellular region; C:vesicle			sp|Q9T039|EC14_ARATH	53.488	Putative uncharacterized protein;Predicted protein;UPI0001983DCC related cluster;		MDP0000179778	1e-34	58.8235			IPR008502	Prolamin-like domain
Cs1g04485	0.566444	1.04769	0.729568	1.06192	0.48766	0.257737	0.11868	0.421281	0.996083	0.990814	1.02509	0.181643	0.507697	0.189656	0.22066	0.468315
Cs1g04490	0	0	0	0	0	0	0	0	0	0	0	0	0	0	0	0	AT4G39340.1	62.64	1e-34	egg cell-secreted protein 1.4-like	142	7.7e-76	83.59	4	P:GO:0080155; P:GO:2000008; C:GO:0005576; C:GO:0031982	P:regulation of double fertilization forming a zygote and endosperm; P:regulation of protein localization to cell surface; C:extracellular region; C:vesicle			sp|Q9T039|EC14_ARATH	62.637	Putative uncharacterized protein;Predicted protein;UPI0001983DCC related cluster;		MDP0000179778	7e-30	64.2105			IPR008502	Prolamin-like domain
Cs1g04500	0	0	0	0	0	0	0	0	0	0	0	0	0	0	0	0
Cs1g04510	0	0	0	0	0	0	0	0	0	0	0	0	0	0	0	0	AT5G25620.1	70.46	0	indole-3-pyruvate monooxygenase YUCCA6-like	432	2.8e-254	90.14	4	P:GO:0055114; F:GO:0004499; F:GO:0050660; F:GO:0050661	P:oxidation-reduction process; F:N,N-dimethylaniline monooxygenase activity; F:flavin adenine dinucleotide binding; F:NADP binding	EC:1.14.13.8; EC:1.14.13	Flavin-containing monooxygenase; Acting on paired donors, with incorporation or reduction of molecular oxygen. The oxygen incorporated need not be derived from O(2)	sp|Q8VZ59|YUC6_ARATH	70.46	Putative uncharacterized protein;Flavine-containing monoxygenase;Dimethylaniline monooxygenase;PREDICTED: flavin-containing monooxygenase YUCCA6-like;Monooxygenase, putative;		MDP0000262982	1e-149	63.0769	GO:0004499,GO:0016491,GO:0050660,GO:0050661,GO:0055114	N,N-dimethylaniline monooxygenase activity,oxidoreductase activity,flavin adenine dinucleotide binding,NADP binding,oxidation-reduction process	IPR000103,IPR013027,IPR020946	Pyridine nucleotide-disulphide oxidoreductase, class-II,FAD-dependent pyridine nucleotide-disulphide oxidoreductase,Flavin monooxygenase-like
Cs1g04520	0	0	0	0	0	0	0	0	0	0	0	0	0	0	0	0	AT4G39340.1	51.94	6e-37	egg cell-secreted protein 1.4-like	142	1.3e-75	86.98	4	P:GO:0080155; P:GO:2000008; C:GO:0005576; C:GO:0031982	P:regulation of double fertilization forming a zygote and endosperm; P:regulation of protein localization to cell surface; C:extracellular region; C:vesicle			sp|Q9T039|EC14_ARATH	51.938	Putative uncharacterized protein;Predicted protein;UPI0001983DCC related cluster;		MDP0000179778	3e-35	51.7241			IPR008502	Prolamin-like domain
Cs1g04530	0	0	0	0	0	0	6.36085	0	0	0	0	0	0	0	0	0	AT2G20340.1	42.4	2e-28	Tyrosine/DOPA decarboxylase	130	1.9e-68	81.5	3	P:GO:0006520; F:GO:0016831; F:GO:0030170	P:cellular amino acid metabolic process; F:carboxy-lyase activity; F:pyridoxal phosphate binding			sp|P54771|TYDC5_PAPSO	49.58	Aromatic amino acid decarboxylase, putative;Putative uncharacterized protein;UPI000198300E related cluster;Aromatic amino acid decarboxylase, putative (Fragment);		MDP0000170244	1e-28	50.8475	GO:0003824,GO:0006520,GO:0016831,GO:0019752,GO:0030170	catalytic activity,cellular amino acid metabolic process,carboxy-lyase activity,carboxylic acid metabolic process,pyridoxal phosphate binding	IPR002129,IPR010977,IPR015421,IPR015422,IPR015424,IPR021115	Pyridoxal phosphate-dependent decarboxylase,Aromatic-L-amino-acid decarboxylase,Pyridoxal phosphate-dependent transferase, major region, subdomain 1,Pyridoxal phosphate-dependent transferase, major region, subdomain 2,Pyridoxal phosphate-dependent transferase, major domain,Pyridoxal-phosphate binding site
Cs1g04540	0	0	0	4.10432	228.941	0	852.631	32.3404	0	0	39.3464	35.952	16.3133	33.9549	36.6603	44.8539	AT4G39340.1	30.43	7e-09	hypothetical protein CISIN_1g045034mg	151	1.6e-79	98.64	4	P:GO:0080155; P:GO:2000008; C:GO:0005576; C:GO:0031982	P:regulation of double fertilization forming a zygote and endosperm; P:regulation of protein localization to cell surface; C:extracellular region; C:vesicle			sp|Q9T039|EC14_ARATH	30.435	Putative uncharacterized protein;Predicted protein;ECA1 protein;Putative uncharacterized protein (Fragment);		MDP0000943049	9e-06	33.3333			IPR008502	Prolamin-like domain
Cs1g04550	0	0	0	0	0	0	0	0	0	0	0	0	0	0	0	0	AT4G39340.1	34.15	1e-14	egg cell-secreted protein 1.4-like	124	8.2e-66	84.17	4	P:GO:0080155; P:GO:2000008; C:GO:0005576; C:GO:0031982	P:regulation of double fertilization forming a zygote and endosperm; P:regulation of protein localization to cell surface; C:extracellular region; C:vesicle			sp|Q9T039|EC14_ARATH	34.146	Putative uncharacterized protein;Predicted protein;ECA1 protein;UPI0001983DCC related cluster;		MDP0000943049	2e-11	39.2857			IPR008502	Prolamin-like domain
Cs1g04560	8.60921	18.0473	26.6055	21.6336	17.748	24.4984	25.8971	24.0872	9.51655	10.2448	19.1041	18.6685	19.7381	14.6877	15.4384	20.2326	AT5G64730.1	82.61	0	WD repeat domain-containing protein 83	300	1.7e-173	95.41						sp|Q5BLX8|WDR83_RAT	50.169	Putative uncharacterized protein;Transducin family protein;Predicted protein;Similarity to unknown protein;		MDP0000196826	1e-141	87.1323529411765;27.6190476190476	GO:0005515	protein binding	IPR001680,IPR015943,IPR017986,IPR019775,IPR020472	WD40 repeat,WD40/YVTN repeat-like-containing domain,WD40-repeat-containing domain,WD40 repeat, conserved site,G-protein beta WD-40 repeat	K13124	mitogen-activated protein kinase organizer 1
Cs1g04570	47.0856	43.5207	31.3402	55.821	34.9964	23.4553	25.3154	55.6302	41.6978	36.5199	12.3501	30.2412	68.2848	42.1518	55.925	58.9335	AT5G64740.1	83.81	0	cellulose synthase A catalytic subunit 2 [UDP-forming]	1092	0	94.42	8	P:GO:0009833; P:GO:0030244; P:GO:0071555; F:GO:0016760; F:GO:0046872; C:GO:0005802; C:GO:0005886; C:GO:0016021	P:plant-type primary cell wall biogenesis; P:cellulose biosynthetic process; P:cell wall organization; F:cellulose synthase (UDP-forming) activity; F:metal ion binding; C:trans-Golgi network; C:plasma membrane; C:integral component of membrane	EC:2.4.1.12	Cellulose synthase (UDP-forming)	sp|Q94JQ6|CESA6_ARATH	83.806	Predicted protein;Probable cellulose synthase A catalytic subunit 9 [UDP-forming];PREDICTED: cellulose synthase A catalytic subunit 6 [UDP-forming]-like;Cellulose synthase A catalytic subunit 6 [UDP-forming];Cellulose synthase A catalytic subunit 2 [UDP-forming];		MDP0000480237	0	81.0737	GO:0005515,GO:0008270,GO:0016020,GO:0016760,GO:0030244	protein binding,zinc ion binding,membrane,cellulose synthase (UDP-forming) activity,cellulose biosynthetic process	IPR001841,IPR005150,IPR013083	Zinc finger, RING-type,Cellulose synthase,Zinc finger, RING/FYVE/PHD-type	K10999	cellulose synthase A [EC:2.4.1.12]
Cs1g04580	0	0.5121	0.460083	4.22886	0.08512	0	0	0	0	0	0	0	0	0.927019	0	0				hypothetical protein CICLE_v10027346mg	97	9.7e-46	63.22								Putative uncharacterized protein;Predicted protein;		MDP0000411262	0.0002	37.3737
Cs1g04590	52.4598	59.7001	34.1294	45.461	36.2856	32.795	42.5334	37.6494	58.262	41.7439	30.4374	38.379	44.9138	36.7302	53.252	44.8372	AT1G43130.1	75.48	4e-143	protein LIKE COV 2	258	1.1e-144	94.1	2	C:GO:0005794; C:GO:0016021	C:Golgi apparatus; C:integral component of membrane			sp|Q9C8C1|LCV2_ARATH	75.479	Putative uncharacterized protein;COV1-like protein;		MDP0000297342	1e-77	77.7143			IPR007462	Protein of unknown function DUF502
Cs1g04600	25.9137	37.2934	30.1935	20.6459	24.9848	18.9918	13.8905	13.5519	30.5998	18.5274	36.2559	26.8091	21.6511	16.3391	21.2206	13.6653	AT5G09880.1	62.35	0	RNA-binding protein 39-like	590	0	81.9	4	P:GO:0006397; F:GO:0003723; C:GO:0005634; C:GO:0005844	P:mRNA processing; F:RNA binding; C:nucleus; C:polysome			sp|O13845|RSD1_SCHPO	36.126	Putative uncharacterized protein;Predicted protein (Fragment);PREDICTED: uncharacterized protein LOC100802446;UPI000198399D related cluster;	GO:0006397,GO:0005634,GO:0003723,GO:0000166,GO:0003676	MDP0000159547	1e-129	74.1538461538462;92.0634920634921	GO:0000166,GO:0003676,GO:0003723,GO:0005634,GO:0006397	nucleotide binding,nucleic acid binding,RNA binding,nucleus,mRNA processing	IPR000504,IPR006509,IPR012677	RNA recognition motif domain,Splicing factor, CC1-like,Nucleotide-binding, alpha-beta plait	K13091	RNA-binding protein 39
Cs1g04610	19.4735	17.6735	28.7449	15.7887	8.59075	7.70485	14.2864	13.2686	25.7362	22.8194	22.436	36.6533	24.3922	14.3766	19.3184	16.6154	AT1G76010.1	76.35	3e-72	ribonuclease P protein subunit p25-like protein	252	2.8e-145	89.44	1	F:GO:0003676	F:nucleic acid binding			sp|Q99JH1|RP25L_MOUSE	34.559	Putative uncharacterized protein;Ribonuclease P protein subunit p25;PREDICTED: uncharacterized protein LOC100792158;		MDP0000142403	5e-33	67.9245283018868;85.3658536585366	GO:0003676	nucleic acid binding	IPR002775	DNA/RNA-binding protein Alba-like
Cs1g04620	0.362665	0.754595	4.52978	1.29054	0.0139385	0	1.00917	0	0.239135	1.75571	0.341829	0.218046	0.203143	0	0.82408	0.446864	AT4G02180.1	26.21	9e-44	PREDICTED: uncharacterized protein LOC102611510	1299	0	61.59	1	P:GO:0035556	P:intracellular signal transduction					DC1 domain-containing protein;Predicted protein;	GO:0047134,GO:0046872,GO:0008270,GO:0005622,GO:0035556,GO:0055114,GO:0048440,GO:0010093	MDP0000287346	2e-41	29.2543021032505;26.4119601328904;24.9589490968801;22.4299065420561;22.5058004640371
Cs1g04630	0	0	0	0	0	0	0	0	0	0	0	0	0	0	0	0
Cs1g04640	5.99847	1.73149	47.7844	39.6273	20.1279	9.2556	21.358	16.0742	0.609695	12.9092	3.73873	0.333552	3.72909	13.5244	15.6227	8.8424	AT2G21790.1	85.2	0	ribonucleoside-diphosphate reductase large subunit	709	0	96.11	6	P:GO:0006260; P:GO:0009263; P:GO:0055114; F:GO:0004748; F:GO:0005524; C:GO:0005971	P:DNA replication; P:deoxyribonucleotide biosynthetic process; P:oxidation-reduction process; F:ribonucleoside-diphosphate reductase activity, thioredoxin disulfide as acceptor; F:ATP binding; C:ribonucleoside-diphosphate reductase complex	EC:1.17.4; EC:1.17.4.1	Acting on CH or CH(2) groups; Ribonucleoside-diphosphate reductase	sp|Q9SJ20|RIR1_ARATH	85.196	Ribonucleoside-diphosphate reductase;	GO:0005524,GO:0009202,GO:0006260,GO:0055114,GO:0005971,GO:0004748,GO:0046686,GO:0016491	MDP0000014856	0	87.7809	GO:0004748,GO:0005524,GO:0005971,GO:0006260,GO:0055114	ribonucleoside-diphosphate reductase activity,ATP binding,ribonucleoside-diphosphate reductase complex,DNA replication,oxidation-reduction process	IPR000788,IPR005144,IPR008926,IPR013346,IPR013509	Ribonucleotide reductase large subunit, C-terminal,ATP-cone,Ribonucleotide reductase R1 subunit, N-terminal,Ribonucleoside-diphosphate reductase, alpha subunit,Ribonucleotide reductase large subunit, N-terminal	K10807	ribonucleoside-diphosphate reductase subunit M1 [EC:1.17.4.1]	ko00230,ko00240,ko00480	Purine metabolism ,Pyrimidine metabolism ,Glutathione metabolism
Cs1g04650	0	0	0	0	0	0	0	0	0	0	0	0	0	0	0	0	AT5G64750.1	42.63	6e-42	ethylene-responsive transcription factor ABR1-like isoform X2	357	9.2e-203	67.61	4	P:GO:0006355; F:GO:0003677; F:GO:0003700; C:GO:0005634	P:regulation of transcription, DNA-templated; F:DNA binding; F:DNA-binding transcription factor activity; C:nucleus			sp|Q9FGF8|ABR1_ARATH	42.628	Putative uncharacterized protein;DNA binding protein, putative;AP2/ERF domain-containing transcription factor;		MDP0000226099	3e-35	52.6012	GO:0003677,GO:0003700,GO:0006355	DNA binding,sequence-specific DNA binding transcription factor activity,regulation of transcription, DNA-dependent	IPR001471,IPR016177	AP2/ERF domain,DNA-binding, integrase-type
Cs1g04660	0	0	0	0	0	0	0	0	0	0	0	0	0	0	0	0				hypothetical protein CICLE_v10027022mg	91	1.5e-16	64.6	2	C:GO:0016020; C:GO:0016021	C:membrane; C:integral component of membrane
Cs1g04670	0	0	0	0	0	0	0	0	0	0	0	0	0	0	0	0	AT1G10490.1	41.76	4e-14	RNA cytidine acetyltransferase 1	96	8.4e-26	76.77	5	P:GO:0051391; P:GO:1904812; F:GO:0005524; F:GO:1990883; C:GO:0005730	P:tRNA acetylation; P:rRNA acetylation involved in maturation of SSU-rRNA; F:ATP binding; F:rRNA cytidine N-acetyltransferase activity; C:nucleolus	EC:2.3.1.5	Arylamine N-acetyltransferase	sp|Q9XIK4|NT101_ARATH	41.758	Putative uncharacterized protein;Predicted protein;PREDICTED: UPF0202 protein At1g10490-like;N-acetyltransferase-like protein;		MDP0000271854	2e-18	49.4505			IPR007807,IPR013562	Helicase domain,Domain of unknown function DUF1726	K14521	N-acetyltransferase 10 [EC:2.3.1.-]	ko03008	Ribosome biogenesis in eukaryotes
Cs1g04680	21.7648	13.3577	13.1266	7.66054	6.59951	14.7559	14.2897	12.1839	23.2835	24.0627	21.5543	19.9423	28.3843	35.4311	33.213	37.8908	AT5G64750.1	43.77	1e-41	ethylene-responsive transcription factor ABR1-like	361	2.6e-205	69.62	4	P:GO:0006355; F:GO:0003677; F:GO:0003700; C:GO:0005634	P:regulation of transcription, DNA-templated; F:DNA binding; F:DNA-binding transcription factor activity; C:nucleus			sp|Q9FGF8|ABR1_ARATH	43.77	Putative uncharacterized protein;DNA binding protein, putative;AP2/ERF domain-containing transcription factor;Ethylene-responsive transcription factor;	GO:0005634,GO:0003677,GO:0006355,GO:0006351,GO:0003700	MDP0000229036	5e-31	37.6384	GO:0003677,GO:0003700,GO:0006355	DNA binding,sequence-specific DNA binding transcription factor activity,regulation of transcription, DNA-dependent	IPR001471,IPR016177	AP2/ERF domain,DNA-binding, integrase-type
Cs1g04690	126.634	114.022	143.832	124.504	123.465	115.189	137.386	130.516	92.6669	87.5671	81.1315	135.602	69.1025	107.406	108.82	101.541	AT5G09900.2	85.26	0	26S proteasome non-ATPase regulatory subunit 12 homolog A	443	3.6e-249	96.48	4	P:GO:0043161; C:GO:0005737; C:GO:0008541; C:GO:0031595	P:proteasome-mediated ubiquitin-dependent protein catabolic process; C:cytoplasm; C:proteasome regulatory particle, lid subcomplex; C:nuclear proteasome complex			sp|Q9FIB6|PS12A_ARATH	85.261	26S proteasome subunit RPN5b;Os03g0851300 protein;Predicted protein;PREDICTED: 26S proteasome non-ATPase regulatory subunit 12-like;	GO:0000502,GO:0005634,GO:0007275,GO:0005737	MDP0000219591	1e-167	75;80.7692307692308	GO:0005515	protein binding	IPR000717,IPR011991	Proteasome component (PCI) domain,Winged helix-turn-helix transcription repressor DNA-binding	K03035	26S proteasome regulatory subunit N5	ko03050	Proteasome
Cs1g04700	1.25396	0.128854	9.05949	4.54686	13.4088	5.283	9.96173	5.69928	0	7.13749	2.83661	2.01059	8.29577	4.43183	10.9459	11.1649	AT4G24630.1	64.97	8e-167	protein S-acyltransferase 8-like	350	3.9e-206	84.92	8	P:GO:0006612; P:GO:0018230; P:GO:0055114; F:GO:0016491; F:GO:0019706; C:GO:0005783; C:GO:0005794; C:GO:0016021	P:protein targeting to membrane; P:peptidyl-L-cysteine S-palmitoylation; P:oxidation-reduction process; F:oxidoreductase activity; F:protein-cysteine S-palmitoyltransferase activity; C:endoplasmic reticulum; C:Golgi apparatus; C:integral component of membrane	EC:2.3.1.225	Protein S-acyltransferase	sp|Q9SB58|ZDH19_ARATH	64.972	Putative uncharacterized protein;Zinc finger protein, putative;PREDICTED: probable S-acyltransferase At4g24630-like isoform 1;Predicted protein;	GO:0032440,GO:0046872,GO:0008270,GO:0055114,GO:0016491,GO:0005886	MDP0000135639	1e-107	54.5706	GO:0008270	zinc ion binding	IPR001594	Zinc finger, DHHC-type, palmitoyltransferase
Cs1g04705	7.0099	7.82608	8.0814	13.7686	4.62134	4.88491	8.50123	8.37599	9.55062	5.99675	13	21.4665	11.0781	10.2552	3.60821	5.02041
Cs1g04710	0	0	0	0	0	0	0	0	0	0	0	0	0	0	0	0
Cs1g04720	0	0	0	0	0	0	0	0	0	0	0	0	0	0	0	0	AT4G39340.1	42.7	7e-14	egg cell-secreted protein 1.4-like	141	8.6e-19	56.97	2	P:GO:0050789; C:GO:0110165	P:regulation of biological process; C:cellular anatomical entity			sp|Q9T039|EC14_ARATH	42.697	Putative uncharacterized protein;Predicted protein;Putative uncharacterized protein (Fragment);		MDP0000943049	4e-11	50.6849			IPR008502	Prolamin-like domain
Cs1g04730	0	0	0	0	0	0	0	0	0	0	0	0	0	0	0	0	AT4G39340.1	41.38	1e-21	egg cell-secreted protein 1.4-like	128	2e-67	63.93	4	P:GO:0080155; P:GO:2000008; C:GO:0005576; C:GO:0031982	P:regulation of double fertilization forming a zygote and endosperm; P:regulation of protein localization to cell surface; C:extracellular region; C:vesicle			sp|Q9T039|EC14_ARATH	41.379	Putative uncharacterized protein;Predicted protein;Putative uncharacterized protein (Fragment);UPI0001983DCC related cluster;		MDP0000179778	2e-14	44.5652			IPR008502	Prolamin-like domain
Cs1g04740	0	0	0	0	3.45838	0	0	0	0	0	0	0	0	8.44263	0.251867	0.616724				citrate-binding protein-like	219	1.5e-126	83.9						sp|Q39962|CBPR_HEVBR	49.765	Putative uncharacterized protein;PREDICTED: citrate-binding protein-like;UPI0001983228 related cluster;Predicted protein;		MDP0000258203	1e-77	63.1818			IPR008985,IPR014895	Concanavalin A-like lectin/glucanase,Alginate lyase 2
Cs1g04750	27.9385	18.7381	35.831	33.8344	46.471	45.2656	12.4657	9.72002	52.3426	51.7068	49.2262	48.901	46.2907	39.0848	34.0787	40.0678	AT5G09820.2	56.52	2e-94	probable plastid-lipid-associated protein 7, chloroplastic	273	5e-148	82.86	4	P:GO:0010236; F:GO:0005524; F:GO:0016887; C:GO:0009507	P:plastoquinone biosynthetic process; F:ATP binding; F:ATPase activity; C:chloroplast	EC:3.6.1.3; EC:3.6.1.15	Adenosinetriphosphatase; Nucleoside-triphosphate phosphatase	sp|Q5M755|PAP7_ARATH	56.522	Putative uncharacterized protein;Predicted protein (Fragment);Structural molecule, putative;Fibrillin;PREDICTED: probable plastid-lipid-associated protein 7, chloroplastic-like;		MDP0000294477	6e-53	56.1576	GO:0005198,GO:0009507	structural molecule activity,chloroplast	IPR006843	Plastid lipid-associated protein/fibrillin conserved domain
Cs1g04760	170.637	186.133	120.357	87.8866	127.199	199.997	120.514	186.489	289.702	212.243	217.103	174.2	164.362	217.833	99.0468	122.285	AT5G09830.1	75.58	1e-43	uncharacterized bolA-like protein C8C9.11	91	7.9e-42	94.28	4	P:GO:0006979; P:GO:0010039; C:GO:0005634; C:GO:0005829	P:response to oxidative stress; P:response to iron ion; C:nucleus; C:cytosol			sp|Q9FIC3|BOLA2_ARATH	75.581	Putative uncharacterized protein;Predicted protein;BolA-like protein;Putative transcription regulator;		MDP0000149163	3e-39	70.0855			IPR002634	BolA protein
Cs1g04770	0	0	0	0	0	0	0	0	0	0	0	0	0	0	0	0
Cs1g04780	23.7175	10.9048	12.5635	13.7388	3.0488	4.67434	8.399	17.1079	10.5246	12.3886	16.6377	22.9165	10.5228	12.7862	10.4976	11.6748	AT1G76890.2	46.89	9e-119	trihelix transcription factor GT-2-like	473	5.4e-275	77.41	1	F:GO:0003677	F:DNA binding			sp|Q39117|TGT2_ARATH	46.889	Putative uncharacterized protein;Predicted protein (Fragment);Predicted protein;PREDICTED: trihelix transcription factor GT-2-like;	GO:0003677	MDP0000424666	3e-99	42.2857	GO:0003677	DNA binding	IPR001005,IPR017877	SANT/Myb domain,Myb-like domain
Cs1g04790	5.2032	11.7375	27.7872	20.6193	15.452	14.051	11.3004	15.7308	2.67837	10.7837	4.01911	4.88396	8.28841	17.8479	14.0086	4.68138	AT3G18800.1	69.5	2e-87	transmembrane protein, putative	199	8.4e-113	85.45	1	C:GO:0016021	C:integral component of membrane					hypothetical protein MTR_3g095480;Putative uncharacterized protein;Predicted protein;PREDICTED: uncharacterized protein LOC100789808;	GO:0005886	MDP0000830882	2e-62	65.1515
Cs1g04800	13.3259	4.66738	0	11.8039	5.64267	4.63905	5.68747	8.81491	8.08774	6.85715	7.8681	7.01695	5.49016	8.84356	8.65084	6.23272	AT2G18465.1	42.25	9e-42	Chaperone DnaJ-domain superfamily protein, putative	286	3.2e-166	78.25								Putative uncharacterized protein;Putative uncharacterized protein (Fragment);Predicted protein;hypothetical protein MTR_3g095470;Heat shock protein binding protein, putative;		MDP0000187420	4e-54	50.2041	GO:0031072	heat shock protein binding	IPR001623	Heat shock protein DnaJ, N-terminal
Cs1g04810	4.79278	8.66946	0.0961554	4.31083	11.234	1.81265	3.89001	6.61355	20.2621	3.73294	14.6624	16.288	13.3815	10.5736	9.80981	12.1813	AT3G02850.1	70.02	0	Potassium channel SKOR	813	0	88.07	4	P:GO:0034765; P:GO:0071805; F:GO:0005249; C:GO:0016021	P:regulation of ion transmembrane transport; P:potassium ion transmembrane transport; F:voltage-gated potassium channel activity; C:integral component of membrane			sp|Q9M8S6|SKOR_ARATH	70.025	Potassium channel SKOR;PREDICTED: potassium channel SKOR-like;Predicted protein;Outwardly rectifying potassium channel;		MDP0000248694	0	73.3513	GO:0005216,GO:0005249,GO:0005515,GO:0006811,GO:0006813,GO:0016020,GO:0055085	ion channel activity,voltage-gated potassium channel activity,protein binding,ion transport,potassium ion transport,membrane,transmembrane transport	IPR000595,IPR002110,IPR003938,IPR005821,IPR014710,IPR018490,IPR020683,IPR021789	Cyclic nucleotide-binding domain,Ankyrin repeat,Potassium channel, voltage-dependent, EAG/ELK/ERG,Ion transport,RmlC-like jelly roll fold,Cyclic nucleotide-binding-like,Ankyrin repeat-containing domain,Potassium channel, plant-type
Cs1g04820	4.45072	10.3525	0.560354	5.99331	15.3019	4.09114	32.0018	5.3497	19.211	2.19067	8.39002	10.1637	11.1387	19.3049	20.6657	20.157				CW-type Zinc Finger protein	237	2.9e-128	53.98	8	P:GO:0007165; P:GO:0010468; F:GO:0003682; F:GO:0005509; F:GO:0008270; F:GO:0016787; C:GO:0000502; C:GO:0016020	P:signal transduction; P:regulation of gene expression; F:chromatin binding; F:calcium ion binding; F:zinc ion binding; F:hydrolase activity; C:proteasome complex; C:membrane					Vesicular transport protein, putative;UPI0001D3A159 related cluster;Conserved hypothetical Ustilaginaceae-specific protein;
Cs1g04830	0	0	0	0	0	0	0	0	0	0	0	0	0	0	0	0	AT5G58890.1	34.38	3e-23	agamous-like MADS-box protein AGL80	316	7.7e-185	61.45	8	P:GO:0045944; P:GO:0048481; F:GO:0000977; F:GO:0000981; F:GO:0000987; F:GO:0008134; F:GO:0046983; C:GO:0005634	P:positive regulation of transcription by RNA polymerase II; P:plant ovule development; F:RNA polymerase II regulatory region sequence-specific DNA binding; F:DNA-binding transcription factor activity, RNA polymerase II-specific; F:proximal promoter sequence-specific DNA binding; F:transcription factor binding; F:protein dimerization activity; C:nucleus			sp|Q9FIM0|AGL82_ARATH	34.375	Putative uncharacterized protein;Mads box protein, putative;MADS-box transcription factor;Predicted protein;Agamous-like MADS-box protein AGL36;		MDP0000753870	2e-28	30.5882	GO:0003677,GO:0046983	DNA binding,protein dimerization activity	IPR002100	Transcription factor, MADS-box
Cs1g04840	0	0	0	0	0	0	0	0	0	0	0	0	0	0	0	0	AT5G64700.1	62.92	6e-101	WAT1-related protein At5g64700	285	1.6e-157	84.88	4	P:GO:0055085; F:GO:0022857; C:GO:0005886; C:GO:0016021	P:transmembrane transport; F:transmembrane transporter activity; C:plasma membrane; C:integral component of membrane			sp|Q9FGG3|WTR45_ARATH	62.921	Putative uncharacterized protein;Auxin-induced protein 5NG4, putative;Mtn21-like protein (Fragment);Auxin-induced protein 5NG4;		MDP0000233901	4e-49	38.6029411764706;37.0689655172414	GO:0016020	membrane	IPR000620	Drug/metabolite transporter
Cs1g04850	3.02401	1.28363	0.298654	5.57621	0.0152425	3.49626	2.19417	1.9971	0.871691	2.1677	0.654161	1.90755	0.444296	0.53942	0.418402	1.08768	AT5G09840.1	41.42	0	Endonuclease or glycosyl hydrolase, putative isoform 1	1021	0	68.89	2	P:GO:0010468; C:GO:0005777	P:regulation of gene expression; C:peroxisome			sp|Q8BJ34|MARF1_MOUSE	28.859	Putative uncharacterized protein;Predicted protein;Emb|CAB71880.1;	GO:0005777,GO:0016787,GO:0006606,GO:0005739,GO:0004519	MDP0000307409	1e-112	43.6396			IPR021139,IPR025605	NYN domain, limkain-b1-type,OST-HTH/LOTUS domain
Cs1g04860	24.9612	40.9194	17.1393	16.826	30.3393	25.5389	14.8584	24.6055	63.071	28.7131	29.4703	40.8913	44.7556	23.6817	13.1701	15.6478	AT5G09850.1	57.1	1e-131	probable mediator of RNA polymerase II transcription subunit 26c isoform X1	354	3.2e-203	83.98	3	P:GO:0006414; F:GO:0003746; C:GO:0005634	P:translational elongation; F:translation elongation factor activity; C:nucleus			sp|F4KFC7|MD26C_ARATH	57.104	Putative uncharacterized protein;Predicted protein (Fragment);Predicted protein;PREDICTED: uncharacterized protein LOC100804034;		MDP0000276900	6e-72	57.4626865671642;62.6666666666667	GO:0003677,GO:0005634,GO:0006351	DNA binding,nucleus,transcription, DNA-dependent	IPR003617,IPR017923	Transcription elongation factor, TFIIS/CRSP70, N-terminal, sub-type,Transcription factor IIS, N-terminal
Cs1g04870	0	0	0	0	0	0	0	0	0	0	0	0	0	0	0	0	AT4G38540.1	37.55	3e-54	zeaxanthin epoxidase, chloroplastic-like	305	4.7e-179	79.99	1	F:GO:0071949	F:FAD binding			sp|O81816|MO2_ARATH	37.548	Predicted protein;Monoxygenase, putative;		MDP0000910523	1e-117	60.3921568627451;54.7619047619048	GO:0008152,GO:0016491	metabolic process,oxidoreductase activity	IPR002938,IPR003042	Monooxygenase, FAD-binding,Aromatic-ring hydroxylase-like
Cs1g04880	2.21525	0.945683	2.76116	0.709907	2.82927	1.0338	0.71405	2.53469	0	5.11095	0.513964	0	0.654718	0	0	0	AT1G10320.1	78.57	2e-82	zinc finger CCCH domain-containing protein 5	240	9e-77	91.54	5	P:GO:0000398; F:GO:0030628; F:GO:0046872; C:GO:0005681; C:GO:0089701	P:mRNA splicing, via spliceosome; F:pre-mRNA 3'-splice site binding; F:metal ion binding; C:spliceosomal complex; C:U2AF			sp|Q6YVX9|C3H16_ORYSJ	75.974	Putative uncharacterized protein;U2 snrnp auxiliary factor, small subunit, putative;Predicted protein;Zinc finger CCCH domain-containing protein 16;	GO:0046872,GO:0005634,GO:0003723,GO:0000166,GO:0008270,GO:0003676,GO:0003677	MDP0000172441	1e-69	81.295	GO:0000166,GO:0003676,GO:0003723,GO:0005634,GO:0008270	nucleotide binding,nucleic acid binding,RNA binding,nucleus,zinc ion binding	IPR000504,IPR000571,IPR003954,IPR009145,IPR012677	RNA recognition motif domain,Zinc finger, CCCH-type,RNA recognition motif domain, eukaryote,U2 auxiliary factor small subunit,Nucleotide-binding, alpha-beta plait
Cs1g04890	0	0	0	0	0	0	0	0	0	0	0	0	0	0	0	0	AT5G05320.1	44	1e-28	zeaxanthin epoxidase, chloroplastic-like	176	4.9e-80	78.85	1	F:GO:0071949	F:FAD binding			sp|Q9FLC2|MO3_ARATH	44	Putative uncharacterized protein;Predicted protein;Monoxygenase, putative;	GO:0008152,GO:0055114,GO:0016491,GO:0052663,GO:0009540,GO:0052662	MDP0000910523	1e-35	52.5641	GO:0008152,GO:0016491	metabolic process,oxidoreductase activity	IPR002938,IPR003042	Monooxygenase, FAD-binding,Aromatic-ring hydroxylase-like
Cs1g04900	1.49927	1.96404	0	5.59099	0.268681	0.189337	0.196163	1.0064	0.878094	0.935839	1.6959	2.00226	5.59999	4.28823	0.567355	5.08644	AT5G05320.1	41.08	2e-96	zeaxanthin epoxidase, chloroplastic-like	427	2e-244	80.8	2	F:GO:0016709; F:GO:0071949	F:oxidoreductase activity, acting on paired donors, with incorporation or reduction of molecular oxygen, NAD(P)H as one donor, and incorporation of one atom of oxygen; F:FAD binding	EC:1.14.13	Acting on paired donors, with incorporation or reduction of molecular oxygen. The oxygen incorporated need not be derived from O(2)	sp|Q9FLC2|MO3_ARATH	41.076	Predicted protein;Monoxygenase, putative;		MDP0000247171	1e-127	57.6623	GO:0008152,GO:0016491	metabolic process,oxidoreductase activity	IPR002938,IPR003042	Monooxygenase, FAD-binding,Aromatic-ring hydroxylase-like
Cs1g04910	24.8784	43.9738	293.333	122.298	75.226	85.2896	36.9729	141.143	18.1212	63.4566	41.237	22.1873	31.8557	64.1996	60.5014	45.6876	AT4G39330.1	72.63	0	probable cinnamyl alcohol dehydrogenase 9	362	1.2e-157	85.27	6	P:GO:0009809; P:GO:0055114; F:GO:0008270; F:GO:0045551; F:GO:0052747; C:GO:0048046	P:lignin biosynthetic process; P:oxidation-reduction process; F:zinc ion binding; F:cinnamyl-alcohol dehydrogenase activity; F:sinapyl alcohol dehydrogenase activity; C:apoplast	EC:1.1.1.195	Cinnamyl-alcohol dehydrogenase	sp|P42734|CADH9_ARATH	72.626	Putative uncharacterized protein;Cinnamyl alcohol dehydrogenase;Cinnamyl alcohol dehydrogenase-like protein;Alcohol dehydrogenase, putative;Cinnamyl-alcohol dehydrogenase;	GO:0048046,GO:0046872,GO:0045551,GO:0009809,GO:0000166,GO:0008270,GO:0055114,GO:0016491,GO:0046029	MDP0000283710	1e-131	65.928	GO:0000166,GO:0008270,GO:0016491,GO:0016747,GO:0055114	nucleotide binding,zinc ion binding,oxidoreductase activity,transferase activity, transferring acyl groups other than amino-acyl groups,oxidation-reduction process	IPR002085,IPR002328,IPR011032,IPR013149,IPR013154,IPR016040,IPR020843	Alcohol dehydrogenase superfamily, zinc-type,Alcohol dehydrogenase, zinc-type, conserved site,GroES-like,Alcohol dehydrogenase, C-terminal,Alcohol dehydrogenase GroES-like,NAD(P)-binding domain,Polyketide synthase, enoylreductase	K00083	cinnamyl-alcohol dehydrogenase [EC:1.1.1.195]	ko00940	Phenylpropanoid biosynthesis
Cs1g04920	0	0	0	0	0	0	0	0	0	0	0	0	0	0	0	0				citrate-binding protein-like	224	7e-132	85.7	3	P:GO:0055114; F:GO:0008270; F:GO:0016491	P:oxidation-reduction process; F:zinc ion binding; F:oxidoreductase activity			sp|Q39962|CBPR_HEVBR	52.604	Putative uncharacterized protein;Predicted protein;UPI0001983228 related cluster;		MDP0000236430	9e-95	80.3922	GO:0000166,GO:0008270,GO:0016491,GO:0016747,GO:0055114	nucleotide binding,zinc ion binding,oxidoreductase activity,transferase activity, transferring acyl groups other than amino-acyl groups,oxidation-reduction process	IPR002085,IPR002328,IPR008985,IPR011032,IPR013149,IPR013154,IPR014895,IPR016040,IPR020843	Alcohol dehydrogenase superfamily, zinc-type,Alcohol dehydrogenase, zinc-type, conserved site,Concanavalin A-like lectin/glucanase,GroES-like,Alcohol dehydrogenase, C-terminal,Alcohol dehydrogenase GroES-like,Alginate lyase 2,NAD(P)-binding domain,Polyketide synthase, enoylreductase
Cs1g04930	0	0	0	0	0	0	0	0	0	0	0	0	0	0	0	0				citrate-binding protein-like	221	3.5e-128	85.83	3	P:GO:0055114; F:GO:0008270; F:GO:0016491	P:oxidation-reduction process; F:zinc ion binding; F:oxidoreductase activity			sp|Q39962|CBPR_HEVBR	50.98	Putative uncharacterized protein;Predicted protein;UPI0001983228 related cluster;		MDP0000236430	2e-87	73.3333	GO:0000166,GO:0008270,GO:0016491,GO:0016747,GO:0055114	nucleotide binding,zinc ion binding,oxidoreductase activity,transferase activity, transferring acyl groups other than amino-acyl groups,oxidation-reduction process	IPR002085,IPR002328,IPR008985,IPR011032,IPR013149,IPR013154,IPR014895,IPR016040,IPR020843	Alcohol dehydrogenase superfamily, zinc-type,Alcohol dehydrogenase, zinc-type, conserved site,Concanavalin A-like lectin/glucanase,GroES-like,Alcohol dehydrogenase, C-terminal,Alcohol dehydrogenase GroES-like,Alginate lyase 2,NAD(P)-binding domain,Polyketide synthase, enoylreductase
Cs1g04940	0	0	0	0	0	0	0	0	0	0	0	0	0	0	0	0				citrate-binding protein-like	219	9.2e-129	83.58						sp|Q39962|CBPR_HEVBR	50	Putative uncharacterized protein;PREDICTED: citrate-binding protein-like;Predicted protein;UPI0001983228 related cluster;		MDP0000258203	2e-79	65.9091			IPR008985,IPR014895	Concanavalin A-like lectin/glucanase,Alginate lyase 2
Cs1g04950	0	0	0	0	4.48304	0	0	0	0	0	3.20664	0	0	0	0	0	AT3G51450.1	45.45	7e-16	protein STRICTOSIDINE SYNTHASE-LIKE 4-like	164	1.5e-38	81.53	6	P:GO:0009058; P:GO:0009642; F:GO:0016844; C:GO:0005774; C:GO:0005783; C:GO:0016021	P:biosynthetic process; P:response to light intensity; F:strictosidine synthase activity; C:vacuolar membrane; C:endoplasmic reticulum; C:integral component of membrane	EC:4.3.3.2	Strictosidine synthase	sp|Q9SD04|SSL7_ARATH	45.455	Putative uncharacterized protein;UPI00019842BE related cluster;	GO:0016844,GO:0009058	MDP0000182468	2e-21	56.962	GO:0009058,GO:0016844	biosynthetic process,strictosidine synthase activity	IPR011042,IPR018119	Six-bladed beta-propeller, TolB-like,Strictosidine synthase, conserved region
Cs1g04960	0	0	0	0	0	0	0	0	0	0	0	0	0	0	0	0.216107	AT5G55150.1	24.1	1e-09	F-box protein At2g17036-like	313	1.6e-182	60.56						sp|Q9FLP7|FB294_ARATH	24.104	Putative uncharacterized protein;Ubiquitin-protein ligase, putative;Predicted protein;	GO:0016874	MDP0000223661	1e-49	36.858			IPR005174	Protein of unknown function DUF295
Cs1g04970	530.721	485.813	890.643	294.006	690.741	656.994	850.359	811.289	610.393	740.777	277.563	351.157	326.516	681.756	349.838	374.054	AT3G60540.2	73.49	7e-32	protein transport protein Sec61 subunit beta	88	5.5e-40	89.82	7	P:GO:0006616; P:GO:0031204; F:GO:0005086; F:GO:0015450; C:GO:0005784; C:GO:0016021; C:GO:0031205	P:SRP-dependent cotranslational protein targeting to membrane, translocation; P:posttranslational protein targeting to membrane, translocation; F:ARF guanyl-nucleotide exchange factor activity; F:P-P-bond-hydrolysis-driven protein transmembrane transporter activity; C:Sec61 translocon complex; C:integral component of membrane; C:endoplasmic reticulum Sec complex	EC:7.4.2.3; EC:7.4.2.4	Mitochondrial protein-transporting ATPase; Chloroplast protein-transporting ATPase	sp|P38389|SC61B_ARATH	78.481	Putative uncharacterized protein;Preprotein translocase Sec, Sec61-beta subunit protein;Predicted protein;	GO:0043169,GO:0005975,GO:0003824,GO:0034976,GO:0009627	MDP0000239073	7e-19	95.6522			IPR005609,IPR016482	Preprotein translocase Sec, Sec61-beta subunit,Preprotein translocase Sec, Sec61-beta subunit, eukarya	K09481	protein transport protein SEC61 subunit beta	ko03060,ko04141,ko04145,ko05110	Protein export ,Protein processing in endoplasmic reticulum ,Phagosome ,Vibrio cholerae infection
Cs1g04980	21.2848	13.6479	61.6675	24.4836	17.2336	22.1673	23.524	15.7422	6.98694	22.5165	12.8931	4.7779	11.0833	11.9966	17.689	10.3781	AT5G64670.1	74.83	5e-142	50S ribosomal protein L15-like	281	2.5e-155	85.18	3	P:GO:0006412; F:GO:0003735; C:GO:0005762	P:translation; F:structural constituent of ribosome; C:mitochondrial large ribosomal subunit			sp|A7IPQ1|RL15_XANP2	52.318	Putative uncharacterized protein;Predicted protein (Fragment);Predicted protein;Ribosomal protein L15 family protein;PREDICTED: 50S ribosomal protein L15-like;	GO:0005840,GO:0015934,GO:0030529,GO:0006412,GO:0003735	MDP0000203688	4e-80	58.2456	GO:0003735,GO:0006412,GO:0015934	structural constituent of ribosome,translation,large ribosomal subunit	IPR005749,IPR021131	Ribosomal protein L15, bacterial-type,Ribosomal protein L18e/L15P
Cs1g04990	24.5899	30.7362	37.48	30.1774	24.2875	55.6024	54.3725	28.671	11.2545	27.9172	17.6159	27.3645	26.1678	22.6506	34.5547	27.0362	AT3G27740.1	74.53	0	carbamoyl-phosphate synthase small chain, chloroplastic-like	431	5.3e-253	89.92	5	P:GO:0006207; P:GO:0006526; P:GO:0006541; F:GO:0004088; C:GO:0005951	P:'de novo' pyrimidine nucleobase biosynthetic process; P:arginine biosynthetic process; P:glutamine metabolic process; F:carbamoyl-phosphate synthase (glutamine-hydrolyzing) activity; C:carbamoyl-phosphate synthase complex	EC:6.3.5.5	Carbamoyl-phosphate synthase (glutamine-hydrolyzing)	sp|Q9LVW7|CARA_ARATH	74.533	Putative carbamoyl phosphate synthase small subunit;Anthranilate synthase 02;Predicted protein;Carbamoyl-phosphate synthase small chain, putative;PREDICTED: carbamoyl-phosphate synthase small chain-like;		MDP0000121129	0	78.2082	GO:0006543,GO:0070409	glutamine catabolic process,carbamoyl phosphate biosynthetic process	IPR002474,IPR006274,IPR017926	Carbamoyl-phosphate synthase, small subunit N-terminal domain,Carbamoyl-phosphate synthase, small subunit,Glutamine amidotransferase type 1	K01956	carbamoyl-phosphate synthase small subunit [EC:6.3.5.5]	ko00240,ko00250	Pyrimidine metabolism ,Alanine, aspartate and glutamate metabolism
Cs1g05000	515.855	460.931	512.007	770.209	570.1	587.219	502.105	522.487	570.367	479.462	779.952	807.652	508.524	634.751	551.953	694.578	AT5G09810.1	98.41	0	actin-7-like	378	2.9e-215	99.58	6	P:GO:0051301; F:GO:0005524; C:GO:0005829; C:GO:0005856; C:GO:0005886; C:GO:0009506	P:cell division; F:ATP binding; C:cytosol; C:cytoskeleton; C:plasma membrane; C:plasmodesma			sp|P53492|ACT7_ARATH	98.408	Actin;Actin-11;Actin-2;Actin, cytoplasmic 2;	GO:0005856,GO:0009506,GO:0005524,GO:0006094,GO:0005737,GO:0000166,GO:0007010,GO:0009941,GO:0005739,GO:0010498,GO:0005886,GO:0009570,GO:0034329,GO:0007596,GO:0030016,GO:0019901,GO:0045216,GO:0005515,GO:0005829,GO:0015629,GO:0007411,GO:0030424,GO:0045214,GO:0042802,GO:0005200,GO:0007409,GO:0051592,GO:0006928,GO:0034332,GO:0043234,GO:0031941	MDP0000572047	0	99.2063	GO:0005524	ATP binding	IPR004000,IPR004001,IPR020902	Actin-like,Actin, conserved site,Actin/actin-like conserved site	K10355	actin, other eukaryote
Cs1g05010	0	0	0	0	0	0	0	0	0	0	0	0	0	0	0	0	AT1G01900.1	37.23	7e-10	subtilisin-like protease SBT1.7	131	2.2e-48	73.58	2	P:GO:0006508; F:GO:0004252	P:proteolysis; F:serine-type endopeptidase activity	EC:3.4.21	Acting on peptide bonds (peptidases)	sp|Q84WS0|SBT11_ARATH	37.234	Cucumisin, putative;Serine protease;PREDICTED: subtilisin-like protease SDD1-like;Xylem serine proteinase 1, putative;		MDP0000873812	8e-21	50.5155	GO:0004252,GO:0006508,GO:0042802,GO:0043086	serine-type endopeptidase activity,proteolysis,identical protein binding,negative regulation of catalytic activity	IPR000209,IPR010259,IPR015500,IPR023827	Peptidase S8/S53, subtilisin/kexin/sedolisin,Proteinase inhibitor I9,Peptidase S8, subtilisin-related,Peptidase S8, subtilisin, Asp-active site
Cs1g05015	0	0	0	0	0	0	0	0	0	0	0	0	0	0	0	0															Putative uncharacterized protein;UPI0001983314 related cluster;UPI0001983F57 related cluster;		MDP0000297823	4e-06	47.4576	GO:0031011	Ino80 complex	IPR024867	Nuclear factor related to kappa-B-binding protein
Cs1g05020	0	0	0	0	0	0	0	0	0	0	0	0	0	0	0	0	AT1G49230.1	55.61	3e-76	RING-H2 finger protein ATL78	211	2.5e-115	78.92	1	C:GO:0016021	C:integral component of membrane			sp|Q6NQG7|ATL78_ARATH	55.61	Putative uncharacterized protein;RING-H2 finger protein ATL1L, putative;Predicted protein;RING-H2 finger protein ATL78;	GO:0046872,GO:0008270,GO:0016020,GO:0016567,GO:0016021	MDP0000853517	7e-49	48.8889	GO:0005515,GO:0008270	protein binding,zinc ion binding	IPR001841,IPR013083	Zinc finger, RING-type,Zinc finger, RING/FYVE/PHD-type
Cs1g05030	0	0.16204	0	0	0	0	0	0	0	0	0	0.842809	1.90694	0	0.113761	0.111435	AT5G39000.1	50.28	0	receptor-like protein kinase FERONIA	912	0	71.56	6	P:GO:0046777; F:GO:0004672; F:GO:0005524; C:GO:0005886; C:GO:0009506; C:GO:0016021	P:protein autophosphorylation; F:protein kinase activity; F:ATP binding; C:plasma membrane; C:plasmodesma; C:integral component of membrane			sp|Q9FID8|Y5900_ARATH	50.279	Putative uncharacterized protein;Predicted protein;UPI0001984CB4 related cluster;Kinase, putative;	GO:0005524,GO:0004674,GO:0004672,GO:0006468,GO:0016772,GO:0016310,GO:0004709,GO:0000165,GO:0016301,GO:0016740,GO:0000186,GO:0004601,GO:0055114	MDP0000247000	0	45.0106	GO:0004672,GO:0004674,GO:0004713,GO:0005524,GO:0006468,GO:0016772	protein kinase activity,protein serine/threonine kinase activity,protein tyrosine kinase activity,ATP binding,protein phosphorylation,transferase activity, transferring phosphorus-containing groups	IPR000719,IPR001245,IPR002290,IPR008271,IPR011009,IPR017441,IPR020635,IPR024788	Protein kinase, catalytic domain,Serine-threonine/tyrosine-protein kinase catalytic domain,Serine/threonine- / dual-specificity protein kinase, catalytic domain,Serine/threonine-protein kinase, active site,Protein kinase-like domain,Protein kinase, ATP binding site,Tyrosine-protein kinase, catalytic domain,Malectin-like carbohydrate-binding domain
Cs1g05040	0	0	0	0	0	0	0	0	0	0	0	0	0	0	0	0	AT1G49220.1	51.34	5e-68	RING-H2 finger protein ATL78-like	232	8.3e-128	75.86	1	C:GO:0016021	C:integral component of membrane			sp|P0C034|ATL10_ARATH	51.339	Putative uncharacterized protein;RING-H2 finger protein ATL1L, putative;Predicted protein;	GO:0046872,GO:0008270	MDP0000853517	2e-57	51.3043	GO:0005515,GO:0008270	protein binding,zinc ion binding	IPR001841,IPR013083	Zinc finger, RING-type,Zinc finger, RING/FYVE/PHD-type
Cs1g05050	0	0	0	0	0	0	0	0	0	0	0	0	0	0	0	0	AT4G29090.1	28.18	2e-58	putative ribonuclease H protein At1g65750	512	1.5e-137	52.81	9	P:GO:0006278; P:GO:0006355; P:GO:0090502; F:GO:0003676; F:GO:0003677; F:GO:0003700; F:GO:0003964; F:GO:0004523; C:GO:0005634	P:RNA-dependent DNA biosynthetic process; P:regulation of transcription, DNA-templated; P:RNA phosphodiester bond hydrolysis, endonucleolytic; F:nucleic acid binding; F:DNA binding; F:DNA-binding transcription factor activity; F:RNA-directed DNA polymerase activity; F:RNA-DNA hybrid ribonuclease activity; C:nucleus			sp|P0C2F6|RNHX1_ARATH	25	Putative uncharacterized protein;Os07g0613900 protein;BZIP-like protein;Os07g0501200 protein;	GO:0003723,GO:0006355,GO:0003676,GO:0003964,GO:0008270,GO:0043565,GO:0003700,GO:0006278	MDP0000247921	2e-67	28.4926	GO:0003676,GO:0004733,GO:0008615,GO:0010181,GO:0016491,GO:0016638,GO:0055114	nucleic acid binding,pyridoxamine-phosphate oxidase activity,pyridoxine biosynthetic process,FMN binding,oxidoreductase activity,oxidoreductase activity, acting on the CH-NH2 group of donors,oxidation-reduction process	IPR000659,IPR004443,IPR009002,IPR011576,IPR012337,IPR012349,IPR019576,IPR019740	Pyridoxamine 5'-phosphate oxidase,YjeF-related protein, N-terminal,FMN-binding split barrel-related,Pyridoxamine 5'-phosphate oxidase-like, FMN-binding domain,Ribonuclease H-like domain,FMN-binding split barrel,Pyridoxine 5'-phosphate oxidase, dimerisation, C-terminal,Pyridoxamine 5'-phosphate oxidase, conserved site
Cs1g05060	0	0	0	0	0	0	0	0	0	0	0	0	0	0	0	0	AT1G49230.1	48.78	9e-66	RING-H2 finger protein ATL78-like	219	2.9e-122	78.56	1	C:GO:0016021	C:integral component of membrane			sp|Q6NQG7|ATL78_ARATH	48.78	Putative uncharacterized protein;RING-H2 finger protein ATL1L, putative;Ring-H2 zinc finger protein;Predicted protein;		MDP0000853517	4e-66	56.4103	GO:0005515,GO:0008270	protein binding,zinc ion binding	IPR001841,IPR013083	Zinc finger, RING-type,Zinc finger, RING/FYVE/PHD-type
Cs1g05070	0	0	25.5668	5.50411	33.4206	0	197.369	5.99557	0	4.53258	2.58344	5.3857	2.83862	33.4023	33.498	23.8402	AT1G34300.1	57.69	7e-144	G-type lectin S-receptor-like serine/threonine-protein kinase At1g34300	407	1.1e-236	80.07	6	P:GO:0006468; P:GO:0048544; F:GO:0004674; F:GO:0005524; C:GO:0005886; C:GO:0016021	P:protein phosphorylation; P:recognition of pollen; F:protein serine/threonine kinase activity; F:ATP binding; C:plasma membrane; C:integral component of membrane	EC:2.7.11	Transferring phosphorus-containing groups	sp|Q9XID3|Y1343_ARATH	57.692	Putative uncharacterized protein;ATP binding protein, putative;Predicted protein;BRASSINOSTEROID INSENSITIVE 1-associated receptor kinase 1, putative;	GO:0005524,GO:0006468,GO:0004674,GO:0004672,GO:0048544,GO:0016740,GO:0004714,GO:0016772,GO:0000166,GO:0005886,GO:0016310,GO:0004715,GO:0016301,GO:0004872	MDP0000258644	1e-126	58.3548	GO:0004672,GO:0004674,GO:0004713,GO:0005524,GO:0005529,GO:0006468,GO:0016772,GO:0048544	protein kinase activity,protein serine/threonine kinase activity,protein tyrosine kinase activity,ATP binding,sugar binding,protein phosphorylation,transferase activity, transferring phosphorus-containing groups,recognition of pollen	IPR000719,IPR000858,IPR001480,IPR002290,IPR008271,IPR011009,IPR017441,IPR020635	Protein kinase, catalytic domain,S-locus glycoprotein,Bulb-type lectin domain,Serine/threonine- / dual-specificity protein kinase, catalytic domain,Serine/threonine-protein kinase, active site,Protein kinase-like domain,Protein kinase, ATP binding site,Tyrosine-protein kinase, catalytic domain
Cs1g05080	0	0	0	0	0	0	0	0	0	0	0	0	0	0	0	0				PREDICTED: uncharacterized protein LOC107175982	207	3.1e-86	78.66								Uncharacterized protein;PREDICTED: uncharacterized protein LOC100819269;Predicted protein;PREDICTED: uncharacterized protein LOC100784329;	GO:0046983,GO:0016787
Cs1g05090	0.216596	46.0705	5.06197	6.95557	11.0883	13.9617	17.585	8.65852	33.5173	14.7486	63.5321	81.7845	29.2584	29.6426	22.3595	6.68081	AT1G49200.1	46.92	2e-60	RING-H2 finger protein ATL78-like	219	8.1e-125	75.33	1	C:GO:0016021	C:integral component of membrane			sp|Q94BY6|ATL75_ARATH	46.919	Putative uncharacterized protein;RING-H2 finger protein ATL1L, putative;Predicted protein;Similarity to RING zinc finger protein;	GO:0046872,GO:0008270	MDP0000853517	4e-60	51.0638	GO:0005515,GO:0008270	protein binding,zinc ion binding	IPR001841,IPR013083	Zinc finger, RING-type,Zinc finger, RING/FYVE/PHD-type
Cs1g05100	10.7498	11.1599	6.92456	10.2299	5.65581	11.284	10.709	13.0707	15.4514	11.4907	7.81861	18.691	5.92536	11.9643	9.05191	8.00998	AT3G18770.1	58.96	5e-167	autophagy-related protein 13b	1074	0	83.05	11	P:GO:0000423; P:GO:0032147; P:GO:0034497; P:GO:0034727; F:GO:0019887; F:GO:0019901; C:GO:0000407; C:GO:0005829; C:GO:0016021; C:GO:0019898; C:GO:1990316	P:mitophagy; P:activation of protein kinase activity; P:protein localization to phagophore assembly site; P:piecemeal microautophagy of the nucleus; F:protein kinase regulator activity; F:protein kinase binding; C:phagophore assembly site; C:cytosol; C:integral component of membrane; C:extrinsic component of membrane; C:Atg1/ULK1 kinase complex			sp|F4J8V5|AT13B_ARATH	58.962	Putative uncharacterized protein;Predicted protein;PREDICTED: uncharacterized protein LOC100816476;Emb|CAB62463.1;		MDP0000321294	1e-176	53.3846			IPR018731	Autophagy-related protein 13
Cs1g05110	10.5648	12.3057	15.2817	11.1391	17.2042	15.1333	5.32879	17.2182	3.44137	16.1378	1.18018	2.50998	5.76329	6.55178	9.14741	9.95486	AT4G36720.1	66.67	7e-12	HVA22-like protein k	119	1.3e-57	83.33	1	C:GO:0016021	C:integral component of membrane			sp|Q6NLY8|HA22K_ARATH	66.667	Putative uncharacterized protein;Receptor expression-enhancing protein;Receptor expression-enhancing protein, putative;	GO:0004872	MDP0000139971	5e-09	29.2857			IPR004345,IPR005202	TB2/DP1/HVA22-related protein,Transcription factor GRAS
Cs1g05120	0	0	0	0	0.283612	0	0	0	0	1.15238	0	0.128598	0.46212	1.0406	0	0.497345	AT3G47570.1	45.16	0	putative receptor-like protein kinase At3g47110 isoform X1	1538	0	79.98	5	P:GO:0006468; F:GO:0004674; F:GO:0005524; C:GO:0005886; C:GO:0016021	P:protein phosphorylation; F:protein serine/threonine kinase activity; F:ATP binding; C:plasma membrane; C:integral component of membrane	EC:2.7.11	Transferring phosphorus-containing groups	sp|C0LGP4|Y3475_ARATH	45.158	Putative uncharacterized protein;Predicted protein;Receptor-kinase, putative;	GO:0016020,GO:0016310,GO:0005524,GO:0016301,GO:0006468,GO:0004674,GO:0000166,GO:0004672,GO:0016021,GO:0016740,GO:0016772,GO:0016567,GO:0042742,GO:0016023,GO:0016045,GO:0010359,GO:0002764,GO:0005886,GO:0009507,GO:0010204,GO:0032940,GO:0009626,GO:0032440,GO:0004872,GO:0055114,GO:0016491	MDP0000494400	0	46.6076696165192;46.9026548672566;31.2925170068027;27.645788336933;32.2274881516588	GO:0004672,GO:0004674,GO:0004713,GO:0005515,GO:0005524,GO:0006468,GO:0016772	protein kinase activity,protein serine/threonine kinase activity,protein tyrosine kinase activity,protein binding,ATP binding,protein phosphorylation,transferase activity, transferring phosphorus-containing groups	IPR000719,IPR001611,IPR002290,IPR003591,IPR008271,IPR011009,IPR013210,IPR017441,IPR020635	Protein kinase, catalytic domain,Leucine-rich repeat,Serine/threonine- / dual-specificity protein kinase, catalytic domain,Leucine-rich repeat, typical subtype,Serine/threonine-protein kinase, active site,Protein kinase-like domain,Leucine-rich repeat-containing N-terminal, type 2,Protein kinase, ATP binding site,Tyrosine-protein kinase, catalytic domain
Cs1g05130	0	0	0	0	0	0	0	0	0	0	0	0	0	0	0	0	AT2G34320.1	28.67	1e-13	PREDICTED: uncharacterized protein LOC107178094	210	1.5e-96	66.1								Putative uncharacterized protein;Retrotransposon protein, putative, unclassified;Putative uncharacterized protein ORF55;	GO:0003676,GO:0003964,GO:0003723,GO:0006278	MDP0000277780	7e-14	31.0345	GO:0003676	nucleic acid binding	IPR012337,IPR021775	Ribonuclease H-like domain,Protein of unknown function DUF3339
Cs1g05140	0	0	0	0	0	0	0	0	0	0	0	0	0	0	0	0	AT5G47010.1	90	2e-45	zinc finger CCCH domain-containing protein 5-like	247	4.6e-84	83.47	5	P:GO:0000398; F:GO:0030628; F:GO:0046872; C:GO:0005681; C:GO:0089701	P:mRNA splicing, via spliceosome; F:pre-mRNA 3'-splice site binding; F:metal ion binding; C:spliceosomal complex; C:U2AF			sp|Q9FJR0|RENT1_ARATH	90	Putative uncharacterized protein;Predicted protein (Fragment);U2 snrnp auxiliary factor, small subunit, putative;Predicted protein;Nonsense-mediated mRNA decay protein, putative;	GO:0016246,GO:0003677,GO:0005524,GO:0000184,GO:0004386,GO:0005737,GO:0010182,GO:0009744,GO:0008270,GO:0005886,GO:0046872,GO:0005634,GO:0003723,GO:0000166,GO:0003676	MDP0000172441	7e-38	50.2857	GO:0000166,GO:0003676,GO:0003723,GO:0005634,GO:0008270	nucleotide binding,nucleic acid binding,RNA binding,nucleus,zinc ion binding	IPR000504,IPR000571,IPR003954,IPR009145,IPR012677	RNA recognition motif domain,Zinc finger, CCCH-type,RNA recognition motif domain, eukaryote,U2 auxiliary factor small subunit,Nucleotide-binding, alpha-beta plait
Cs1g05150	0	4.09827	0	0	0	0	0.289952	0	1.94889	0	1.25222	0	2.12858	0	0	0.704339				hypothetical protein CICLE_v10026893mg	120	2.1e-10	88.89								Putative uncharacterized protein;Serine/threonine-protein kinase, putative;PREDICTED: serine/threonine-protein kinase ULK3-like;Serine/threonine protein kinase GE16371;	GO:0005524,GO:0004674,GO:0004672,GO:0006468,GO:0016772,GO:0016310,GO:0016301,GO:0004683,GO:0016740	MDP0000310180	5e-10	56.5217	GO:0004672,GO:0004674,GO:0004713,GO:0005524,GO:0006468,GO:0016772	protein kinase activity,protein serine/threonine kinase activity,protein tyrosine kinase activity,ATP binding,protein phosphorylation,transferase activity, transferring phosphorus-containing groups	IPR000719,IPR002290,IPR008271,IPR011009,IPR017441,IPR020635	Protein kinase, catalytic domain,Serine/threonine- / dual-specificity protein kinase, catalytic domain,Serine/threonine-protein kinase, active site,Protein kinase-like domain,Protein kinase, ATP binding site,Tyrosine-protein kinase, catalytic domain
Cs1g05160	0	0	0	0	0	0	0	0	0	0	1.09128	0	0	0	0	0				zinc finger BED domain-containing protein RICESLEEPER 2-like	83	4.3e-10	74.41	2	F:GO:0003677; F:GO:0046983	F:DNA binding; F:protein dimerization activity			sp|P08770|TRA1_MAIZE	54.762	HAT dimerisation;Putative uncharacterized protein;Transposase;		MDP0000318199	4e-08	63.4146	GO:0003676,GO:0046983	nucleic acid binding,protein dimerization activity	IPR008906,IPR012337,IPR025525	HAT dimerisation,Ribonuclease H-like domain,Domain of unknown function DUF4413
Cs1g05170	28.7135	21.7701	32.01	20.4674	16.5964	26.1938	12.1794	12.1753	27.942	18.4888	52.786	25.5669	18.2682	25.1138	19.4013	22.9358	AT1G49180.2	56.77	2e-102	serine/threonine-protein kinase ATG1t-like	298	3.9e-170	88.13	3	P:GO:0006468; F:GO:0004683; F:GO:0005524	P:protein phosphorylation; F:calmodulin-dependent protein kinase activity; F:ATP binding	EC:2.7.11; EC:2.7.11.17	Transferring phosphorus-containing groups; Calcium/calmodulin-dependent protein kinase	sp|F4I1N8|ATG1T_ARATH	57.197	Putative uncharacterized protein;Serine/threonine-protein kinase, putative;Predicted protein (Fragment);Similar to MAP/ERK kinase kinase 3 (Fragment);Serine/threonine protein kinase GE16371;		MDP0000310180	3e-78	49.7006	GO:0004672,GO:0004674,GO:0004713,GO:0005524,GO:0006468,GO:0016772	protein kinase activity,protein serine/threonine kinase activity,protein tyrosine kinase activity,ATP binding,protein phosphorylation,transferase activity, transferring phosphorus-containing groups	IPR000719,IPR002290,IPR008271,IPR011009,IPR017441,IPR020635	Protein kinase, catalytic domain,Serine/threonine- / dual-specificity protein kinase, catalytic domain,Serine/threonine-protein kinase, active site,Protein kinase-like domain,Protein kinase, ATP binding site,Tyrosine-protein kinase, catalytic domain
Cs1g05180	0.0808074	0	0	0.785507	0	0.06128	0	0.701153	0	0	0.0304659	1.55473	0.258658	0	0.314781	0.205563	AT5G60900.1	35.52	2e-147	G-type lectin S-receptor-like serine/threonine-protein kinase RLK1	797	0	73.22	5	P:GO:0006468; P:GO:0048544; F:GO:0004674; F:GO:0005524; C:GO:0016021	P:protein phosphorylation; P:recognition of pollen; F:protein serine/threonine kinase activity; F:ATP binding; C:integral component of membrane	EC:2.7.11	Transferring phosphorus-containing groups	sp|Q39202|RLK1_ARATH	36.6	Putative uncharacterized protein;Predicted protein (Fragment);PREDICTED: G-type lectin S-receptor-like serine/threonine-protein kinase RLK1-like;Receptor like kinase;Kinase-like protein;	GO:0005524,GO:0004674,GO:0004672,GO:0000166,GO:0048544,GO:0006468,GO:0016772	MDP0000189901	0	47.1191	GO:0004672,GO:0004674,GO:0004713,GO:0005524,GO:0005529,GO:0006468,GO:0016772,GO:0048544	protein kinase activity,protein serine/threonine kinase activity,protein tyrosine kinase activity,ATP binding,sugar binding,protein phosphorylation,transferase activity, transferring phosphorus-containing groups,recognition of pollen	IPR000719,IPR000858,IPR001480,IPR002290,IPR008271,IPR011009,IPR017441,IPR020635	Protein kinase, catalytic domain,S-locus glycoprotein,Bulb-type lectin domain,Serine/threonine- / dual-specificity protein kinase, catalytic domain,Serine/threonine-protein kinase, active site,Protein kinase-like domain,Protein kinase, ATP binding site,Tyrosine-protein kinase, catalytic domain
Cs1g05190	0	0	0	0	0	0	0	0	0	0.165168	0	0	0	0	0	0	AT5G60900.1	31.86	3e-109	G-type lectin S-receptor-like serine/threonine-protein kinase RLK1	812	0	72.91	4	P:GO:0006468; F:GO:0004674; F:GO:0005524; C:GO:0016021	P:protein phosphorylation; F:protein serine/threonine kinase activity; F:ATP binding; C:integral component of membrane	EC:2.7.11	Transferring phosphorus-containing groups	sp|A0A075F7E9|LERK1_ORYSI	35.856	Putative uncharacterized protein;Predicted protein;		MDP0000189901	1e-121	40.7290015847861;41.2371134020619	GO:0004672,GO:0004674,GO:0004713,GO:0005524,GO:0005529,GO:0006468,GO:0016772,GO:0048544	protein kinase activity,protein serine/threonine kinase activity,protein tyrosine kinase activity,ATP binding,sugar binding,protein phosphorylation,transferase activity, transferring phosphorus-containing groups,recognition of pollen	IPR000719,IPR000858,IPR001480,IPR002290,IPR008271,IPR011009,IPR017441,IPR020635	Protein kinase, catalytic domain,S-locus glycoprotein,Bulb-type lectin domain,Serine/threonine- / dual-specificity protein kinase, catalytic domain,Serine/threonine-protein kinase, active site,Protein kinase-like domain,Protein kinase, ATP binding site,Tyrosine-protein kinase, catalytic domain
Cs1g05200	0.069856	0	0	0.363825	0	0	0	0	1.2285	3.57882	1.89655	0	0	0	1.31542	0	AT1G11330.2	53.9	0	Serine/threonine kinases,protein kinases,ATP binding,sugar binding,kinases,carbohydrate binding, putative	841	0	79.34	6	P:GO:0006468; P:GO:0048544; F:GO:0004674; F:GO:0005524; C:GO:0005886; C:GO:0016021	P:protein phosphorylation; P:recognition of pollen; F:protein serine/threonine kinase activity; F:ATP binding; C:plasma membrane; C:integral component of membrane	EC:2.7.11	Transferring phosphorus-containing groups	sp|Q9SXB8|Y1133_ARATH	53.902	Putative uncharacterized protein;UPI000198620A related cluster;Predicted protein;		MDP0000209438	0	45.2876	GO:0004672,GO:0004674,GO:0004713,GO:0005515,GO:0005524,GO:0005529,GO:0006468,GO:0016772,GO:0048544	protein kinase activity,protein serine/threonine kinase activity,protein tyrosine kinase activity,protein binding,ATP binding,sugar binding,protein phosphorylation,transferase activity, transferring phosphorus-containing groups,recognition of pollen	IPR000719,IPR000742,IPR000858,IPR001245,IPR001480,IPR002290,IPR003609,IPR008271,IPR011009,IPR013227,IPR020635	Protein kinase, catalytic domain,Epidermal growth factor-like domain,S-locus glycoprotein,Serine-threonine/tyrosine-protein kinase catalytic domain,Bulb-type lectin domain,Serine/threonine- / dual-specificity protein kinase, catalytic domain,Apple-like,Serine/threonine-protein kinase, active site,Protein kinase-like domain,PAN-2 domain,Tyrosine-protein kinase, catalytic domain
Cs1g05210	64.6827	63.596	14.4782	25.4904	38.4859	39.0648	27.3485	44.9282	60.6709	52.4276	80.1463	54.9428	37.4605	36.2931	43.2856	42.1758	AT1G49170.1	72.22	2e-58	UPF0235 protein C15orf40 homolog	129	5.7e-62	86.12						sp|Q9CRC3|CO040_MOUSE	44.538	hypothetical protein MTR_3g095670;Putative uncharacterized protein;At1g49170;Predicted protein;	GO:0003674,GO:0016310,GO:0016301,GO:0008150	MDP0000290630	7e-39	72.8972			IPR003746	Protein of unknown function DUF167
Cs1g05220	0.0701061	0	0.145637	0.0973547	0	0.212659	0.183605	0	0	0	0	0	0.269302	0	0.182071	0.044586	AT3G11340.1	45.59	7e-133	UDP-glucose iridoid glucosyltransferase-like	454	2.7e-263	78.77	6	P:GO:0090378; P:GO:1902074; F:GO:0080043; F:GO:0080044; C:GO:0016021; C:GO:0043231	P:seed trichome elongation; P:response to salt; F:quercetin 3-O-glucosyltransferase activity; F:quercetin 7-O-glucosyltransferase activity; C:integral component of membrane; C:intracellular membrane-bounded organelle			sp|U3UA11|UGT7_CATRO	48.993	UDP-glucuronosyltransferase, putative;Putative uncharacterized protein;Predicted protein;UGT protein;	GO:0016757,GO:0008152,GO:0016758,GO:0016740,GO:0080043,GO:0080044,GO:0047213	MDP0000304625	1e-130	50.8734	GO:0008152,GO:0016758	metabolic process,transferase activity, transferring hexosyl groups	IPR002213	UDP-glucuronosyl/UDP-glucosyltransferase
Cs1g05230	0	0	0	0	0	0	0	0	0	0	0	0	0	0	0	0	AT5G60900.1	48.39	2e-74	G-type lectin S-receptor-like serine/threonine-protein kinase RLK1	253	1.8e-139	88.06	6	P:GO:0006468; P:GO:0048544; F:GO:0004674; F:GO:0005524; F:GO:0030246; C:GO:0016021	P:protein phosphorylation; P:recognition of pollen; F:protein serine/threonine kinase activity; F:ATP binding; F:carbohydrate binding; C:integral component of membrane	EC:2.7.11	Transferring phosphorus-containing groups	sp|Q25AG3|LERK3_ORYSI	49.802	Putative uncharacterized protein;Predicted protein;ATP binding protein, putative;UPI00019832DE related cluster;		MDP0000288873	4e-98	69.6	GO:0004672,GO:0004674,GO:0004713,GO:0005524,GO:0005529,GO:0006468,GO:0016772,GO:0048544	protein kinase activity,protein serine/threonine kinase activity,protein tyrosine kinase activity,ATP binding,sugar binding,protein phosphorylation,transferase activity, transferring phosphorus-containing groups,recognition of pollen	IPR000719,IPR000858,IPR001480,IPR002290,IPR008271,IPR011009,IPR017441,IPR020635	Protein kinase, catalytic domain,S-locus glycoprotein,Bulb-type lectin domain,Serine/threonine- / dual-specificity protein kinase, catalytic domain,Serine/threonine-protein kinase, active site,Protein kinase-like domain,Protein kinase, ATP binding site,Tyrosine-protein kinase, catalytic domain
Cs1g05240	0	0	0	0	0	0	0	0	0	0	0	0	0	0	0.147935	0.313971	AT5G60900.1	34.35	9e-136	G-type lectin S-receptor-like serine/threonine-protein kinase RLK1	782	0	82.04	5	P:GO:0006468; P:GO:0048544; F:GO:0004674; F:GO:0005524; C:GO:0016021	P:protein phosphorylation; P:recognition of pollen; F:protein serine/threonine kinase activity; F:ATP binding; C:integral component of membrane	EC:2.7.11	Transferring phosphorus-containing groups	sp|Q0JEU6|LERK3_ORYSJ	38.29	Putative uncharacterized protein;ATP binding protein, putative;UPI00019832DE related cluster;	GO:0004709,GO:0000165,GO:0005524,GO:0006468,GO:0004674,GO:0000166,GO:0004672,GO:0048544,GO:0016740,GO:0000186,GO:0016772	MDP0000189901	0	57.9151	GO:0004672,GO:0004674,GO:0004713,GO:0005524,GO:0005529,GO:0006468,GO:0016772,GO:0048544	protein kinase activity,protein serine/threonine kinase activity,protein tyrosine kinase activity,ATP binding,sugar binding,protein phosphorylation,transferase activity, transferring phosphorus-containing groups,recognition of pollen	IPR000719,IPR000858,IPR001480,IPR002290,IPR008271,IPR011009,IPR017441,IPR020635	Protein kinase, catalytic domain,S-locus glycoprotein,Bulb-type lectin domain,Serine/threonine- / dual-specificity protein kinase, catalytic domain,Serine/threonine-protein kinase, active site,Protein kinase-like domain,Protein kinase, ATP binding site,Tyrosine-protein kinase, catalytic domain
Cs1g05250	0	0	0	0	0	0	0	0	0	0	0	0	0	0	0.371314	0.10392	AT5G60900.1	34.19	7e-139	G-type lectin S-receptor-like serine/threonine-protein kinase RLK1	782	0	81.91	5	P:GO:0006468; P:GO:0048544; F:GO:0004674; F:GO:0005524; C:GO:0016021	P:protein phosphorylation; P:recognition of pollen; F:protein serine/threonine kinase activity; F:ATP binding; C:integral component of membrane	EC:2.7.11	Transferring phosphorus-containing groups	sp|Q0JEU6|LERK3_ORYSJ	38.586	Putative uncharacterized protein;ATP binding protein, putative;UPI00019832DE related cluster;	GO:0004709,GO:0000165,GO:0005524,GO:0006468,GO:0004674,GO:0000166,GO:0004672,GO:0048544,GO:0016740,GO:0000186,GO:0016772	MDP0000189901	0	56.1315	GO:0004672,GO:0004674,GO:0004713,GO:0005524,GO:0005529,GO:0006468,GO:0016772,GO:0048544	protein kinase activity,protein serine/threonine kinase activity,protein tyrosine kinase activity,ATP binding,sugar binding,protein phosphorylation,transferase activity, transferring phosphorus-containing groups,recognition of pollen	IPR000719,IPR000858,IPR001480,IPR002290,IPR008271,IPR011009,IPR017441,IPR020635	Protein kinase, catalytic domain,S-locus glycoprotein,Bulb-type lectin domain,Serine/threonine- / dual-specificity protein kinase, catalytic domain,Serine/threonine-protein kinase, active site,Protein kinase-like domain,Protein kinase, ATP binding site,Tyrosine-protein kinase, catalytic domain
Cs1g05260	0	0	0	0	0	0	0	0	0	0	0	0	0	0	0	0				hypothetical protein CISIN_1g045770mg	168	8.1e-08	51.46	1	P:GO:0035556	P:intracellular signal transduction
Cs1g05270	0	0	0	0	0	0	0	0	0	0	0	0	0	0	0	0				AF506028_14 CTV.20	169	9.5e-57	68.34	3	P:GO:0018344; F:GO:0004661; C:GO:0005953	P:protein geranylgeranylation; F:protein geranylgeranyltransferase activity; C:CAAX-protein geranylgeranyltransferase complex					Predicted protein;CTV.20;
Cs1g05280	0	0	0	0	0	0	0	0	0	0	0	0	0	0	0	0	AT3G18750.3	78.92	0	probable serine/threonine-protein kinase WNK7	671	0	82.99	5	P:GO:0006468; P:GO:0035556; F:GO:0004674; F:GO:0005524; C:GO:0005737	P:protein phosphorylation; P:intracellular signal transduction; F:protein serine/threonine kinase activity; F:ATP binding; C:cytoplasm	EC:2.7.11	Transferring phosphorus-containing groups	sp|Q8S8Y8|WNK6_ARATH	78.925	Putative uncharacterized protein;Predicted protein (Fragment);Protein kinase;Probable serine/threonine-protein kinase WNK6;Kinase, putative;		MDP0000245016	1e-141	58.8889	GO:0004672,GO:0004674,GO:0004713,GO:0005524,GO:0006468,GO:0016772	protein kinase activity,protein serine/threonine kinase activity,protein tyrosine kinase activity,ATP binding,protein phosphorylation,transferase activity, transferring phosphorus-containing groups	IPR000719,IPR002290,IPR004910,IPR008271,IPR011009,IPR020635	Protein kinase, catalytic domain,Serine/threonine- / dual-specificity protein kinase, catalytic domain,Yippee-like protein,Serine/threonine-protein kinase, active site,Protein kinase-like domain,Tyrosine-protein kinase, catalytic domain
Cs1g05290	0	0	0	0	0	0	0	0	0	0	0	0	0	0	0	0	AT3G18750.3	78.92	0	probable serine/threonine-protein kinase WNK7	710	0	82.9	5	P:GO:0006468; P:GO:0035556; F:GO:0004674; F:GO:0005524; C:GO:0005737	P:protein phosphorylation; P:intracellular signal transduction; F:protein serine/threonine kinase activity; F:ATP binding; C:cytoplasm	EC:2.7.11	Transferring phosphorus-containing groups	sp|Q8S8Y8|WNK6_ARATH	78.925	Putative uncharacterized protein;Predicted protein (Fragment);Protein kinase;Probable serine/threonine-protein kinase WNK6;Kinase, putative;		MDP0000302027	1e-136	45.9248	GO:0004672,GO:0004674,GO:0004713,GO:0005515,GO:0005524,GO:0006468,GO:0016772	protein kinase activity,protein serine/threonine kinase activity,protein tyrosine kinase activity,protein binding,ATP binding,protein phosphorylation,transferase activity, transferring phosphorus-containing groups	IPR000719,IPR001012,IPR002290,IPR006577,IPR008271,IPR011009,IPR020635	Protein kinase, catalytic domain,UBX,Serine/threonine- / dual-specificity protein kinase, catalytic domain,UAS,Serine/threonine-protein kinase, active site,Protein kinase-like domain,Tyrosine-protein kinase, catalytic domain
Cs1g05300	0	0	0	0	0	0	0	0	0.792727	0	0	0	0	0	0	0	AT3G30200.1	30.45	6e-15	PREDICTED: uncharacterized protein LOC102616129 isoform X1	296	1.4e-151	75.12								UPI000198460F related cluster;Putative uncharacterized protein;Predicted protein;PREDICTED: uncharacterized protein LOC100795315;		MDP0000220135	2e-27	37.8947			IPR004252	Transposase, Ptta/En/Spm, plant
Cs1g05310	0	0	0	0	0	0	0	0	0	0	0	0	0	0	0	0	AT4G20520.1	52.78	2e-18	Putative ribonuclease H protein At1g65750 family	625	1.7e-183	62.97	6	P:GO:0006278; P:GO:0090502; F:GO:0003676; F:GO:0003964; F:GO:0004523; F:GO:0008270	P:RNA-dependent DNA biosynthetic process; P:RNA phosphodiester bond hydrolysis, endonucleolytic; F:nucleic acid binding; F:RNA-directed DNA polymerase activity; F:RNA-DNA hybrid ribonuclease activity; F:zinc ion binding			sp|O00370|LORF2_HUMAN	26.419	Putative uncharacterized protein;Reverse transcriptase like protein;Putative non-LTR retroelement reverse transcriptase;RNA-directed DNA polymerase (Reverse transcriptase); Ribonuclease H;		MDP0000268660	4e-13	35.8491	GO:0005198,GO:0005515,GO:0006886,GO:0016192,GO:0030126	structural molecule activity,protein binding,intracellular protein transport,vesicle-mediated transport,COPI vesicle coat	IPR010714	Coatomer, alpha subunit, C-terminal
Cs1g05320	0	0	0	0	0	0	0	0	0	0	0	0	0	0	0	0	AT3G47580.1	56.16	2e-47	putative receptor-like protein kinase At3g47110	193	9.5e-69	83.82	4	P:GO:0006468; F:GO:0004674; F:GO:0005524; C:GO:0016021	P:protein phosphorylation; F:protein serine/threonine kinase activity; F:ATP binding; C:integral component of membrane	EC:2.7.11	Transferring phosphorus-containing groups	sp|C0LGP4|Y3475_ARATH	54.795	Putative uncharacterized protein;Predicted protein;Serine-threonine protein kinase, plant-type, putative;		MDP0000832081	3e-47	62.3288	GO:0004672,GO:0004674,GO:0004713,GO:0005515,GO:0005524,GO:0006468,GO:0016772	protein kinase activity,protein serine/threonine kinase activity,protein tyrosine kinase activity,protein binding,ATP binding,protein phosphorylation,transferase activity, transferring phosphorus-containing groups	IPR000719,IPR001611,IPR002290,IPR003591,IPR008271,IPR011009,IPR020635	Protein kinase, catalytic domain,Leucine-rich repeat,Serine/threonine- / dual-specificity protein kinase, catalytic domain,Leucine-rich repeat, typical subtype,Serine/threonine-protein kinase, active site,Protein kinase-like domain,Tyrosine-protein kinase, catalytic domain
Cs1g05330	0	0	0	0	0	0	0	0	0	0	0	0	0	0	0	0	AT1G67020.1	31.58	3e-06	PREDICTED: uncharacterized protein LOC104877560	233	4.8e-91	75.62	6	P:GO:0006412; P:GO:0015074; F:GO:0003676; F:GO:0003735; C:GO:0005840; C:GO:0016020	P:translation; P:DNA integration; F:nucleic acid binding; F:structural constituent of ribosome; C:ribosome; C:membrane					Putative uncharacterized protein;Predicted protein;UPI00019834F4 related cluster;		MDP0000261154	3e-18	36.6197	GO:0003700,GO:0006355,GO:0043565,GO:0046983	sequence-specific DNA binding transcription factor activity,regulation of transcription, DNA-dependent,sequence-specific DNA binding,protein dimerization activity	IPR004827,IPR011616	Basic-leucine zipper domain,bZIP transcription factor, bZIP-1
Cs1g05340	0	0	0	0	0	0	0	0	0	0	0	0	0	0	0	0	AT3G47570.1	35.58	1e-43	LRR receptor-like serine/threonine-protein kinase EFR	247	2.7e-129	70.61	4	P:GO:0016310; F:GO:0000166; F:GO:0004672; C:GO:0016020	P:phosphorylation; F:nucleotide binding; F:protein kinase activity; C:membrane			sp|Q2R2D5|XA21_ORYSJ	46.296	PREDICTED: probable LRR receptor-like serine/threonine-protein kinase At3g47570-like;CCP;Receptor kinase-like protein;Kinase-like protein;Serine-threonine protein kinase, plant-type, putative;		MDP0000218202	6e-42	37.3540856031128;23.9669421487603;23.6686390532544;26.1363636363636	GO:0005515,GO:0016772	protein binding,transferase activity, transferring phosphorus-containing groups	IPR001611,IPR011009	Leucine-rich repeat,Protein kinase-like domain
Cs1g05350	0.479464	2.74101	0	6.29503	0.321645	0.528873	1.68949	2.26922	0	2.39614	0.887403	1.25794	3.34852	2.69984	2.9997	1.13653	AT4G00340.1	28.1	2e-27	G-type lectin S-receptor-like serine/threonine-protein kinase RLK1	469	4.5e-266	65.6	4	P:GO:0006468; F:GO:0004672; F:GO:0005524; C:GO:0016021	P:protein phosphorylation; F:protein kinase activity; F:ATP binding; C:integral component of membrane			sp|Q7FAZ0|LERK4_ORYSJ	34.783	Putative uncharacterized protein;ATP binding protein, putative;UPI00019832DE related cluster;	GO:0004709,GO:0000165,GO:0005524,GO:0006468,GO:0004674,GO:0000166,GO:0004672,GO:0048544,GO:0016740,GO:0000186,GO:0016772	MDP0000288873	1e-159	39.4273127753304;60.0896860986547	GO:0004672,GO:0004674,GO:0004713,GO:0005524,GO:0005529,GO:0006468,GO:0016772,GO:0048544	protein kinase activity,protein serine/threonine kinase activity,protein tyrosine kinase activity,ATP binding,sugar binding,protein phosphorylation,transferase activity, transferring phosphorus-containing groups,recognition of pollen	IPR000719,IPR000858,IPR001480,IPR002290,IPR008271,IPR011009,IPR017441,IPR020635	Protein kinase, catalytic domain,S-locus glycoprotein,Bulb-type lectin domain,Serine/threonine- / dual-specificity protein kinase, catalytic domain,Serine/threonine-protein kinase, active site,Protein kinase-like domain,Protein kinase, ATP binding site,Tyrosine-protein kinase, catalytic domain
Cs1g05360	0	0	0	0	0.517871	0	0	0	0	0	0	0	0	0	0	0	AT5G47540.1	59.62	1e-14	putative MO25-like protein At5g47540	207	1.5e-19	82.89	2	P:GO:0023014; F:GO:0004674	P:signal transduction by protein phosphorylation; F:protein serine/threonine kinase activity	EC:2.7.11	Transferring phosphorus-containing groups	sp|Q9FGK3|MO25N_ARATH	59.615	Predicted protein (Fragment);Mo25-like protein;Calcium-binding protein, putative;PREDICTED: putative MO25-like protein At5g47540-like;		MDP0000270577	7e-14	63.6364	GO:0005488	binding	IPR011989,IPR013878,IPR016024	Armadillo-like helical,Mo25-like,Armadillo-type fold
Cs1g05370	0	0	0	0	0	0	0.101469	0	0	0	0	0	0	0.0810752	0	0	AT3G47570.1	44.85	0	probable LRR receptor-like serine/threonine-protein kinase At3g47570	676	0	81.46	4	P:GO:0006468; F:GO:0004674; F:GO:0005524; C:GO:0016021	P:protein phosphorylation; F:protein serine/threonine kinase activity; F:ATP binding; C:integral component of membrane	EC:2.7.11	Transferring phosphorus-containing groups	sp|C0LGP4|Y3475_ARATH	44.848	Putative uncharacterized protein;Predicted protein;	GO:0016020,GO:0016310,GO:0005524,GO:0016301,GO:0006468,GO:0004674,GO:0000166,GO:0004672,GO:0016021,GO:0016740,GO:0016772,GO:0016567,GO:0042742,GO:0016023,GO:0016045,GO:0010359,GO:0002764,GO:0005886,GO:0009507,GO:0010204,GO:0032940,GO:0009626	MDP0000494400	1e-160	46.5417867435158;31.8936877076412;28.4345047923323;30.8035714285714;32	GO:0004672,GO:0004674,GO:0004713,GO:0005515,GO:0005524,GO:0006468,GO:0016772	protein kinase activity,protein serine/threonine kinase activity,protein tyrosine kinase activity,protein binding,ATP binding,protein phosphorylation,transferase activity, transferring phosphorus-containing groups	IPR000719,IPR001611,IPR002290,IPR003591,IPR008271,IPR011009,IPR013210,IPR017441,IPR020635	Protein kinase, catalytic domain,Leucine-rich repeat,Serine/threonine- / dual-specificity protein kinase, catalytic domain,Leucine-rich repeat, typical subtype,Serine/threonine-protein kinase, active site,Protein kinase-like domain,Leucine-rich repeat-containing N-terminal, type 2,Protein kinase, ATP binding site,Tyrosine-protein kinase, catalytic domain
Cs1g05380	0	0	0	0	0	0	0.0571023	0.135132	0	0	0	0	0	0.121666	0.0943707	0.0231103	AT3G47570.1	42.23	0	putative receptor-like protein kinase At3g47110	866	0	78.81	4	P:GO:0006468; F:GO:0004674; F:GO:0005524; C:GO:0016021	P:protein phosphorylation; F:protein serine/threonine kinase activity; F:ATP binding; C:integral component of membrane	EC:2.7.11	Transferring phosphorus-containing groups	sp|C0LGP4|Y3475_ARATH	42.227	Putative uncharacterized protein;UPI0001983C4C related cluster;Predicted protein;		MDP0000525602	0	44.8598130841121;29.1428571428571;28.804347826087;63.1578947368421	GO:0004672,GO:0004674,GO:0004713,GO:0005515,GO:0005524,GO:0006468,GO:0016772	protein kinase activity,protein serine/threonine kinase activity,protein tyrosine kinase activity,protein binding,ATP binding,protein phosphorylation,transferase activity, transferring phosphorus-containing groups	IPR000719,IPR001611,IPR002290,IPR003591,IPR008271,IPR011009,IPR013210,IPR013320,IPR017441,IPR020635	Protein kinase, catalytic domain,Leucine-rich repeat,Serine/threonine- / dual-specificity protein kinase, catalytic domain,Leucine-rich repeat, typical subtype,Serine/threonine-protein kinase, active site,Protein kinase-like domain,Leucine-rich repeat-containing N-terminal, type 2,Concanavalin A-like lectin/glucanase, subgroup,Protein kinase, ATP binding site,Tyrosine-protein kinase, catalytic do…	K13428	LRR receptor-like serine/threonine-protein kinase EFR [EC:2.7.11.1]	ko04626	Plant-pathogen interaction
Cs1g05390	0.726015	1.73771	5.97498	7.15491	0.761607	4.59898	6.39693	2.32927	0.300316	7.16019	0.466934	1.15071	2.32378	1.71572	3.0499	1.00722	AT3G18730.1	54.8	0	protein TONSOKU isoform X1	984	0	81.7	2	P:GO:0009933; C:GO:0005634	P:meristem structural organization; C:nucleus			sp|Q6Q4D0|TONS_ARATH	54.8	UPI00019832DA related cluster;Putative uncharacterized protein;Brushy protein, putative;Predicted protein;PREDICTED: protein TONSOKU-like;		MDP0000217406	0	56.2235393734124;52.803738317757	GO:0000086,GO:0005488,GO:0005515,GO:0009934	G2/M transition of mitotic cell cycle,binding,protein binding,regulation of meristem structural organization	IPR001440,IPR003590,IPR011990,IPR013026,IPR013105,IPR019734,IPR024813	Tetratricopeptide TPR-1,Leucine-rich repeat, ribonuclease inhibitor subtype,Tetratricopeptide-like helical,Tetratricopeptide repeat-containing domain,Tetratricopeptide TPR2,Tetratricopeptide repeat,TONSOKU
Cs1g05400	0	0	0	0	0	0	0	0	0	0	0	0	0	0	0	0	AT3G42170.1	37.93	4e-10	zinc finger BED domain-containing protein DAYSLEEPER-like	88	6.8e-22	69.64	2	F:GO:0005488; C:GO:0016020	F:binding; C:membrane			sp|Q9M2N5|DSLE_ARATH	37.931	Putative uncharacterized protein;UPI0001983522 related cluster;Putative uncharacterized protein (Fragment);		MDP0000534094	2e-15	61.0169	GO:0003676,GO:0046983	nucleic acid binding,protein dimerization activity	IPR008906,IPR012337	HAT dimerisation,Ribonuclease H-like domain
Cs1g05410	6.94069	1.5736	0.037209	2.17641	3.77245	0.814986	1.38383	3.49683	0	0.895133	0	0	0.802672	2.62368	3.31425	2.76234	AT1G48870.1	45.95	3e-127	WD repeat-containing protein 44-like	573	0	80.56	2	F:GO:0017137; C:GO:0016021	F:Rab GTPase binding; C:integral component of membrane			sp|Q6LA54|YF48_SCHPO	36.066	Putative uncharacterized protein;PREDICTED: WD repeat-containing protein 44-like;Predicted protein;WD-repeat protein, putative;PREDICTED: uncharacterized protein LOC100806747;		MDP0000262905	1e-170	59.2233	GO:0005515,GO:0008652	protein binding,cellular amino acid biosynthetic process	IPR001048,IPR001680,IPR015943,IPR017986,IPR019775,IPR020472	Aspartate/glutamate/uridylate kinase,WD40 repeat,WD40/YVTN repeat-like-containing domain,WD40-repeat-containing domain,WD40 repeat, conserved site,G-protein beta WD-40 repeat
Cs1g05420	12.8992	14.7748	30.2844	29.168	11.1765	9.47647	16.2741	15.4917	20.1934	11.0946	10.961	13.7075	15.6133	20.0773	17.8052	19.5326	AT1G43770.2	42.11	5e-31	PREDICTED: uncharacterized protein LOC102607669 isoform X1	321	3.6e-182	68.92	1	F:GO:0046872	F:metal ion binding					Predicted protein;hypothetical protein MTR_3g095800;PREDICTED: uncharacterized protein LOC100796913;		MDP0000174950	2e-26	37.2973	GO:0005515,GO:0008270	protein binding,zinc ion binding	IPR001965,IPR011011,IPR013083,IPR019786,IPR019787	Zinc finger, PHD-type,Zinc finger, FYVE/PHD-type,Zinc finger, RING/FYVE/PHD-type,Zinc finger, PHD-type, conserved site,Zinc finger, PHD-finger
Cs1g05430	10.1567	8.8073	2.65111	12.6731	10.8189	8.67481	17.2783	5.75802	5.6283	5.9149	8.19565	6.1952	9.9756	13.597	10.8875	11.5642	AT3G18680.1	90.48	5e-168	uridylate kinase	335	2.4e-184	88.54	5	P:GO:0006225; P:GO:0016310; P:GO:0046940; F:GO:0033862; C:GO:0005829	P:UDP biosynthetic process; P:phosphorylation; P:nucleoside monophosphate phosphorylation; F:UMP kinase activity; C:cytosol	EC:2.7.4.4; EC:2.7.4.22	Nucleoside-phosphate kinase; UMP kinase	sp|Q2JS42|PYRH_SYNJA	64.831	Putative uncharacterized protein;Os01g0965400 protein;Predicted protein;Uridylate kinase, putative;		MDP0000210995	3e-86	79.5238	GO:0005737,GO:0006221,GO:0008652,GO:0009041,GO:0033862	cytoplasm,pyrimidine nucleotide biosynthetic process,cellular amino acid biosynthetic process,uridylate kinase activity,UMP kinase activity	IPR001048,IPR011817,IPR015963	Aspartate/glutamate/uridylate kinase,Uridylate kinase,Uridylate kinase, bacteria	K09903	uridylate kinase [EC:2.7.4.22]	ko00240	Pyrimidine metabolism
Cs1g05440	4.93928	13.7141	5.64343	3.00084	1.89835	0	15.1996	12.245	0	3.08923	2.7933	1.98139	14.2464	8.2752	4.814	7.07049
Cs1g05450	0	1.46022	0	0	0	0	0.590752	0	0	0	0	0	1.37189	0	0	2.00836	AT3G18670.1	56	0	Ankyrin repeat family protein isoform 1	590	0	80.82	1	C:GO:0016021	C:integral component of membrane			sp|Q9C7A2|ITN1_ARATH	22.833	Predicted protein (Fragment);Ankyrin repeat-containing protein;Predicted protein;Emb|CAB70981.1;Ankyrin repeat-containing protein, putative;		MDP0000137162	1e-119	43.5018	GO:0005515	protein binding	IPR002110,IPR020683	Ankyrin repeat,Ankyrin repeat-containing domain
Cs1g05460	1.01706	0.752441	0	0.338967	0	0.123405	0.362255	0.352994	0	0.101655	0	0	0.208353	0.272418	0.0528253	0.20698	AT5G60900.1	34.96	3e-134	G-type lectin S-receptor-like serine/threonine-protein kinase RLK1	792	0	69.93	4	P:GO:0006468; F:GO:0004672; F:GO:0005524; C:GO:0016021	P:protein phosphorylation; F:protein kinase activity; F:ATP binding; C:integral component of membrane			sp|Q7FAZ0|LERK4_ORYSJ	39.873	Putative uncharacterized protein;ATP binding protein, putative;UPI00019832DE related cluster;Serine-threonine protein kinase, plant-type, putative;	GO:0016310,GO:0005524,GO:0016301,GO:0006468,GO:0004674,GO:0000166,GO:0004672,GO:0016740,GO:0004714,GO:0016772,GO:0048544,GO:0004709,GO:0000165,GO:0000186	MDP0000189901	0	46.7617	GO:0004672,GO:0004674,GO:0004713,GO:0005524,GO:0005529,GO:0006468,GO:0016772,GO:0048544	protein kinase activity,protein serine/threonine kinase activity,protein tyrosine kinase activity,ATP binding,sugar binding,protein phosphorylation,transferase activity, transferring phosphorus-containing groups,recognition of pollen	IPR000719,IPR000858,IPR001480,IPR002290,IPR008271,IPR011009,IPR017441,IPR020635	Protein kinase, catalytic domain,S-locus glycoprotein,Bulb-type lectin domain,Serine/threonine- / dual-specificity protein kinase, catalytic domain,Serine/threonine-protein kinase, active site,Protein kinase-like domain,Protein kinase, ATP binding site,Tyrosine-protein kinase, catalytic domain
Cs1g05470	6.04143	6.43975	6.43607	13.376	2.19437	7.62639	2.15964	4.87564	5.27628	2.53289	11.7247	8.34099	3.11035	4.95546	10.3852	7.97035	AT5G09790.2	69.62	2e-135	probable Histone-lysine N-methyltransferase ATXR5	271	1e-148	91.14	11	P:GO:0016573; P:GO:0034968; P:GO:0045892; P:GO:0045944; F:GO:0004402; F:GO:0018024; F:GO:0042393; F:GO:0046872; C:GO:0000123; C:GO:0000790; C:GO:0009507	P:histone acetylation; P:histone lysine methylation; P:negative regulation of transcription, DNA-templated; P:positive regulation of transcription by RNA polymerase II; F:histone acetyltransferase activity; F:histone-lysine N-methyltransferase activity; F:histone binding; F:metal ion binding; C:histone acetyltransferase complex; C:nuclear chromatin; C:chloroplast	EC:2.1.1.43; EC:2.3.1.5; EC:2.3.1.48	Histone-lysine N-methyltransferase; Arylamine N-acetyltransferase; Histone acetyltransferase	sp|B9RU15|ATXR5_RICCO	84.615	Histone-lysine N-methyltransferase ATXR6, putative;ATXR5;SET domain protein (Fragment);UPI00015CBDA7 related cluster;PREDICTED: histone-lysine N-methyltransferase ATXR5-like;		MDP0000317460	1e-136	74.1641	GO:0005515,GO:0008270	protein binding,zinc ion binding	IPR001214,IPR001965,IPR011011,IPR013083,IPR019786,IPR019787	SET domain,Zinc finger, PHD-type,Zinc finger, FYVE/PHD-type,Zinc finger, RING/FYVE/PHD-type,Zinc finger, PHD-type, conserved site,Zinc finger, PHD-finger
Cs1g05480	0	0.157939	5.10904	0.118581	0	0	0	0	0.300326	1.06698	8.62835	3.01563	1.85889	0.714811	0	1.35774	AT1G77160.1	40.09	2e-45	DUF506 family protein	289	1.9e-161	70.86								Putative uncharacterized protein;PREDICTED: uncharacterized protein LOC100800694;hypothetical protein MTR_8g093440;Predicted protein;		MDP0000316988	4e-46	55.2941	GO:0000166,GO:0005524,GO:0016887,GO:0017111	nucleotide binding,ATP binding,ATPase activity,nucleoside-triphosphatase activity	IPR003439,IPR003593,IPR006502,IPR017871	ABC transporter-like,AAA+ ATPase domain,Protein of unknown function DUF506, plant,ABC transporter, conserved site
Cs1g05490	46.7715	30.3012	18.894	20.1061	29.0395	20.9045	30.1203	14.7433	29.5804	49.1691	61.6756	30.0715	30.815	14.5642	18.0817	22.7204	AT5G64650.1	83.12	7e-100	50S ribosomal protein L17, chloroplastic-like	161	3.9e-84	95.4	3	P:GO:0006412; F:GO:0003735; C:GO:0005840	P:translation; F:structural constituent of ribosome; C:ribosome			sp|A0L5Z9|RL17_MAGMM	55.357	Putative uncharacterized protein;Predicted protein;At5g64650;		MDP0000133951	5e-60	76.6667	GO:0003735,GO:0005622,GO:0005840,GO:0006412	structural constituent of ribosome,intracellular,ribosome,translation	IPR000456	Ribosomal protein L17	K02879	large subunit ribosomal protein L17	ko03010	Ribosome
Cs1g05500	0	0	0	0	0.0523946	0	0	3.27401	0	0	0.835202	1.91252	0.163638	0.641858	0.829763	6.58363	AT3G18660.2	68.52	0	UDP-glucuronate:xylan alpha-glucuronosyltransferase 1	643	0	91.25	5	P:GO:0009834; P:GO:0045492; F:GO:0015020; C:GO:0005794; C:GO:0016021	P:plant-type secondary cell wall biogenesis; P:xylan biosynthetic process; F:glucuronosyltransferase activity; C:Golgi apparatus; C:integral component of membrane	EC:2.4.1.17	Glucuronosyltransferase	sp|Q9LSB1|GUX1_ARATH	68.519	Putative uncharacterized protein;Secondary cell wall-related glycosyltransferase family;Predicted protein;Glycogenin, putative;PREDICTED: uncharacterized protein LOC100783884;	GO:0080116,GO:0016757,GO:0005982,GO:0005794,GO:0010417,GO:0008466,GO:0016740	MDP0000194880	0	65.9443	GO:0016757	transferase activity, transferring glycosyl groups	IPR002495	Glycosyl transferase, family 8
Cs1g05510	2.53347	1.99834	2.46122	4.88922	1.67248	0	1.63925	6.97345	2.22744	5.12023	4.63537	8.36286	5.96278	15.0935	9.72384	10.0226	AT5G09760.1	71.65	0	probable pectinesterase/pectinesterase inhibitor 51	571	0	81.84	9	P:GO:0042545; P:GO:0043086; P:GO:0045490; F:GO:0030599; F:GO:0045330; F:GO:0046910; C:GO:0005576; C:GO:0005618; C:GO:0016021	P:cell wall modification; P:negative regulation of catalytic activity; P:pectin catabolic process; F:pectinesterase activity; F:aspartyl esterase activity; F:pectinesterase inhibitor activity; C:extracellular region; C:cell wall; C:integral component of membrane	EC:3.1.1.11; EC:3.1.1.1	Pectinesterase; Carboxylesterase	sp|Q9LXD9|PME51_ARATH	71.654	Putative uncharacterized protein;Predicted protein;Probable pectinesterase/pectinesterase inhibitor 51;Pectinesterase-2, putative;	GO:0045330,GO:0016787,GO:0005618,GO:0043086,GO:0004857,GO:0030599,GO:0042545,GO:0005886,GO:0010075,GO:0007047,GO:0045490,GO:0005576	MDP0000174791	0	71.4	GO:0004857,GO:0005618,GO:0030599,GO:0042545	enzyme inhibitor activity,cell wall,pectinesterase activity,cell wall modification	IPR000070,IPR006501,IPR011050,IPR012334	Pectinesterase, catalytic,Pectinesterase inhibitor,Pectin lyase fold/virulence factor,Pectin lyase fold
Cs1g05520	0	0	0	0	0	0	0	0	0	0	0	0	0	0	0	0				probable ammonia channel	121	1.5e-27	76.34	3	P:GO:0006355; P:GO:0015074; F:GO:0003676	P:regulation of transcription, DNA-templated; P:DNA integration; F:nucleic acid binding					Integrase;Integrase (Fragment);
Cs1g05530	22.8814	16.9216	16.3565	17.2663	11.4567	15.6843	22.2989	27.724	18.4835	24.9828	21.1033	27.735	18.6832	18.8912	20.0996	15.9291	AT3G18640.1	37.29	5e-56	zinc finger CCCH domain-containing protein 38-like isoform X1	911	0	63.11	1	F:GO:0046872	F:metal ion binding			sp|Q9LIH5|C3H38_ARATH	37.292	Putative uncharacterized protein;PREDICTED: zinc finger CCCH domain-containing protein 38-like;Predicted protein;Zinc finger CCCH domain-containing protein;		MDP0000218476	1e-121	34.9576	GO:0003676,GO:0008270	nucleic acid binding,zinc ion binding	IPR000571	Zinc finger, CCCH-type
Cs1g05540	0	0	0	0	2.09795	0	0	0	0	0	0	0	1.21739	0	0.145247	0.213413	AT4G00120.1	80.9	1e-45	transcription factor HEC3-like	253	3.8e-142	68.72	2	P:GO:0048467; F:GO:0046983	P:gynoecium development; F:protein dimerization activity			sp|O81313|IND_ARATH	80.899	Putative uncharacterized protein;Predicted protein;PREDICTED: uncharacterized protein LOC100777351;Transcription factor HEC3;Putative basic helix-loop-helix protein BHLH12;		MDP0000711774	5e-45	79.5082			IPR011598	Helix-loop-helix DNA-binding
Cs1g05550	3.19106	4.34172	9.89965	11.9577	2.63609	14.234	1.29109	3.02681	0.628155	4.47378	1.73945	3.42509	5.20057	1.61465	3.0151	4.67655	AT1G48880.1	63.06	0	protein trichome berefringence-like 7	449	7.1e-269	83.82	3	F:GO:0016413; C:GO:0005794; C:GO:0016021	F:O-acetyltransferase activity; C:Golgi apparatus; C:integral component of membrane			sp|F4I037|TBL7_ARATH	63.063	Putative uncharacterized protein;hypothetical protein MTR_8g093530;PREDICTED: uncharacterized protein LOC100775841;Protein trichome berefringence-like 7;		MDP0000315378	1e-107	62.6335
Cs1g05560	0	0	0	0	0.248419	0	0	4.50671	0	0	0	0.51819	0	1.48789	0.734416	12.846	AT5G48920.1	55.81	7e-17	hydroxyproline-rich glycoprotein	325	7.9e-201	65.79	1	C:GO:0016021	C:integral component of membrane					Putative uncharacterized protein;UPI0001985255 related cluster;Predicted protein;	GO:0005199	MDP0000225141	2e-10	55.3571428571429;38.5964912280702
Cs1g05570	23.9711	20.7987	11.6231	21.5954	18.1477	31.1154	16.2911	22.506	31.6386	35.227	18.5715	18.4696	18.9635	16.1621	26.6393	19.9545	AT5G64630.2	64.6	0	chromatin assembly factor 1 subunit FAS2	529	1.9e-305	84.88	10	P:GO:0000724; P:GO:0006334; P:GO:0009555; P:GO:0009933; P:GO:0010026; P:GO:0031507; P:GO:0048366; F:GO:0042393; C:GO:0005634; C:GO:0033186	P:double-strand break repair via homologous recombination; P:nucleosome assembly; P:pollen development; P:meristem structural organization; P:trichome differentiation; P:heterochromatin assembly; P:leaf development; F:histone binding; C:nucleus; C:CAF-1 complex			sp|Q9SXY1|FAS2_ARATH	64.595	Putative uncharacterized protein;Chromatin assembly factor I P60 subunit, putative;FAS2 (Fragment);FAS2;Chromatin assembly factor 1 subunit B;	GO:0009555,GO:0006334,GO:0009933,GO:0005678,GO:0005515,GO:0008283,GO:0010026,GO:0031507,GO:0000724,GO:0006310,GO:0048366	MDP0000194135	8e-93	46.7505	GO:0005515	protein binding	IPR001680,IPR015943,IPR017986,IPR019775	WD40 repeat,WD40/YVTN repeat-like-containing domain,WD40-repeat-containing domain,WD40 repeat, conserved site
Cs1g05580	0	0	0	0	0	0	0	0	0	0	0	0	0	0	0	0				Ribosome-binding protein 1	151	2.3e-06	68.15	35	P:GO:0001895; P:GO:0006338; P:GO:0006812; P:GO:0007165; P:GO:0007601; P:GO:0007602; P:GO:0007608; P:GO:0033365; P:GO:0035845; P:GO:0042254; P:GO:0043087; P:GO:0045494; P:GO:0050908; P:GO:0051480; P:GO:0090305; P:GO:0098655; F:GO:0003676; F:GO:0004386; F:GO:0004527; F:GO:0005221; F:GO:0005222; F:GO:0005223; F:GO:0005524; F:GO:0030553; F:GO:0043855; F:GO:0044877; C:GO:0000228; C:GO:0001750; C:GO:00…	P:retina homeostasis; P:chromatin remodeling; P:cation transport; P:signal transduction; P:visual perception; P:phototransduction; P:sensory perception of smell; P:protein localization to organelle; P:photoreceptor cell outer segment organization; P:ribosome biogenesis; P:regulation of GTPase activity; P:photoreceptor cell maintenance; P:detection of light stimulus involved in visual perception; …
Cs1g05590	0	0	0	0	0	0	0	0	0	0	0	0	0	0	0	0	AT4G09620.1	56.22	3e-77	Mitochondrial transcription termination factor family protein isoform 2	213	6.9e-121	78.48	4	P:GO:0006355; P:GO:0032502; F:GO:0003690; C:GO:0009507	P:regulation of transcription, DNA-templated; P:developmental process; F:double-stranded DNA binding; C:chloroplast					Putative uncharacterized protein;Predicted protein;Mitochondrial transcription termination factor family protein;		MDP0000273602	3e-65	68.6747			IPR002885,IPR003690	Pentatricopeptide repeat,Mitochodrial transcription termination factor-related
Cs1g05600	0	3.55099	25.3658	6.96993	3.64302	11.0651	4.85571	20.0582	7.52381	10.5544	0	0	6.1807	14.05	16.4537	7.98877	AT5G64620.1	51.09	1e-59	cell wall / vacuolar inhibitor of fructosidase 2	187	2.2e-99	80.27	3	P:GO:0043086; F:GO:0004857; F:GO:0016787	P:negative regulation of catalytic activity; F:enzyme inhibitor activity; F:hydrolase activity			sp|O49603|CVIF2_ARATH	51.087	Putative uncharacterized protein;Predicted protein;PREDICTED: uncharacterized protein LOC100778408;Pectinesterase inhibitor;Pectinesterase inhibitor, putative;	GO:0043086,GO:0004857,GO:0030599	MDP0000228407	2e-55	65.1163	GO:0004857,GO:0030599	enzyme inhibitor activity,pectinesterase activity	IPR006501	Pectinesterase inhibitor
Cs1g05610	0	0	0	0	0	0	0	0	0	0	0	0	0	0	0	0				DEAD-box ATP-dependent RNA helicase 40-like isoform X1	266	4.2e-83	49.88	10	P:GO:0001522; P:GO:0009451; F:GO:0003676; F:GO:0003723; F:GO:0004386; F:GO:0005524; F:GO:0009982; F:GO:0016853; F:GO:0016866; C:GO:0005773	P:pseudouridine synthesis; P:RNA modification; F:nucleic acid binding; F:RNA binding; F:helicase activity; F:ATP binding; F:pseudouridine synthase activity; F:isomerase activity; F:intramolecular transferase activity; C:vacuole			sp|A8MUU9|YV023_HUMAN	16.41	Predicted protein (Fragment);UPI00005A23F1 related cluster;Predicted protein;BclB C-terminal domain protein;UPI0001CF47BA related cluster;		MDP0000304327	7e-12	34.5323741007194;32.8947368421053;33.7931034482759;33.1034482758621;33.5616438356164;32.8947368421053;32.8947368421053;32.2368421052632;33.7931034482759;33.1034482758621;32.8947368421053;33.5766423357664;33.7931034482759;32.2368421052632;33.1034482758621;33.6734693877551;33.3333333333333	GO:0000166,GO:0004143,GO:0006952,GO:0007205,GO:0017111,GO:0043531	nucleotide binding,diacylglycerol kinase activity,defense response,activation of protein kinase C activity by G-protein coupled receptor protein signaling pathway,nucleoside-triphosphatase activity,ADP binding	IPR000767,IPR001206,IPR002182,IPR003593,IPR009852	Disease resistance protein,Diacylglycerol kinase, catalytic domain,NB-ARC,AAA+ ATPase domain,T-complex 10/CenJ, C-terminal
Cs1g05620	0	0	0	0	0	0	0	0	0	0	0	0	1.90405	0	0.301716	0	AT1G08490.1	22.67	5e-08	Chloroplastic NIFS-like cysteine desulfurase isoform 1	628	0	80.96	1	F:GO:0016740	F:transferase activity			sp|P99177|CSD_STAAN	25.123	Putative uncharacterized protein;Cysteine desulfurylase, putative;Predicted protein (Fragment);Cysteine desulfurase;	GO:0008152,GO:0016740,GO:0003824,GO:0030170,GO:0031071	MDP0000168387	0	60.0993	GO:0003824,GO:0008152,GO:0030170	catalytic activity,metabolic process,pyridoxal phosphate binding	IPR000192,IPR015421,IPR015424	Aminotransferase, class V/Cysteine desulfurase,Pyridoxal phosphate-dependent transferase, major region, subdomain 1,Pyridoxal phosphate-dependent transferase, major domain
Cs1g05630	23.4848	4.35565	13.6604	19.5677	4.33252	0	2.46024	2.91106	24.8819	23.5717	7.08338	0	6.03912	11.8271	0	5.98236				PREDICTED: uncharacterized protein LOC107178480	71	1.4e-14	66.23	3	P:GO:0090502; F:GO:0003676; F:GO:0004523	P:RNA phosphodiester bond hydrolysis, endonucleolytic; F:nucleic acid binding; F:RNA-DNA hybrid ribonuclease activity					Putative uncharacterized protein;Expressed protein;Putative uncharacterized protein ORF55;PREDICTED: uncharacterized protein LOC100845261;	GO:0003676
Cs1g05640	0	0	0	0	0	0	0	0	0	0	0	0	0	0	0	0	AT5G36228.1	24.14	1e-05	PREDICTED: uncharacterized protein LOC107178076	163	1.1e-46	74.15								Putative uncharacterized protein;hypothetical protein MTR_1g026010;hypothetical protein MTR_1g073220;hypothetical protein MTR_1g089420, partial;		MDP0000238702	5e-07	26.4463			IPR025558	Domain of unknown function DUF4283
Cs1g05650	0	0	0	0	0	0	0	0	0	0	0	0	0	0	0	0	AT1G55340.1	57.42	1e-70	hypothetical protein CISIN_1g025910mg	229	3.8e-125	82.3								Putative uncharacterized protein;Predicted protein;		MDP0000192000	2e-49	57.9487			IPR012438	Protein of unknown function DUF1639
Cs1g05660	0	0	0	0	0	0	0	0	0	0	0	0	0	0	0	0				PREDICTED: uncharacterized protein LOC107174639	512	1.2e-67	59.75	4	P:GO:0006508; F:GO:0008234; C:GO:0016020; C:GO:0016021	P:proteolysis; F:cysteine-type peptidase activity; C:membrane; C:integral component of membrane					Putative uncharacterized protein;		MDP0000311548	4e-18	28.0576
Cs1g05670	0	0	0	0	0	0	0	0	0	0	0	0	0	0	0	0				basic salivary proline-rich protein 4-like	162	2.2e-18	51.79								Putative uncharacterized protein;UPI0001F2A217 related cluster;Predicted protein;Putative uncharacterized protein (Fragment);BSD domain-containing protein;		MDP0000188728	0.0001	29.8387
Cs1g05680	0.0939298	0	0	0	0	0	0	0.582153	0	0	0	0	0	1.25796	0.182951	0.119473	AT1G08490.1	23.46	2e-08	Chloroplastic NIFS-like cysteine desulfurase isoform 1	610	0	82.9	1	F:GO:0031071	F:cysteine desulfurase activity	EC:2.8.1.7	Cysteine desulfurase	sp|P99177|CSD_STAAN	25.622	Putative uncharacterized protein;PREDICTED: probable cysteine desulfurase-like;Cysteine desulfurylase, putative;Predicted protein (Fragment);	GO:0008152,GO:0016740,GO:0003824,GO:0030170,GO:0031071	MDP0000300969	0	63.245	GO:0003824,GO:0008152,GO:0030170	catalytic activity,metabolic process,pyridoxal phosphate binding	IPR000192,IPR015421,IPR015424	Aminotransferase, class V/Cysteine desulfurase,Pyridoxal phosphate-dependent transferase, major region, subdomain 1,Pyridoxal phosphate-dependent transferase, major domain
Cs1g05690	1.93099	2.80115	7.99137	9.99	1.67639	0.344556	3.5103	2.2997	2.92944	1.98678	1.19909	2.79247	2.86019	3.61288	8.50535	6.14021	AT5G64580.1	78.28	0	ATP-dependent zinc metalloprotease FtsH	846	0	92.21	5	P:GO:0006508; F:GO:0004176; F:GO:0004222; F:GO:0005524; C:GO:0005739	P:proteolysis; F:ATP-dependent peptidase activity; F:metalloendopeptidase activity; F:ATP binding; C:mitochondrion	EC:3.4.24; EC:3.6.1.3; EC:3.6.1.15	Acting on peptide bonds (peptidases); Adenosinetriphosphatase; Nucleoside-triphosphate phosphatase	sp|F4KF14|FTSI4_ARATH	78.276	Putative uncharacterized protein;AAA-type ATPase family protein (Fragment);Similarity to FtsH;PREDICTED: ATP-dependent zinc metalloprotease FtsH-like;Mitochondrial respiratory chain complexes assembly protein AFG3, putative;	GO:0005524,GO:0004222,GO:0006508,GO:0000166,GO:0009790,GO:0017111,GO:0009941,GO:0009507,GO:0006399,GO:0016556,GO:0009658,GO:0006364,GO:0016787,GO:0008568	MDP0000609421	0	81.1563	GO:0005524	ATP binding	IPR003959,IPR003960	ATPase, AAA-type, core,ATPase, AAA-type, conserved site
Cs1g05700	14.0543	18.9741	33.1387	13.8897	5.07827	7.3128	8.73174	9.9185	12.2668	10.1255	17.4433	9.86887	6.69889	7.6423	12.0553	10.3734	AT5G64600.1	70.91	0	O-fucosyltransferase family protein isoform 1	523	1.9e-305	86.65	5	P:GO:0006004; F:GO:0016757; C:GO:0005634; C:GO:0005737; C:GO:0016021	P:fucose metabolic process; F:transferase activity, transferring glycosyl groups; C:nucleus; C:cytoplasm; C:integral component of membrane			sp|F4KF16|OFT38_ARATH	70.906	Putative uncharacterized protein;PREDICTED: DUF246 domain-containing protein At1g04910-like;Auxin-independent growth promoter-like protein;Predicted protein;	GO:0005634,GO:0005737	MDP0000194474	1e-117	51.5837104072398;43.801652892562	GO:0004601,GO:0006979,GO:0020037,GO:0055114	peroxidase activity,response to oxidative stress,heme binding,oxidation-reduction process	IPR002016,IPR002207,IPR010255,IPR019378	Haem peroxidase, plant/fungal/bacterial,Plant ascorbate peroxidase,Haem peroxidase,GDP-fucose protein O-fucosyltransferase
Cs1g05710	0	0	0	0	0	0	0	0	0	0	0	0	0	0	0	0				chitinase 2-like	301	2.7e-155	86.17	7	P:GO:0005975; P:GO:0055114; F:GO:0004553; F:GO:0005506; F:GO:0016705; F:GO:0020037; C:GO:0016021	P:carbohydrate metabolic process; P:oxidation-reduction process; F:hydrolase activity, hydrolyzing O-glycosyl compounds; F:iron ion binding; F:oxidoreductase activity, acting on paired donors, with incorporation or reduction of molecular oxygen; F:heme binding; C:integral component of membrane			sp|Q7M443|CHIT2_TULBA	40.794	Putative uncharacterized protein;Predicted protein;Chitinase 1, putative;UPI0001983291 related cluster;		MDP0000312089	1e-105	68.0147	GO:0003824,GO:0004553,GO:0005975,GO:0043169	catalytic activity,hydrolase activity, hydrolyzing O-glycosyl compounds,carbohydrate metabolic process,cation binding	IPR000677,IPR001223,IPR001579,IPR013781,IPR017853	2S globulin,Glycoside hydrolase, family 18, catalytic domain,Glycoside hydrolase, chitinase active site,Glycoside hydrolase, subgroup, catalytic domain,Glycoside hydrolase, superfamily
Cs1g05720	0	0	0	0	0	0	0	0	0	0	0	0	0	0	0	0	AT5G27870.1	30.21	8e-85	pectinesterase-like	574	0	63.12	7	P:GO:0042545; P:GO:0043086; P:GO:0045490; F:GO:0004857; F:GO:0030599; F:GO:0045330; C:GO:0016021	P:cell wall modification; P:negative regulation of catalytic activity; P:pectin catabolic process; F:enzyme inhibitor activity; F:pectinesterase activity; F:aspartyl esterase activity; C:integral component of membrane	EC:3.1.1.11; EC:3.1.1.1	Pectinesterase; Carboxylesterase	sp|Q3E8Z8|PME28_ARATH	30.208	Pectinesterase;Pectinesterase-4, putative;		MDP0000823143	2e-90	36.773	GO:0004857,GO:0005618,GO:0030599,GO:0042545	enzyme inhibitor activity,cell wall,pectinesterase activity,cell wall modification	IPR000070,IPR006501,IPR011050,IPR012334,IPR018040	Pectinesterase, catalytic,Pectinesterase inhibitor,Pectin lyase fold/virulence factor,Pectin lyase fold,Pectinesterase, active site
Cs1g05730	1.93932	2.86942	2.88456	1.65625	0.143108	0.970648	0.457112	0.913476	1.5686	0.823763	1.62318	2.05212	2.85538	0.941468	2.82028	2.38032	AT3G14470.1	40.13	0	putative disease resistance RPP13-like protein 1	1505	0	81.77	1	F:GO:0043531	F:ADP binding			sp|Q9LRR4|R13L1_ARATH	40.127	Putative uncharacterized protein;UPI00015CD988 related cluster;UPI0001985CE6 related cluster;UPI00015CA2E7 related cluster;	GO:0043531,GO:0006952	MDP0000561556	0	38.577	GO:0005515,GO:0006952,GO:0043531	protein binding,defense response,ADP binding	IPR000767,IPR001611,IPR002182	Disease resistance protein,Leucine-rich repeat,NB-ARC
Cs1g05740	0	0	0	0	0	0	0	0	0	0	0.433294	0	0	0	0	0	AT4G39340.1	55.77	1e-12	egg cell-secreted protein 1.4-like	118	1.3e-47	73.18	4	P:GO:0080155; P:GO:2000008; C:GO:0005576; C:GO:0031982	P:regulation of double fertilization forming a zygote and endosperm; P:regulation of protein localization to cell surface; C:extracellular region; C:vesicle			sp|Q9T039|EC14_ARATH	55.769	Putative uncharacterized protein;Predicted protein;UPI0001983DCC related cluster;		MDP0000179778	1e-13	38.9313			IPR008502	Prolamin-like domain
Cs1g05750	7.82812	4.18181	2.14052	5.94486	3.14535	5.73398	6.25009	3.74437	6.97342	4.90982	3.08826	3.6843	4.48804	4.8396	6.37673	4.84584	AT5G64070.1	72.35	0	phosphatidylinositol 4-kinase beta 1-like isoform X1	1130	0	89.38	5	P:GO:0046854; P:GO:0048015; F:GO:0004430; C:GO:0005737; C:GO:0016020	P:phosphatidylinositol phosphorylation; P:phosphatidylinositol-mediated signaling; F:1-phosphatidylinositol 4-kinase activity; C:cytoplasm; C:membrane	EC:2.7.1.67	1-phosphatidylinositol 4-kinase	sp|Q9FMJ0|P4KB1_ARATH	72.348	Putative uncharacterized protein;PREDICTED: phosphatidylinositol 4-kinase beta 1-like;Phosphatidylinositol 4-kinase;Predicted protein;Phosphatidylinositol 4-kinase, putative;		MDP0000318208	1e-146	72.0108695652174;67.8807947019868	GO:0005488,GO:0035004	binding,phosphatidylinositol 3-kinase activity	IPR001263,IPR016024	Phosphoinositide 3-kinase, accessory (PIK) domain,Armadillo-type fold
Cs1g05760	74.728	51.8232	33.1923	35.1213	52.5724	34.9478	30.3899	53.2025	69.9687	57.7464	59.9458	77.2322	49.0679	40.9672	37.4586	28.7819	AT5G09330.4	49.86	1e-105	NAC domain-containing protein 82-like	435	8.2e-262	73.41	3	P:GO:0006355; F:GO:0003677; C:GO:0005634	P:regulation of transcription, DNA-templated; F:DNA binding; C:nucleus			sp|Q9FY82|NAC82_ARATH	49.864	NAC domain protein, IPR003441;Putative uncharacterized protein;NAC domain class transcription factor;Transcription factor, putative;NAC domain protein;		MDP0000240855	3e-85	55.5160142348754;31.4285714285714;41.25	GO:0003677,GO:0006355	DNA binding,regulation of transcription, DNA-dependent	IPR003441	No apical meristem (NAM) protein
Cs1g05770	33.8821	0	0	0	0	0	0	0	10.6318	1.98789	167.804	56.1186	2.0372	0	0	0	AT4G33467.2	38.04	1e-12	Coiled-coil domain-containing protein 18, putative isoform 2	98	1.3e-45	72.98								Putative uncharacterized protein;Predicted protein;PREDICTED: uncharacterized protein LOC100779459;hypothetical protein MTR_8g093620;		MDP0000247502	2e-15	48.3146
Cs1g05780	60.9106	18.9152	40.244	27.3713	34.9906	34.7118	35.0195	47.9703	25.8263	27.8061	38.727	26.1486	22.7275	30.0173	33.111	26.3023	AT2G13690.1	54.83	0	BTB/POZ domain-containing protein At2g13690	558	0	78.74						sp|Q9SKH2|Y2369_ARATH	54.833	Putative uncharacterized protein;Predicted protein;Transcription regulator, putative;PRLI-interacting factor G;		MDP0000264311	1e-170	56.8221	GO:0005515	protein binding	IPR000210	BTB/POZ-like
Cs1g05790	0	0	0	0	0	0	0	0	0	0	0	0	0	0	0	0				hypothetical protein CISIN_1g045382mg, partial	103	2.6e-12	95	7	P:GO:0000122; P:GO:0045944; P:GO:0051726; F:GO:0000981; F:GO:0008134; F:GO:0043565; C:GO:0090575	P:negative regulation of transcription by RNA polymerase II; P:positive regulation of transcription by RNA polymerase II; P:regulation of cell cycle; F:DNA-binding transcription factor activity, RNA polymerase II-specific; F:transcription factor binding; F:sequence-specific DNA binding; C:RNA polymerase II transcription factor complex
Cs1g05800	0	0	0	0	0	0	0	0	0	0	0	0	0	0	0	0
Cs1g05810	0.0554032	0	0	0	6.88294	2.96219	0.102277	5.32607	0	1.62674	0	0.834935	0.0832983	0	0.0719417	2.93967	AT5G48930.1	50.23	2e-154	shikimate O-hydroxycinnamoyltransferase-like	440	3.3e-258	75.91	1	F:GO:0016747	F:transferase activity, transferring acyl groups other than amino-acyl groups			sp|Q8GSM7|HST_TOBAC	51.142	Hydroxycinnamoyl CoA shikimate/quinate hydroxycinnamoyltransferase;Putative uncharacterized protein;Hydroxycinnamoyl-Coenzyme A shikimate/quinate hydroxycinnamoyltransferase;		MDP0000371737	1e-118	46.8182	GO:0016747	transferase activity, transferring acyl groups other than amino-acyl groups	IPR003480,IPR023213	Transferase,Chloramphenicol acetyltransferase-like domain
Cs1g05820	0	0	0	0	0	0	0	0	0	0	0	0	0	0	0	0	AT5G48930.1	56.14	5e-14	shikimate O-hydroxycinnamoyltransferase-like	83	9.5e-18	70.53	1	F:GO:0016747	F:transferase activity, transferring acyl groups other than amino-acyl groups			sp|Q8GSM7|HST_TOBAC	51.316	Hydroxycinnamoyl CoA shikimate/quinate hydroxycinnamoyltransferase;Putative uncharacterized protein;Predicted protein;PREDICTED: hydroxycinnamoyl-Coenzyme A shikimate/quinate hydroxycinnamoyltransferase-like;		MDP0000307780	1e-11	48.0519	GO:0016747	transferase activity, transferring acyl groups other than amino-acyl groups	IPR003480,IPR008586,IPR023213	Transferase,Protein of unknown function DUF868, plant,Chloramphenicol acetyltransferase-like domain
Cs1g05830	0.238845	0.126212	0	0.758122	0	1.08676	0	0	0	0.0852549	0.0643208	0	0.0655274	0	0.287975	0.086797	AT2G13680.1	79.41	0	callose synthase 5	1679	0	89.54	10	P:GO:0006075; P:GO:0008360; P:GO:0009556; P:GO:0009846; P:GO:0010208; P:GO:0071555; P:GO:0080092; F:GO:0003843; C:GO:0000148; C:GO:0016021	P:(1->3)-beta-D-glucan biosynthetic process; P:regulation of cell shape; P:microsporogenesis; P:pollen germination; P:pollen wall assembly; P:cell wall organization; P:regulation of pollen tube growth; F:1,3-beta-D-glucan synthase activity; C:1,3-beta-D-glucan synthase complex; C:integral component of membrane	EC:2.4.1.34	1,3-beta-glucan synthase	sp|Q3B724|CALS5_ARATH	79.407	Transferase, transferring glycosyl groups, putative;Putative beta-1,3-glucan synthase;UPI0001983275 related cluster;PREDICTED: callose synthase 5-like;Callose synthase 5;	GO:0016020,GO:0016757,GO:0006075,GO:0003843,GO:0016740,GO:0000148,GO:0009846,GO:0009860,GO:0080092,GO:0016021,GO:0009827,GO:0005886,GO:0010208,GO:0008360,GO:0007047,GO:0009556,GO:0010584	MDP0000286691	0	72.4932	GO:0000148,GO:0003843,GO:0006075,GO:0016020	1,3-beta-D-glucan synthase complex,1,3-beta-D-glucan synthase activity,(1-&gt;3)-beta-D-glucan biosynthetic process,membrane	IPR003440	Glycosyl transferase, family 48	K11000	callose synthase [EC:2.4.1.-]
Cs1g05835	0	0	0	0	0	0	0	0	0	0	0	0	0	0	0	0				---NA---	29										Transferase, transferring glycosyl groups, putative;Putative uncharacterized protein;UPI0001983275 related cluster;Predicted protein;	GO:0016020,GO:0016757,GO:0006075,GO:0003843,GO:0016740,GO:0000148,GO:0009846,GO:0009860,GO:0009556,GO:0080092,GO:0010208	MDP0000174437	4e-21	75.7576	GO:0000148,GO:0003843,GO:0006075,GO:0016020	1,3-beta-D-glucan synthase complex,1,3-beta-D-glucan synthase activity,(1-&gt;3)-beta-D-glucan biosynthetic process,membrane	IPR003440,IPR006745,IPR023175	Glycosyl transferase, family 48,Protein of unknown function DUF605,Vacuolar protein sorting-associate Vta1, N-terminal	K11000	callose synthase [EC:2.4.1.-]
Cs1g05840	0	0	0	0	0	0	0.630294	0	0	0	0	0	0	0	0	0	AT3G26040.1	36.17	2e-84	vinorine synthase-like	460	4.1e-272	72.24	1	F:GO:0016747	F:transferase activity, transferring acyl groups other than amino-acyl groups			sp|Q70PR7|VINSY_RAUSE	33.479	Putative uncharacterized protein;PREDICTED: vinorine synthase-like;Anthranilate N-benzoyltransferase protein, putative;Predicted protein;	GO:0016746,GO:0047180,GO:0016747,GO:0016740	MDP0000189057	1e-96	41.9802	GO:0016747	transferase activity, transferring acyl groups other than amino-acyl groups	IPR003480,IPR023213	Transferase,Chloramphenicol acetyltransferase-like domain
Cs1g05850	0.237364	1.09757	0	0.0824056	0.218947	0	0.0932474	3.0158	0	0.296569	0	0	2.35543	0	2.00344	0.641569	AT3G26040.1	37.96	9e-90	vinorine synthase-like	484	1e-273	80.65	1	F:GO:0016747	F:transferase activity, transferring acyl groups other than amino-acyl groups			sp|Q94FT4|SALAT_PAPSO	34.426	Predicted protein;Anthranilate N-benzoyltransferase protein, putative;Salutaridinol 7-O-acetyltransferase, putative;3'-N-debenzoyl-2'-deoxytaxol N-benzoyltransferase, putative;	GO:0016747,GO:0016746,GO:0047180,GO:0016740	MDP0000189057	3e-97	43	GO:0016747	transferase activity, transferring acyl groups other than amino-acyl groups	IPR003480,IPR023213	Transferase,Chloramphenicol acetyltransferase-like domain
Cs1g05860	0	0	0	0	0	0	0	0	0	0	0	0	0	0	0	0	AT2G13680.1	81.54	2e-29	callose synthase 5	111	4.8e-25	92.19	5	P:GO:0006075; F:GO:0003843; F:GO:0030170; C:GO:0000148; C:GO:0016021	P:(1->3)-beta-D-glucan biosynthetic process; F:1,3-beta-D-glucan synthase activity; F:pyridoxal phosphate binding; C:1,3-beta-D-glucan synthase complex; C:integral component of membrane	EC:2.4.1.34	1,3-beta-glucan synthase	sp|Q3B724|CALS5_ARATH	81.538	UPI0001983275 related cluster;PREDICTED: callose synthase 5-like;Predicted protein;Callose synthase;	GO:0016020,GO:0009846,GO:0009860,GO:0009556,GO:0080092,GO:0006075,GO:0003843,GO:0000148,GO:0010208	MDP0000286691	4e-27	87.6923	GO:0000148,GO:0003843,GO:0006075,GO:0016020	1,3-beta-D-glucan synthase complex,1,3-beta-D-glucan synthase activity,(1-&gt;3)-beta-D-glucan biosynthetic process,membrane	IPR003440	Glycosyl transferase, family 48	K11000	callose synthase [EC:2.4.1.-]
Cs1g05870	0	0	11.1975	0	1.3811	0	0	0	0	0	8.46753	0	8.66171	11.3094	0	2.8604
Cs1g05880	0	0	0	0	0	0	0	0	0	0	0	0	0	0	0	0	AT5G42905.1	40	1e-14	Polynucleotidyl transferase, putative	128	6.7e-55	62.37	1	F:GO:0003824	F:catalytic activity			sp|P0C2F6|RNHX1_ARATH	38.889	UPI0001985F00 related cluster;Putative uncharacterized protein;Predicted protein;Putative non-LTR retroelement reverse transcriptase;		MDP0000241704	1e-08	34.1176	GO:0003676,GO:0005515	nucleic acid binding,protein binding	IPR001611,IPR012337	Leucine-rich repeat,Ribonuclease H-like domain
Cs1g05890	0	0	0	0	0	0	0	0	0	0	0	0	0	0	0	0	AT4G29090.1	30.34	8e-32	PREDICTED: uncharacterized protein LOC107177620	747	7.3e-133	57.31	5	P:GO:0090502; F:GO:0003676; F:GO:0004523; C:GO:0016020; C:GO:0016021	P:RNA phosphodiester bond hydrolysis, endonucleolytic; F:nucleic acid binding; F:RNA-DNA hybrid ribonuclease activity; C:membrane; C:integral component of membrane			sp|Q9XGW0|COMT1_OCIBA	54.839	Putative uncharacterized protein;Os07g0613900 protein;OSJNBa0081G05.2 protein;	GO:0003964,GO:0003723,GO:0006278,GO:0003676,GO:0008270,GO:0005524,GO:0006468,GO:0030246,GO:0004674,GO:0000166,GO:0004672,GO:0016772	MDP0000247921	2e-44	27.3394	GO:0003676,GO:0004733,GO:0008615,GO:0010181,GO:0016491,GO:0016638,GO:0055114	nucleic acid binding,pyridoxamine-phosphate oxidase activity,pyridoxine biosynthetic process,FMN binding,oxidoreductase activity,oxidoreductase activity, acting on the CH-NH2 group of donors,oxidation-reduction process	IPR000659,IPR004443,IPR009002,IPR011576,IPR012337,IPR012349,IPR019576,IPR019740	Pyridoxamine 5'-phosphate oxidase,YjeF-related protein, N-terminal,FMN-binding split barrel-related,Pyridoxamine 5'-phosphate oxidase-like, FMN-binding domain,Ribonuclease H-like domain,FMN-binding split barrel,Pyridoxine 5'-phosphate oxidase, dimerisation, C-terminal,Pyridoxamine 5'-phosphate oxidase, conserved site
Cs1g05900	0	0	0	0	0	0.294131	0.101579	0	0	0	0	0	0	0	0	0.24669	AT1G27450.2	69.79	5e-41	adenine phosphoribosyltransferase 1-like	219	9.1e-52	85.66	5	P:GO:0006168; P:GO:0009116; F:GO:0003999; C:GO:0005829; C:GO:0016021	P:adenine salvage; P:nucleoside metabolic process; F:adenine phosphoribosyltransferase activity; C:cytosol; C:integral component of membrane	EC:2.4.2.7	Adenine phosphoribosyltransferase	sp|P31166|APT1_ARATH	70.526	Putative uncharacterized protein;Adenine phosphoribosyltransferase, putative;Adeninephosphoribosyl transferase;Adenine phosphoribosyltransferase-like;Adenine phosphoribosyltransferase 1, chloroplastic;	GO:0003999,GO:0016757,GO:0009116,GO:0006168,GO:0016740,GO:0005737,GO:0006166,GO:0006096,GO:0005829,GO:0009651,GO:0005886,GO:0009507,GO:0007623,GO:0006094,GO:0044209,GO:0046686,GO:0009505,GO:0005794,GO:0009536,GO:0009570	MDP0000197456	2e-33	73.6842	GO:0003999,GO:0005737,GO:0006168,GO:0009116	adenine phosphoribosyltransferase activity,cytoplasm,adenine salvage,nucleoside metabolic process	IPR000836,IPR005764	Phosphoribosyltransferase,Adenine phosphoribosyl transferase	K00759	adenine phosphoribosyltransferase [EC:2.4.2.7]	ko00230	Purine metabolism
Cs1g05910	0	11.2753	3.31391	9.77088	0.420416	0.17282	12.4142	5.01404	29.6549	56.2342	38.8354	47.6835	19.3313	19.3616	9.02552	10.5438	AT3G26040.1	38.54	2e-93	vinorine synthase-like	463	1.1e-264	80.01	1	F:GO:0016747	F:transferase activity, transferring acyl groups other than amino-acyl groups			sp|Q70PR7|VINSY_RAUSE	33.925	Putative uncharacterized protein;Anthranilate N-benzoyltransferase protein, putative;Predicted protein;Salutaridinol 7-O-acetyltransferase, putative;	GO:0016746,GO:0047180,GO:0016747,GO:0016740	MDP0000189057	9e-95	42.2846	GO:0016747	transferase activity, transferring acyl groups other than amino-acyl groups	IPR003480,IPR023213	Transferase,Chloramphenicol acetyltransferase-like domain
Cs1g05920	0	0	0	0	1.18797	0	1.73467	3.76298	0	0	0	0	0	0	0	0	AT3G26040.1	32.26	9e-29	vinorine synthase-like	186	1.9e-103	82.58	1	F:GO:0016747	F:transferase activity, transferring acyl groups other than amino-acyl groups			sp|O23393|BIA1_ARATH	34.532	PREDICTED: vinorine synthase-like;Anthranilate N-benzoyltransferase protein, putative;Salutaridinol 7-O-acetyltransferase, putative;3'-N-debenzoyl-2'-deoxytaxol N-benzoyltransferase, putative;	GO:0016746,GO:0047180,GO:0016747,GO:0016740	MDP0000189057	5e-57	45.0511945392491;38.655462184874;65.5172413793103	GO:0016747	transferase activity, transferring acyl groups other than amino-acyl groups	IPR003480,IPR023213	Transferase,Chloramphenicol acetyltransferase-like domain
Cs1g05930	0	0	0	0	0.710405	0	1.29987	1.1668	0	0	0	0	0	0	0	0	AT3G26040.1	35.1	1e-84	vinorine synthase-like	452	2.3e-259	78.46	1	F:GO:0016747	F:transferase activity, transferring acyl groups other than amino-acyl groups			sp|Q94FT4|SALAT_PAPSO	32.553	PREDICTED: vinorine synthase-like;Anthranilate N-benzoyltransferase protein, putative;Predicted protein;Salutaridinol 7-O-acetyltransferase, putative;	GO:0016746,GO:0047180,GO:0016747,GO:0016740	MDP0000189057	4e-94	42.7699	GO:0016747	transferase activity, transferring acyl groups other than amino-acyl groups	IPR003480,IPR023213	Transferase,Chloramphenicol acetyltransferase-like domain
Cs1g05940	0	0	0	0	0	0	0	0	0	0	0	11.009	2.51267	0	0.636849	2.80633															Calcium-dependent protein kinase 30;PREDICTED: calcium-dependent protein kinase 32-like;PREDICTED: calcium-dependent protein kinase 7-like;PREDICTED: calcium-dependent protein kinase 24-like;Calcium dependent protein kinase 32;		MDP0000119457	1e-19	82.3529	GO:0004672,GO:0004674,GO:0004713,GO:0005509,GO:0005524,GO:0006468,GO:0016772	protein kinase activity,protein serine/threonine kinase activity,protein tyrosine kinase activity,calcium ion binding,ATP binding,protein phosphorylation,transferase activity, transferring phosphorus-containing groups	IPR000719,IPR002048,IPR002290,IPR008271,IPR011009,IPR011992,IPR017441,IPR018247,IPR018249,IPR020635	Protein kinase, catalytic domain,Calcium-binding EF-hand,Serine/threonine- / dual-specificity protein kinase, catalytic domain,Serine/threonine-protein kinase, active site,Protein kinase-like domain,EF-hand-like domain,Protein kinase, ATP binding site,EF-Hand 1, calcium-binding site,EF-HAND 2,Tyrosine-protein kinase, catalytic domain	K04515	calcium/calmodulin-dependent protein kinase (CaM kinase) II [EC:2.7.11.17]	ko04012,ko04020,ko04114,ko04310,ko04720,ko04722,ko04725,ko04728,ko04740,ko04745,ko04912,ko04916,ko04971,ko05031,ko05152,ko05214	ErbB signaling pathway ,Calcium signaling pathway ,Oocyte meiosis ,Wnt signaling pathway ,Long-term potentiation ,Neurotrophin signaling pathway ,Cholinergic synapse ,Dopaminergic synapse ,Olfactory transduction ,Phototransduction - fly ,GnRH signaling pathway ,Melanogenesis ,Gastric acid secretion ,Amphetamine addiction ,Tuberculosis ,Glioma
Cs1g05950	3.43301	4.76377	4.16015	2.97959	3.34256	0.867804	1.94803	2.48231	0	0.715221	1.51003	15.6006	4.0313	5.26992	2.22961	6.18698	AT5G19450.2	72.79	2e-63	calcium-dependent protein kinase 8	170	1.7e-85	87.35	12	P:GO:0018105; P:GO:0035556; P:GO:0046777; F:GO:0004683; F:GO:0005509; F:GO:0005516; F:GO:0005524; F:GO:0009931; C:GO:0005634; C:GO:0005737; C:GO:0005886; C:GO:0016021	P:peptidyl-serine phosphorylation; P:intracellular signal transduction; P:protein autophosphorylation; F:calmodulin-dependent protein kinase activity; F:calcium ion binding; F:calmodulin binding; F:ATP binding; F:calcium-dependent protein serine/threonine kinase activity; C:nucleus; C:cytoplasm; C:plasma membrane; C:integral component of membrane	EC:2.7.11; EC:2.7.11.17	Transferring phosphorus-containing groups; Calcium/calmodulin-dependent protein kinase	sp|Q42438|CDPK8_ARATH	72.789	Calcium-dependent protein kinase, putative;Calcium dependent protein kinase 14;Putative uncharacterized protein;Calmodulin-domain protein kinase 7;Calcium-dependent protein kinase 8;		MDP0000269423	3e-47	64.3836	GO:0004672,GO:0004674,GO:0004713,GO:0005509,GO:0005524,GO:0006468,GO:0016772	protein kinase activity,protein serine/threonine kinase activity,protein tyrosine kinase activity,calcium ion binding,ATP binding,protein phosphorylation,transferase activity, transferring phosphorus-containing groups	IPR000719,IPR002048,IPR002290,IPR008271,IPR011009,IPR011992,IPR017441,IPR018247,IPR018249,IPR020635	Protein kinase, catalytic domain,Calcium-binding EF-hand,Serine/threonine- / dual-specificity protein kinase, catalytic domain,Serine/threonine-protein kinase, active site,Protein kinase-like domain,EF-hand-like domain,Protein kinase, ATP binding site,EF-Hand 1, calcium-binding site,EF-HAND 2,Tyrosine-protein kinase, catalytic domain	K13412	calcium-dependent protein kinase [EC:2.7.11.1]	ko04626,ko05145	Plant-pathogen interaction ,Toxoplasmosis
Cs1g05960	0	0	0.0325339	0	0	0	0.36914	0	0	0	0	0	0.100259	0	0	0.0497991	AT4G21380.1	42.22	0	G-type lectin S-receptor-like serine/threonine-protein kinase At4g27290 isoform X1	796	0	84.12	6	P:GO:0006468; P:GO:0048544; F:GO:0004674; F:GO:0005524; C:GO:0005886; C:GO:0016021	P:protein phosphorylation; P:recognition of pollen; F:protein serine/threonine kinase activity; F:ATP binding; C:plasma membrane; C:integral component of membrane	EC:2.7.11	Transferring phosphorus-containing groups	sp|O81905|SD18_ARATH	42.225	PREDICTED: G-type lectin S-receptor-like serine/threonine-protein kinase At4g27290-like;UPI0001985845 related cluster;Predicted protein;UPI0001985604 related cluster;	GO:0005524,GO:0004674,GO:0004672,GO:0048544,GO:0006468,GO:0016772	MDP0000231920	0	48.1959	GO:0004672,GO:0004674,GO:0004713,GO:0005515,GO:0005524,GO:0005529,GO:0006468,GO:0016772,GO:0048544	protein kinase activity,protein serine/threonine kinase activity,protein tyrosine kinase activity,protein binding,ATP binding,sugar binding,protein phosphorylation,transferase activity, transferring phosphorus-containing groups,recognition of pollen	IPR000719,IPR000742,IPR000858,IPR001245,IPR001480,IPR002290,IPR003609,IPR008271,IPR011009,IPR013227,IPR017441,IPR020635	Protein kinase, catalytic domain,Epidermal growth factor-like domain,S-locus glycoprotein,Serine-threonine/tyrosine-protein kinase catalytic domain,Bulb-type lectin domain,Serine/threonine- / dual-specificity protein kinase, catalytic domain,Apple-like,Serine/threonine-protein kinase, active site,Protein kinase-like domain,PAN-2 domain,Protein kinase, ATP binding site,Tyrosine-protein kinase, cat…
Cs1g05970	0	0	0	0	0.0465266	0	0.138707	0	0	0	0	0	0	0.0633297	0.343853	0	AT1G65800.1	43.33	0	G-type lectin S-receptor-like serine/threonine-protein kinase At4g27290 isoform X1	812	0	84.1	6	P:GO:0006468; P:GO:0048544; F:GO:0004674; F:GO:0005524; C:GO:0005886; C:GO:0016021	P:protein phosphorylation; P:recognition of pollen; F:protein serine/threonine kinase activity; F:ATP binding; C:plasma membrane; C:integral component of membrane	EC:2.7.11	Transferring phosphorus-containing groups	sp|Q9S972|SD16_ARATH	43.325	UPI0001985845 related cluster;Predicted protein;UPI0001985604 related cluster;UPI0001985843 related cluster;	GO:0005524,GO:0004674,GO:0004672,GO:0000166,GO:0048544,GO:0006468,GO:0016772	MDP0000231920	0	47.125	GO:0004672,GO:0004674,GO:0004713,GO:0005515,GO:0005524,GO:0005529,GO:0006468,GO:0016772,GO:0048544	protein kinase activity,protein serine/threonine kinase activity,protein tyrosine kinase activity,protein binding,ATP binding,sugar binding,protein phosphorylation,transferase activity, transferring phosphorus-containing groups,recognition of pollen	IPR000719,IPR000742,IPR000858,IPR001245,IPR001480,IPR002290,IPR003609,IPR008271,IPR011009,IPR013227,IPR017441,IPR020635	Protein kinase, catalytic domain,Epidermal growth factor-like domain,S-locus glycoprotein,Serine-threonine/tyrosine-protein kinase catalytic domain,Bulb-type lectin domain,Serine/threonine- / dual-specificity protein kinase, catalytic domain,Apple-like,Serine/threonine-protein kinase, active site,Protein kinase-like domain,PAN-2 domain,Protein kinase, ATP binding site,Tyrosine-protein kinase, cat…
Cs1g05980	0	0	0	0	0	0	0	0	0	0	0	0	0	0	0	0
Cs1g05990	0	0	0	0	0	0	0	0	0	0	0	0	0	0	0	0				Retrovirus-related Pol polyprotein from transposon opus	160	2.2e-34	67.22	1	P:GO:0090304	P:nucleic acid metabolic process					Putative uncharacterized protein;		MDP0000314572	1e-15	53.2468	GO:0003676,GO:0005622,GO:0008270	nucleic acid binding,intracellular,zinc ion binding	IPR007087,IPR013087,IPR015880	Zinc finger, C2H2,Zinc finger, C2H2-type/integrase, DNA-binding,Zinc finger, C2H2-like
Cs1g06000	0	0	0	0	0	0	0	0	0	0	0	0	0	0	0	0	AT3G42170.1	29.38	8e-19	zinc finger BED domain-containing protein RICESLEEPER 2-like	228	7.5e-81	63.29	2	F:GO:0003677; F:GO:0046983	F:DNA binding; F:protein dimerization activity			sp|P08770|TRA1_MAIZE	47.541	Putative uncharacterized protein F18N11.30;Putative uncharacterized protein T12C14_220;HAT-element transposase, putative;Putative transposase;Transposase;		MDP0000292722	2e-23	44.7154	GO:0003676,GO:0004674,GO:0005488,GO:0005515,GO:0016772,GO:0016773,GO:0046983	nucleic acid binding,protein serine/threonine kinase activity,binding,protein binding,transferase activity, transferring phosphorus-containing groups,phosphotransferase activity, alcohol group as acceptor,protein dimerization activity	IPR000403,IPR003151,IPR008906,IPR011009,IPR011990,IPR012337,IPR012993,IPR016024	Phosphatidylinositol 3-/4-kinase, catalytic domain,PIK-related kinase, FAT,HAT dimerisation,Protein kinase-like domain,Tetratricopeptide-like helical,Ribonuclease H-like domain,UME,Armadillo-type fold
Cs1g06010	628.142	255.815	184.293	94.1112	174.83	139.56	78.8052	88.188	585.193	470.332	360.181	285.992	269.971	260.53	234.577	589.098	AT5G54490.1	60.64	2e-34	calcium-binding protein PBP1-like	120	4.5e-61	87.4	1	F:GO:0005509	F:calcium ion binding			sp|Q9LSQ6|PBP1_ARATH	60.638	Putative uncharacterized protein;Ccd1, putative;Predicted protein;	GO:0005509	MDP0000294034	3e-36	78.125	GO:0000166,GO:0005509	nucleotide binding,calcium ion binding	IPR011992,IPR016040,IPR018247,IPR018249	EF-hand-like domain,NAD(P)-binding domain,EF-Hand 1, calcium-binding site,EF-HAND 2
Cs1g06020	203.051	115.269	56.0533	36.3863	37.025	16.3472	12.8485	15.3564	242.288	201.871	93.8828	106.082	108.992	76.3299	107.953	149.548	AT5G54490.1	62.77	2e-36	calcium-binding protein PBP1	116	1.4e-59	87.01	1	F:GO:0005509	F:calcium ion binding			sp|Q9LSQ6|PBP1_ARATH	62.766	Putative uncharacterized protein;Ccd1, putative;Predicted protein;	GO:0005509	MDP0000294034	1e-38	78.2178	GO:0000166,GO:0005509	nucleotide binding,calcium ion binding	IPR011992,IPR016040,IPR018247,IPR018249	EF-hand-like domain,NAD(P)-binding domain,EF-Hand 1, calcium-binding site,EF-HAND 2
Cs1g06030	0	0	0	0	0	0	0	0	0	0	0	0	0	0	0	0				AF506028_14 CTV.20	73	4.9e-18	81.7	9	P:GO:0006355; P:GO:0006508; P:GO:0006520; F:GO:0003676; F:GO:0003712; F:GO:0004190; F:GO:0008270; F:GO:0008483; F:GO:0030170	P:regulation of transcription, DNA-templated; P:proteolysis; P:cellular amino acid metabolic process; F:nucleic acid binding; F:transcription coregulator activity; F:aspartic-type endopeptidase activity; F:zinc ion binding; F:transaminase activity; F:pyridoxal phosphate binding	EC:3.4.23	Acting on peptide bonds (peptidases)			Predicted protein;JHL23C09.7 protein;CTV.20;		MDP0000580739	0.0003	44	GO:0003676,GO:0006810	nucleic acid binding,transport	IPR001022	Tobamoviral movement protein
Cs1g06040	20.5136	10.248	4.77987	11.6003	15.7358	15.3319	4.7632	9.96134	10.1152	13.4223	18.7849	19.6663	24.153	12.8159	9.50133	17.8878	AT4G27310.1	51.52	3e-38	B-box zinc finger protein 22	187	2.6e-103	69.69	1	F:GO:0008270	F:zinc ion binding			sp|Q9LJB7|BBX32_ARATH	49.153	Putative uncharacterized protein;AT4g27310/M4I22_120;Predicted protein;Transcription factor, putative;		MDP0000198531	3e-28	64.1304	GO:0005622,GO:0008270	intracellular,zinc ion binding	IPR000315	Zinc finger, B-box
Cs1g06045	196.781	199.119	248.753	166.575	170.699	234.32	110.967	171.263	222.516	238.719	191.947	150.447	152.364	183.731	173.516	172.586
Cs1g06050	35.7213	19.0993	30.5717	27.1279	28.3161	20.0347	19.344	20.5248	17.9954	29.2912	30.1619	23.8655	25.4914	27.5658	28.9918	30.7052	AT5G54430.1	77.96	3e-85	Adenine nucleotide alpha hydrolases-like superfamily protein isoform 1	248	7.8e-108	87.47	2	F:GO:0016787; C:GO:0016021	F:hydrolase activity; C:integral component of membrane			sp|Q8VYN9|PHO32_ARATH	77.957	Putative uncharacterized protein;Predicted protein;AT4g27320/M4I22_130;PREDICTED: uncharacterized protein LOC100805067;	GO:0006950,GO:0005634,GO:0002238,GO:0005829,GO:0005886	MDP0000148212	1e-60	62.4339	GO:0006950	response to stress	IPR006015,IPR006016,IPR014729	Universal stress protein A,UspA,Rossmann-like alpha/beta/alpha sandwich fold
[truncated: 29,134 more rows]
