# Supplementary material for: Transcriptomic and metabolomic changes associated with the induction and initiation of juice sacs in citrus fruit
Source: Planta. 2026 May 5;263(6):149. doi: 10.1007/s00425-026-05008-9 (PMC13144201; doi:10.1007/s00425-026-05008-9)
Supplement: Supplementary file 4 — Supplementary file4 (PDF 173 KB) [file 425_2026_5008_MOESM4_ESM.xlsx]

## Sheet: C_CF vs Y_CF
Supplementary table 2a The DEGs of CL and YM at CF.
Gene ID	C_CF	Y_CF	log2FoldChange(C_CF/Y_CF)	pvalue	padj
Cs2g29780	0	307.798	-5.3924	7.64548e-20	1.99241e-16
Cs4g08520	0.489217	297.485	-5.21024	5.62348e-19	1.09911e-15
Cs8g20150	5.89897	577.315	-5.2035	9.2161e-25	4.80343e-21
Cs4g09890	0	246.645	-5.06484	3.4832e-17	4.9512e-14
orange1.1t00571	5.92167	537.776	-4.99581	1.38844e-21	4.34193e-18
Cs5g04250	1.48467	319.173	-4.97908	6.12241e-18	9.573e-15
Cs2g10070	0.49489	267.717	-4.90291	2.49984e-16	3.25729e-13
Cs5g25370	0	238.415	-4.86732	1.28216e-15	1.54215e-12
Cs1g25040	61.7548	5102.56	-4.85309	2.6004e-19	5.80855e-16
Cs2g30320	0.49489	317.901	-4.63237	4.83911e-14	4.72902e-11
Cs5g03150	5.39841	697.57	-4.61195	5.02574e-15	5.61304e-12
Cs5g22080	1.48467	272.717	-4.59834	9.96e-15	1.03823e-11
orange1.1t04327	2.95232	227.417	-4.20931	4.26791e-13	3.38749e-10
Cs6g07980	0	141.638	-4.09944	6.92125e-11	3.49099e-08
Cs8g14280	0.49489	151.498	-4.04902	7.80536e-11	3.8139e-08
Cs3g21660	0	137.512	-3.97039	3.38401e-10	1.43006e-07
Cs4g08360	0	129.19	-3.72049	5.63237e-09	1.7973e-06
Cs2g03740	0.49489	141.353	-3.68357	6.42833e-09	1.93295e-06
Cs2g29790	0	112.175	-3.60797	1.7336e-08	4.75554e-06
orange1.1t04447	0.49489	118.338	-3.60372	1.35133e-08	3.7731e-06
Cs9g15450	0	103.099	-3.51594	4.2553e-08	1.05612e-05
Cs4g17780	27.5323	493.896	-3.47819	3.02913e-13	2.6313e-10
Cs5g06430	25.5187	546	-3.47282	3.9626e-11	2.13652e-08
orange1.1t04139	38.2724	760.374	-3.46649	1.10255e-11	6.63054e-09
Cs6g08350	454.217	7369.81	-3.39574	4.33294e-13	3.38749e-10
Cs5g12625	1.96821	153.026	-3.36728	9.62188e-08	2.31458e-05
Cs3g24810	0	91.2263	-3.27856	3.81276e-07	8.05626e-05
Cs8g18490	17.2134	286.697	-3.25433	1.84709e-10	8.49443e-08
Cs5g27290	5.38139	328.827	-3.19353	5.09978e-07	0.000103559
orange1.1t01772	0	91.5254	-3.18857	8.32429e-07	0.00016069
orange1.1t01403	0	100.309	-3.17581	9.37983e-07	0.000174599
Cs3g26100	102.557	2031.08	-3.15421	2.93544e-08	7.77941e-06
Cs1g17390	92.0509	1067.43	-3.11552	1.05679e-13	9.72e-11
Cs1g25150	0	151.818	-3.09302	1.90186e-06	0.000326786
Cs6g20270	0	80.7209	-3.03027	2.99783e-06	0.000457707
Cs5g01080	0.489217	92.432	-2.98357	4.05118e-06	0.000586521
Cs1g23550	5.88762	169.402	-2.92077	2.81145e-06	0.000439598
Cs4g04470	19.1249	349.924	-2.90319	9.0449e-07	0.000170393
Cs1g19980	0	76.441	-2.89244	8.56671e-06	0.00109794
Cs7g31410	210.172	2119.18	-2.86771	1.78921e-10	8.47759e-08
Cs2g31420	0	73.9203	-2.86314	1.06095e-05	0.00130622
Cs2g01310	39.4324	509.223	-2.83986	1.65896e-07	3.81464e-05
Cs3g14550	1.97956	140.761	-2.83624	1.14635e-05	0.00136827
Cs1g06020	99.4459	909.4	-2.83412	4.50788e-12	3.06457e-09
Cs2g03810	2.958	95.2456	-2.83299	7.253e-06	0.000969298
Cs2g11770	4.41997	109.447	-2.83198	4.98695e-06	0.000702485
Cs1g21620	0.989781	97.9282	-2.81051	1.44569e-05	0.00161463
Cs3g19840	1.48467	99.6257	-2.80784	1.37887e-05	0.0015853
Cs9g15540	0	71.953	-2.80173	1.64901e-05	0.00176602
Cs4g05340	55.7127	581.323	-2.80156	9.28999e-09	2.68997e-06
Cs4g11890	0	91.7937	-2.76824	2.09408e-05	0.00214007
Cs4g08860	110.704	942.522	-2.75727	6.95328e-12	4.34886e-09
Cs7g25720	89.2404	845.766	-2.75654	2.61792e-09	9.49835e-07
Cs5g22280	0	68.387	-2.74207	2.50017e-05	0.00250594
Cs4g11370	0	67.872	-2.72433	2.8238e-05	0.00271069
Cs6g21230	152.952	1427.94	-2.72427	6.09985e-09	1.87014e-06
Cs2g16840	0.49489	137.947	-2.69286	3.49553e-05	0.00323409
Cs1g06230	74.8829	679.232	-2.69137	8.47969e-09	2.50167e-06
Cs3g16280	3.91941	122.658	-2.68832	2.56132e-05	0.00255088
Cs9g15750	6.40521	368.117	-2.67232	3.78891e-05	0.00346452
Cs1g16860	0	79.0142	-2.67228	4.01371e-05	0.00358619
Cs3g23170	137.616	1089.16	-2.66695	2.64061e-11	1.47459e-08
Cs6g06670	0.49489	72.007	-2.65303	4.49991e-05	0.00397517
Cs5g05600	0	69.716	-2.64197	4.90442e-05	0.00420049
Cs4g04530	6.39954	252.981	-2.62463	4.85871e-05	0.00419728
Cs1g09560	74.8773	598.662	-2.59339	4.89944e-09	1.59599e-06
Cs1g21610	32.4926	304.404	-2.59081	4.5834e-07	9.55548e-05
Cs4g05760	159.539	1987.75	-2.58251	1.01455e-05	0.00125901
Cs5g33270	0.489217	64.9057	-2.55711	8.47423e-05	0.00665845
Cs4g07310	9.81271	191.91	-2.53582	5.80281e-05	0.00480068
Cs6g21420	58.1872	1222.19	-2.53262	6.72167e-05	0.00538975
Cs2g06200	60.992	547.244	-2.51163	1.59668e-06	0.000280513
Cs2g04770	0	128.541	-2.49441	0.00012354	0.00902647
Cs8g18250	22.1396	200.32	-2.4894	2.75293e-06	0.000434796
orange1.1t04064	0	92.1853	-2.47437	0.000140292	0.00997097
Cs5g09970	0	85.7994	-2.45665	0.000156286	0.0109093
Cs6g15880	64.4846	477.016	-2.45384	1.13558e-07	2.68289e-05
Cs5g03800	21.1385	217.243	-2.44977	1.86774e-05	0.00193458
Cs1g20580	374.182	3099.38	-2.44926	1.99836e-06	0.000335983
orange1.1t02771	4.90919	91.0876	-2.44478	0.000111353	0.0082128
Cs1g13640	0	59.8488	-2.42063	0.000195285	0.0127228
Cs5g16860	244.04	1752.1	-2.41728	1.81608e-07	4.11541e-05
Cs8g10010	0	64.6452	-2.41399	0.000202672	0.013095
Cs5g27230	69.2122	534.831	-2.40266	1.79845e-06	0.00031245
Cs2g28060	3.46423	128.174	-2.38584	0.000239357	0.0145626
Cs2g07090	176.11	1081.4	-2.37386	3.36732e-10	1.43006e-07
Cs5g22260	0	97.0649	-2.36597	0.000265152	0.015645
Cs5g11560	41.3949	321.687	-2.36385	5.05458e-06	0.000705655
Cs6g21320	377.89	2831.21	-2.36143	3.01508e-06	0.000457707
Cs6g19340	32.0998	458.998	-2.36086	0.000163178	0.0112896
Cs2g22130	0	59.8103	-2.35963	0.000278531	0.01619
Cs9g02510	131.831	811.067	-2.34376	4.41259e-09	1.46799e-06
Cs1g23590	222.136	1762	-2.34236	1.10232e-05	0.00134655
Cs5g26060	190.131	1286.31	-2.33861	5.19751e-07	0.00010419
orange1.1t03382	24.0738	207.734	-2.31235	4.00916e-05	0.00358619
Cs2g11250	7.42336	263.601	-2.28546	0.000442119	0.0231203
Cs8g03200	11.8774	364.247	-2.28408	0.000441266	0.0231203
orange1.1t00542	150.546	862.826	-2.28403	1.47284e-09	5.48316e-07
Cs3g18480	48.1191	374.262	-2.28229	2.63653e-05	0.00260917
Cs2g28720	5.40975	77.2628	-2.25582	0.000359094	0.0198402
Cs6g20290	2.95232	98.064	-2.24988	0.000540755	0.0265888
Cs2g12210	1.97956	82.2041	-2.24482	0.000560847	0.0274044
Cs4g11300	4.40295	134.215	-2.23978	0.000571294	0.0277415
Cs3g14940	30.4676	388.628	-2.23089	0.000391798	0.0211247
orange1.1t01729	0.49489	282.871	-2.2306	0.000559742	0.0274044
Cs6g20120	11.7866	122.203	-2.22916	0.000251708	0.0151544
Cs2g30270	0	51.488	-2.2279	0.000581934	0.0281706
Cs9g10540	56.5947	348.284	-2.21684	2.19814e-06	0.000365639
Cs5g03620	0	55.185	-2.19766	0.00068207	0.0316269
Cs5g33200	262.643	1378.25	-2.18909	1.45805e-09	5.48316e-07
Cs8g20980	90.8683	543.069	-2.1815	3.20219e-06	0.000481437
Cs5g29470	13.7832	118.868	-2.18138	0.000213207	0.0135517
Cs3g14000	89.8501	573.006	-2.1794	1.46439e-05	0.00162391
orange1.1t02759	18.1918	149.853	-2.17211	0.00019257	0.0126514
Cs2g14920	33.9375	224.733	-2.1704	3.14478e-05	0.00294442
Cs4g19740	12.3723	316.522	-2.16711	0.000859708	0.0375668
Cs7g30000	249.531	1271.81	-2.15879	1.206e-09	4.83514e-07
Cs1g19290	0	70.9833	-2.12901	0.000966735	0.0407683
Cs4g01290	1.96821	51.5111	-2.12689	0.00107094	0.043047
Cs8g17360	80.9591	853.573	-2.12205	0.000683671	0.0316269
orange1.1t02719	82.1701	443.844	-2.12121	1.01902e-06	0.000187451
orange1.1t03832	19.6254	167.805	-2.12097	0.000397753	0.0212989
orange1.1t03164	15.2678	198.448	-2.11731	0.000907433	0.0391776
Cs7g13810	0	53.2101	-2.11563	0.00104554	0.0425731
Cs6g06210	154.475	960.04	-2.11412	4.26414e-05	0.0037883
Cs6g12720	66.0033	400.513	-2.11218	3.02826e-05	0.0028524
orange1.1t02614	0	47.6228	-2.11178	0.00107094	0.043047
Cs1g19430	14.7673	142.667	-2.10975	0.000622753	0.0296871
Cs1g11800	30.9114	228.561	-2.10964	0.000230721	0.0141473
Cs3g13430	0.49489	49.052	-2.10509	0.00116548	0.0455587
Cs7g06370	41.3666	400.571	-2.1021	0.000679297	0.0316269
Cs2g16040	0	53.8314	-2.10063	0.00112757	0.044748
orange1.1t01934	0	47.131	-2.093	0.0011781	0.0457091
Cs7g11890	91.8977	524.014	-2.09042	1.59739e-05	0.0017345
Cs5g29200	0	80.7888	-2.08611	0.00119694	0.0460971
Cs3g09100	29.5402	186.925	-2.08498	9.10576e-05	0.00703171
Cs6g18580	158.641	952.467	-2.0832	4.91615e-05	0.00420049
Cs5g16290	354.544	1897.79	-2.0797	4.14085e-06	0.000594003
Cs5g10280	0	51.212	-2.07857	0.00126209	0.0482495
orange1.1t03299	21.2519	223.181	-2.07367	0.000972785	0.0408884
Cs5g04260	0	47.6691	-2.0735	0.0012982	0.0490643
Cs6g08600	912.363	4783.91	-2.06363	3.78559e-06	0.000553191
Cs1g06010	371.617	2000.71	-2.06104	9.50385e-06	0.0011984
Cs4g10310	55.0306	345.452	-2.06061	0.000129789	0.00939527
Cs4g11450	154.176	832.554	-2.05825	1.11724e-05	0.0013542
Cs2g14070	16.7468	125.285	-2.057	0.00044976	0.023381
Cs8g18260	4763.43	21102.5	-2.01846	6.49797e-11	3.38674e-08
Cs1g19580	8.85129	82.3813	-2.00209	0.00134835	0.0499594
Cs3g19060	20.74	175.822	-1.9824	0.0013468	0.0499594
Cs3g19890	28.4937	174.537	-1.97498	0.000381252	0.0206975
Cs8g05230	153.658	824.108	-1.97333	9.14535e-05	0.00703171
Cs8g20290	232.089	1090.57	-1.96725	2.87772e-06	0.000445505
Cs2g16510	147.791	1087.18	-1.95581	0.00119368	0.0460971
Cs2g14530	14.7503	112.727	-1.95579	0.00130038	0.0490643
Cs3g26050	34.5629	241.603	-1.95178	0.00103039	0.0423978
Cs8g19520	283.354	1603.65	-1.94937	0.000287623	0.0165951
Cs6g09540	57.5901	318.279	-1.94905	0.000220511	0.013847
Cs7g26270	81.5264	560.339	-1.93539	0.00114379	0.0449354
Cs5g14770	624.453	2613.89	-1.92822	2.67285e-09	9.49835e-07
Cs8g08710	145.308	783.181	-1.91866	0.000284312	0.0164648
Cs3g23540	105.175	489.837	-1.91775	1.63609e-05	0.00176427
Cs2g05280	139.64	809.923	-1.91107	0.000620966	0.0296871
Cs8g12530	554.855	2677.08	-1.89793	7.95558e-05	0.00631439
Cs2g07410	79.8148	384.564	-1.89459	8.32421e-05	0.00657361
Cs5g04870	623.049	2570.92	-1.89024	3.85788e-08	9.88881e-06
Cs9g14590	66.4074	336.412	-1.88908	0.000222702	0.0139287
Cs8g09090	321.094	1464.26	-1.87465	3.88502e-05	0.00353176
Cs4g17750	28.5448	156.938	-1.86968	0.000712571	0.0327699
Cs2g24060	156.394	722.569	-1.86934	6.46862e-05	0.00526789
Cs9g09450	84.8205	497.016	-1.86653	0.00114217	0.0449354
Cs3g06830	354.962	1475.86	-1.86396	8.28056e-07	0.00016069
Cs4g09080	51.6401	244.822	-1.85321	0.000166816	0.0113901
Cs3g18060	39.3813	205.767	-1.85051	0.000614398	0.0295592
Cs6g08360	2787.31	11502.6	-1.84812	1.45534e-06	0.000258587
Cs6g18270	84.4801	395.561	-1.82247	0.000269758	0.0158569
Cs8g04930	267.904	1122.14	-1.82244	1.3969e-05	0.00159431
Cs5g16850	2602.62	9980.65	-1.80812	3.08638e-08	8.04312e-06
Cs7g23590	27.0431	141.723	-1.79601	0.00132035	0.0493901
Cs3g15770	68.8932	305.226	-1.79545	0.000186023	0.0123772
orange1.1t01993	572.209	2357.41	-1.7916	2.69629e-05	0.00265153
Cs6g03820	251.749	1032.39	-1.78474	2.98116e-05	0.00282506
Cs9g01370	103.326	489.416	-1.78209	0.000679743	0.0316269
orange1.1t03479	63.9727	309.779	-1.77628	0.000933174	0.039891
Cs5g07230	93.4221	414.429	-1.76156	0.000415707	0.0221088
Cs4g04920	57.5675	254.881	-1.75528	0.000457292	0.0235527
Cs7g07160	177.27	700.037	-1.74959	2.82443e-05	0.00271069
Cs5g29520	62.0555	271.935	-1.74594	0.000473509	0.0239605
Cs6g08320	3842.32	14329.7	-1.74142	1.2141e-06	0.000218203
Cs3g25230	186.389	714.239	-1.73667	1.19791e-05	0.00141481
Cs5g25200	422.886	1628.13	-1.71761	3.92025e-05	0.00354318
orange1.1t04182	125.38	497.834	-1.71012	0.000150866	0.0106528
Cs3g23950	1157.5	4601.49	-1.70566	0.000180686	0.012126
Cs1g22620	225.678	862.141	-1.70171	5.60739e-05	0.00466703
Cs3g13080	52.6923	224.02	-1.69882	0.000772523	0.0346108
Cs5g19810	117.757	461.611	-1.68741	0.00021466	0.0135888
Cs2g07720	610.92	2457.36	-1.68477	0.000419181	0.022218
orange1.1t01737	393.246	1434.73	-1.67867	1.8347e-05	0.00193458
Cs5g33880	1822.11	6592.98	-1.67605	1.29215e-05	0.0014966
Cs4g15980	187.373	695.433	-1.67198	6.00984e-05	0.00494579
Cs9g05750	620.708	2306.68	-1.66322	9.17414e-05	0.00703171
Cs2g19680	7279.93	24732.6	-1.66266	4.22379e-08	1.05612e-05
Cs4g02585	54.6038	222.237	-1.65288	0.00100512	0.0419097
orange1.1t01758	59.0521	234.494	-1.64742	0.000768862	0.0346108
Cs5g03760	90.1735	351.303	-1.64143	0.000629776	0.0299306
Cs3g04070	125.021	493.553	-1.63816	0.00085527	0.0375646
Cs8g16360	485.51	1765.43	-1.63205	0.000137754	0.00983526
orange1.1t00442	416.833	1517.25	-1.62727	0.000170481	0.0115897
Cs2g07700	193.971	753.349	-1.61405	0.0010882	0.0435167
Cs4g18790	772.105	2554.92	-1.591	5.38025e-06	0.000744475
Cs1g15390	1703.06	5574.5	-1.57261	9.1043e-06	0.00115736
Cs2g09400	270.403	945.139	-1.56976	0.000337959	0.0188726
Cs2g06460	64.4619	236.976	-1.56156	0.00131678	0.0493901
Cs3g18390	165.109	577.818	-1.56112	0.000460931	0.0235527
Cs3g06180	1326.62	4213.06	-1.55303	2.27011e-06	0.000369743
Cs5g11720	397.483	1312.85	-1.55219	6.70068e-05	0.00538975
Cs5g16770	114287	356799	-1.54102	8.65607e-07	0.000165056
Cs5g09980	191.98	643.422	-1.53738	0.000258872	0.0153323
orange1.1t00371	522.462	1780.86	-1.53517	0.000491349	0.0247033
Cs8g14360	2290.6	7409.6	-1.53108	6.46017e-05	0.00526789
Cs4g18660	1492.97	4690.3	-1.52862	7.55586e-06	0.00099332
Cs3g10840	480.993	1669.95	-1.52198	0.00112364	0.0447053
Cs8g20750	150.654	503.46	-1.51842	0.000465408	0.023704
Cs2g08210	107.149	365.52	-1.5064	0.00113239	0.0448254
Cs5g13130	258.035	821.049	-1.49339	0.000187982	0.012402
Cs9g17220	862.884	2675.75	-1.4913	4.5876e-05	0.00402987
Cs5g11730	3060.9	9261.9	-1.48761	6.18371e-06	0.000833521
Cs1g06360	1440.97	4341.29	-1.48752	3.57241e-06	0.000526964
Cs5g10080	253.513	788.892	-1.48231	0.000100917	0.00758625
Cs5g24900	2547.9	8303.69	-1.47968	0.000771478	0.0346108
Cs6g07830	308.311	965.845	-1.47824	0.000180696	0.012126
Cs8g01700	123.935	400.785	-1.47648	0.000673812	0.0316269
Cs5g34450	554.173	1759.18	-1.47579	0.000364351	0.0199895
Cs8g06470	802.938	2546.84	-1.46321	0.000570553	0.0277415
Cs9g01360	134.47	430.479	-1.44924	0.0011729	0.0457091
Cs7g07140	1511.9	4377.33	-1.43053	1.1372e-05	0.00136779
Cs4g04300	713.38	2066.8	-1.4213	2.95909e-05	0.00282124
Cs6g08260	1005.39	2891.04	-1.4193	1.59051e-05	0.0017345
Cs1g22020	532.216	1584.93	-1.41052	0.000382551	0.0206975
Cs5g28440	228.779	695.155	-1.40737	0.000951787	0.040331
Cs2g20780	324.733	939.418	-1.39318	0.00019506	0.0127228
orange1.1t00219	449.584	1255.16	-1.36016	0.000135304	0.00970464
Cs5g23570	277.859	801.717	-1.35524	0.00102026	0.0422031
orange1.1t03744	247.255	708.408	-1.35258	0.000860125	0.0375668
Cs4g08800	264.019	752.442	-1.34628	0.000895507	0.0388948
orange1.1t02582	538.34	1487.18	-1.33449	0.000331427	0.018641
Cs8g19670	285.254	805.251	-1.32764	0.00127834	0.048633
Cs3g18140	531.252	1445.18	-1.31213	0.000459213	0.0235527
Cs7g10740	862.693	2306.3	-1.3117	0.000134275	0.00967521
Cs8g05330	192.959	531.126	-1.30219	0.0012888	0.0489118
Cs1g24370	480.796	1278.14	-1.30027	0.000197108	0.0127883
Cs5g09780	224.764	608.904	-1.29019	0.0010821	0.0433838
Cs1g16390	449.947	1209.27	-1.2891	0.000778269	0.0346248
Cs4g05380	230.787	617.328	-1.27856	0.00101124	0.0420524
Cs2g29090	613.234	1617.19	-1.26569	0.000920907	0.0395585
Cs2g21140	580.925	1478.26	-1.24746	0.00025438	0.0152394
Cs7g27290	737.529	1884.05	-1.24737	0.000353488	0.0195998
Cs9g08000	763.826	1936.47	-1.24581	0.000207297	0.0133387
Cs2g14720	20150.7	51561.6	-1.23378	0.000909533	0.0391776
Cs6g11570	1831.59	4612.64	-1.22156	0.000678013	0.0316269
Cs5g05650	1093.29	2687.23	-1.19271	0.000765773	0.0346108
orange1.1t00450	1348.14	3073.78	-1.11161	0.000535871	0.0265154
Cs6g16200	1382.1	2994.9	-1.0451	0.000967322	0.0407683
Cs9g03190	4351.67	9228.67	-1.02021	0.000904364	0.0391708
Cs2g04015	3158.96	1429.77	1.07009	0.000802594	0.0355506
Cs8g18120	18062.9	8149.6	1.0704	0.00106636	0.043047
Cs1g25860	6132.17	2684.12	1.1096	0.000771738	0.0346108
Cs7g18480	1857.85	806.725	1.11319	0.00116269	0.0455587
Cs1g04970	5565.36	2441.53	1.11824	0.000273356	0.0160082
orange1.1t01748	1817.53	784.37	1.11924	0.00123551	0.0473492
Cs8g18010	10008.6	4387.34	1.12091	0.000226578	0.0140031
Cs3g22250	6888.4	2946.77	1.13407	0.000886365	0.038605
Cs1g16310	8211.74	3492.76	1.1361	0.00119434	0.0460971
Cs5g06010	6761.17	2836.13	1.15359	0.00105431	0.0428186
Cs6g05810	3159.51	1319.31	1.16057	0.000933751	0.039891
Cs4g07250	6318.16	2627.92	1.16925	0.000702493	0.0324017
Cs6g04950	2338.51	971.121	1.17349	0.000590881	0.0285155
Cs1g02300	3120.65	1282.69	1.18808	0.000476935	0.024056
orange1.1t03290	3266.71	1356.51	1.18871	0.000160317	0.011141
Cs8g17010	1593.58	651.057	1.19404	0.00051032	0.0255749
Cs9g11700	2270.71	874.807	1.2467	0.00102755	0.0423925
Cs7g08590	846.863	325.582	1.25424	0.000779478	0.0346248
Cs8g18050	1351.74	513.332	1.25898	0.00117787	0.0457091
Cs8g04325	1136.4	434.92	1.27155	0.000376502	0.0205121
Cs6g08000	903.293	338.299	1.28221	0.000776737	0.0346248
Cs1g26510	3384.16	1299.22	1.28712	8.59506e-05	0.00671962
Cs7g28790	2080.57	768.177	1.30809	0.000442083	0.0231203
Cs5g07610	5577.23	2035.82	1.30979	0.000754734	0.0344053
Cs8g17260	5475.23	2041.77	1.31685	0.000117844	0.00865075
Cs8g17820	3421.08	1254.07	1.31939	0.000361451	0.0199001
Cs9g16120	553.864	195.894	1.33223	0.00113699	0.0448938
orange1.1t02181	4654.48	1687.53	1.34027	0.000209581	0.0134303
Cs4g03450	4909.67	1747.82	1.35792	0.000241433	0.0146319
Cs1g01980	1951.1	676.574	1.36629	0.000637958	0.0302276
orange1.1t00625	7699.42	2715.31	1.36731	0.000251992	0.0151544
Cs7g32320	5304.49	1849.6	1.36781	0.000460196	0.0235527
Cs6g05980	763.795	257.096	1.37724	0.0012767	0.048633
Cs7g17520	1084.85	380.337	1.38069	0.000165263	0.0113723
Cs6g13025	7965.74	2773.58	1.38927	0.000154244	0.0108151
Cs5g28570	591.521	196.424	1.3981	0.000975542	0.0408943
Cs7g15420	1095.34	372.967	1.40078	0.000306285	0.0174148
Cs6g18590	5887.18	2047.42	1.40502	5.61143e-05	0.00466703
Cs5g32140	697.307	236.008	1.40562	0.000328426	0.0186061
Cs8g19650	1846.04	615.309	1.41742	0.000395025	0.0212254
Cs8g04340	2344.77	798.278	1.41995	0.000103413	0.00772679
Cs2g27020	1492.31	502.248	1.44165	5.56749e-05	0.00466703
Cs2g29390	997.057	326.427	1.45539	0.000151248	0.0106528
Cs5g03140	3724.59	1192.6	1.47444	0.000186985	0.0123886
Cs9g02490	335.888	100.509	1.48317	0.00130223	0.0490643
Cs5g10320	417.938	128.874	1.48686	0.000519032	0.0259284
Cs2g27950	1181.58	371.862	1.48882	0.000217609	0.0137199
Cs2g01630	897.9	270.464	1.49673	0.00076465	0.0346108
Cs5g23200	7485.94	2300.57	1.50859	0.000258806	0.0153323
Cs6g19130	392.46	112.835	1.53564	0.000817715	0.0360163
Cs9g06150	578.119	172.101	1.54266	0.000229133	0.0141052
Cs1g22790	601.946	173.631	1.55268	0.000460577	0.0235527
Cs6g21100	504.124	149.162	1.55374	0.000185568	0.0123772
Cs2g14755	718.883	212.438	1.56824	0.000103775	0.00772679
Cs8g17690	2492.72	733.588	1.57192	0.000106829	0.00791652
Cs5g26640	965.459	277.714	1.58414	0.000165828	0.0113723
Cs9g04040	692.348	195.585	1.5855	0.0002947	0.0168789
Cs5g30810	397.45	103.944	1.60493	0.0010173	0.0421923
Cs2g15240	360.756	93.0703	1.60662	0.00121776	0.0467834
Cs3g14190	723.54	210.687	1.60809	2.8258e-05	0.00271069
Cs3g07740	469.428	119.614	1.61202	0.00131935	0.0493901
Cs6g14000	1381.75	390.087	1.61565	9.54168e-05	0.00724241
Cs1g13300	331.012	87.1916	1.61942	0.000640435	0.0302533
Cs6g15220	5043.44	1444.66	1.64182	1.00351e-05	0.00125526
orange1.1t00575	297.843	72.5296	1.65426	0.00111409	0.0444387
Cs7g31690	470.412	114.841	1.65485	0.00106617	0.043047
orange1.1t00177	1254.97	351.21	1.66109	1.43544e-05	0.00161463
orange1.1t04819	1973.65	551.625	1.6625	1.43634e-05	0.00161463
Cs3g18210	542.335	145.243	1.67957	5.57647e-05	0.00466703
Cs8g18080	3119.51	866.43	1.68206	6.13786e-06	0.000833521
Cs7g05160	1431.4	368.132	1.69728	0.000124433	0.00904946
Cs9g14320	8992.82	2386.38	1.70652	2.42909e-05	0.00245041
Cs5g02490	910.875	222.054	1.70856	0.000345577	0.0192293
Cs2g15280	866.499	199.82	1.71586	0.000742591	0.0339507
Cs9g02970	658.915	172.508	1.72818	1.59031e-05	0.0017345
Cs3g09650	5089.31	1376.09	1.73277	1.15051e-06	0.000209178
orange1.1t00211	903.387	217.424	1.7341	0.000234753	0.0143383
orange1.1t03057	417.719	88.8752	1.75431	0.000980925	0.04101
Cs4g17530	246.113	53.002	1.75783	0.000810327	0.0357917
Cs6g14370	598.618	126.285	1.76253	0.000941824	0.0400173
Cs9g03630	254.572	55.0155	1.79746	0.000376095	0.0205121
orange1.1t00275	559.003	115.933	1.8082	0.0005336	0.0264869
Cs2g01020	468.978	99.0029	1.81047	0.000408305	0.0217893
orange1.1t02046	303.692	53.3088	1.83908	0.00132891	0.0494734
Cs6g13940	786.476	180.14	1.8758	7.5598e-06	0.00099332
Cs5g31110	581.064	120.598	1.90297	6.69519e-05	0.00538975
Cs1g20090	2543.73	571.213	1.90602	4.48494e-06	0.000637513
Cs9g08100	175.114	32.207	1.91297	0.000336322	0.0188485
orange1.1t00354	222.187	40.5678	1.91909	0.000329742	0.0186131
Cs6g21990	405.276	82.6111	1.93004	4.70855e-05	0.00411301
Cs7g11940	807.923	146.818	1.94542	0.000225941	0.0140031
Cs3g10460	254.731	48.0221	1.96475	9.05965e-05	0.00703171
Cs4g15590	11108.7	2229.33	1.97555	1.78964e-05	0.00190359
Cs2g07660	2340.69	425.924	1.98866	9.6772e-05	0.00730979
Cs7g16680	219.603	36.0952	2.00719	0.000224705	0.013998
Cs1g06470	509.052	67.149	2.01985	0.00071819	0.0329314
Cs6g15035	429.437	65.4515	2.03677	0.000276102	0.0161087
Cs6g06120	220.414	17.8826	2.05345	0.00132828	0.0494734
Cs3g27260	231.42	23.4236	2.11212	0.000647624	0.0305007
Cs4g17230	155.333	0.491816	2.11593	0.00103786	0.0424817
Cs6g01583	49.2735	0	2.11862	0.00103339	0.0424096
orange1.1t02044	4317.73	700.696	2.11939	3.36794e-05	0.00313459
Cs8g02920	113.724	6.40131	2.12135	0.001043	0.0425731
Cs4g12700	125.471	13.8325	2.12706	0.000450095	0.023381
Cs3g12530	271.682	45.6247	2.1342	1.20344e-05	0.00141481
orange1.1t01888	53.7615	0	2.13709	0.000936927	0.0399177
orange1.1t02041	1843.26	275.353	2.15856	4.74591e-05	0.00412261
Cs1g02760	377.197	60.8325	2.16385	1.26139e-05	0.00147187
Cs5g04980	1599.05	268.002	2.17866	3.43544e-06	0.000511586
orange1.1t04072	241.817	35.6265	2.18109	3.52176e-05	0.00323919
Cs3g19360	52.0896	0	2.21693	0.00061719	0.0296024
orange1.1t02136	876.062	68.7878	2.22024	0.000427185	0.0225657
Cs7g22840	1881.47	248.989	2.22433	5.4186e-05	0.00460463
Cs4g17240	261.573	26.1356	2.23823	0.000212127	0.013538
Cs8g16580	66.4698	2.46679	2.24513	0.0005404	0.0265888
Cs8g12020	848.827	126.301	2.25324	6.13753e-06	0.000833521
Cs6g14860	61.1395	1.98268	2.25347	0.000522963	0.0260416
Cs7g10660	94.8614	7.93842	2.26353	0.000256434	0.0153038
Cs3g09086	57.6979	0	2.26726	0.000468198	0.0237686
Cs7g02320	149.238	14.3474	2.26747	0.000175867	0.0119041
Cs5g20670	299.345	44.6334	2.28171	2.562e-06	0.00040877
Cs5g12550	388.273	42.9113	2.29674	7.01296e-05	0.00559462
Cs6g15700	1011.63	152.25	2.32104	5.60171e-07	0.000110871
orange1.1t02075	103.706	4.46488	2.33764	0.000290609	0.0167058
orange1.1t02622	221.952	6.3936	2.34607	0.000305905	0.0174148
Cs3g25690	140.391	12.8874	2.44457	2.76537e-05	0.00270246
Cs6g14820	198.152	11.4659	2.46032	9.28904e-05	0.00708505
Cs3g26780	145.249	13.3638	2.46634	2.04225e-05	0.00210083
Cs1g19393	1251.46	123.324	2.57321	2.24604e-06	0.000369674
Cs5g12410	141.917	9.90568	2.57637	1.86826e-05	0.00193458
Cs3g25755	158.715	12.411	2.59969	8.44055e-06	0.00109071
Cs2g28120	146.758	7.90759	2.62865	2.22479e-05	0.00225888
Cs2g17810	548.929	55.5767	2.6465	2.90266e-07	6.3924e-05
Cs2g13810	779.276	89.0047	2.68078	3.59292e-09	1.22128e-06
orange1.1t01072	81.8795	0	2.78455	1.86616e-05	0.00193458
Cs2g23470	505.617	1.49857	2.90565	7.90268e-06	0.00102972
Cs7g03750	127.996	4.44176	2.93628	2.29801e-06	0.00037043
Cs6g12920	268.813	15.3311	2.95201	3.28001e-07	7.12308e-05
orange1.1t03773	2171.32	151.346	3.06874	3.10379e-09	1.07846e-06
Cs7g28155	82.6367	0	3.08571	1.92637e-06	0.000327399
Cs2g16790	154.79	6.43214	3.091	2.09203e-07	4.67299e-05
Cs7g13010	1275.73	92.9793	3.11981	1.96104e-10	8.7608e-08
Cs5g32200	1430.26	130.326	3.16002	3.21741e-18	5.58972e-15
Cs3g16210	580.984	0.491816	3.25878	5.07096e-07	0.000103559
Cs4g12840	254.043	11.8652	3.26327	5.77606e-09	1.80629e-06
Cs2g29330	99.9862	0.499524	3.26501	3.68044e-07	7.8832e-05
Cs1g24110	99.3211	0	3.41159	1.14962e-07	2.68289e-05
Cs8g05430	165.028	4.47259	3.41246	1.22324e-08	3.47757e-06
Cs7g12420	103.911	0	3.48141	5.96853e-08	1.45819e-05
orange1.1t02243	152.873	1.49857	3.53544	1.93376e-08	5.21315e-06
Cs1g08000	241.651	6.94708	3.54236	1.28274e-09	5.01421e-07
Cs2g15220	353.924	13.8865	3.61435	1.21138e-11	7.01526e-09
Cs2g27880	363.648	4.42634	3.82767	4.7692e-10	1.9624e-07
Cs7g09370	452.868	11.8884	3.91441	1.33335e-12	9.92776e-10
Cs5g23865	174.335	0.499524	4.29035	3.07886e-12	2.18823e-09
Cs6g14740	184.88	0	4.31268	5.1664e-12	3.36591e-09
Cs7g20370	622.714	0	5.81379	6.88682e-23	2.69206e-19
orange1.1t04132	527.787	0.491816	5.97186	3.82829e-26	2.99296e-22
orange1.1t04144	3601.56	0	8.88118	7.0341e-71	1.09985e-66

## Sheet: C_A vs Y_A
Supplementary table 2bThe DEGs of CL and YM at A.
Gene ID	C_A	Y_A	log2FoldChange(C_A/Y_A)	pvalue	padj
Cs3g09875	9.3789	30026.6	-9.70661	9.4362e-129	1.34589e-124
Cs7g12600	0.494584	337.185	-4.64965	3.83288e-17	6.83354e-14
Cs5g05310	0	317.327	-4.56688	3.57027e-16	5.65809e-13
Cs4g08520	0	281.832	-4.33832	1.67361e-14	2.17007e-11
orange1.1t02225	0	279.284	-4.21799	1.16505e-13	1.18693e-10
Cs3g15800	14.7557	554.398	-3.88957	6.72212e-15	9.58776e-12
Cs1g05910	4.88219	291.513	-3.688	1.73305e-11	1.45403e-08
orange1.1t04447	0	184.128	-3.38768	6.00199e-09	3.42425e-06
Cs8g09655	7.77696	508.245	-3.34846	4.15e-09	2.46631e-06
Cs5g16850	1071.55	17580.7	-3.34827	2.24743e-14	2.67126e-11
Cs1g21620	1.45648	272.262	-3.19415	4.15351e-08	1.7952e-05
Cs8g09090	174.326	3499.98	-3.16764	6.70886e-10	4.55659e-07
Cs2g08310	10.8536	456.544	-2.93937	3.18126e-07	0.000105121
Cs4g07040	591.267	5248.3	-2.91535	2.70651e-21	6.43382e-18
Cs6g19340	0	145.745	-2.87356	9.63888e-07	0.000264383
Cs4g15735	388.364	4162.43	-2.87234	2.14731e-11	1.7015e-08
Cs3g26520	0	143.336	-2.8408	1.28389e-06	0.000345513
Cs8g02450	0	571.167	-2.8015	1.80481e-06	0.000468038
Cs4g10310	27.3966	407.36	-2.79229	8.57188e-08	3.21739e-05
Cs4g08360	0.485492	143.785	-2.78094	2.12158e-06	0.000540358
Cs8g03710	0	488.449	-2.75165	2.73696e-06	0.000650621
Cs1g03440	4.85492	351.709	-2.74404	2.72749e-06	0.000650621
Cs5g09360	90.807	1800.38	-2.73672	9.01185e-07	0.000252031
Cs5g19700	0.485492	137.487	-2.71823	3.60271e-06	0.000790545
orange1.1t03764	5.41314	217.328	-2.70116	3.29242e-06	0.000733747
Cs6g18090	0	350.255	-2.68983	4.5379e-06	0.00092463
Cs7g02320	0	151.499	-2.67881	4.98677e-06	0.000961165
Cs8g20420	76.795	847.891	-2.67166	4.66766e-08	1.95808e-05
Cs7g31360	323.847	2338.2	-2.65182	8.23127e-19	1.67718e-15
Cs5g16860	222.343	2951.23	-2.64459	5.4205e-07	0.000165246
Cs6g12480	216.242	2146.77	-2.63466	2.13774e-08	1.01635e-05
Cs4g06690	0	127.296	-2.59965	9.35484e-06	0.00166917
Cs7g08770	0	126.815	-2.59	1.00837e-05	0.0017756
Cs2g16150	181.623	1657.42	-2.58049	1.88286e-08	9.94641e-06
Cs5g03150	14.792	341.748	-2.54745	9.36223e-06	0.00166917
Cs7g12610	7.28238	434.006	-2.49586	2.09117e-05	0.00317302
Cs8g18830	48.7583	607.652	-2.49469	3.68389e-06	0.000796112
Cs5g12625	14.1793	214.691	-2.49407	7.43415e-06	0.00139518
orange1.1t02662	23.6582	515.982	-2.48687	1.58113e-05	0.00262228
Cs5g09220	14.6466	519.56	-2.47158	2.36785e-05	0.00355502
Cs6g07980	0.485492	122.404	-2.45651	2.80308e-05	0.00402182
Cs6g21320	332.184	3708.85	-2.45082	3.92535e-06	0.00083563
Cs6g16020	7.39148	188.54	-2.43296	2.81976e-05	0.00402182
Cs8g17360	84.7083	949.858	-2.394	9.01813e-06	0.00166917
Cs2g22260	0	163.093	-2.37424	4.91668e-05	0.0062059
Cs7g15470	0	122.007	-2.36645	5.22806e-05	0.00654104
Cs2g26323	92.4525	1099.83	-2.3651	1.6835e-05	0.0027286
Cs8g11560	0	122.496	-2.36329	5.34416e-05	0.00662816
orange1.1t02482	1.94197	188.636	-2.35626	5.87188e-05	0.0070074
orange1.1t02550	0	125.909	-2.35094	5.8182e-05	0.0070074
Cs9g18920	0	124.938	-2.33437	6.524e-05	0.00761542
Cs4g17960	28.3313	749.723	-2.32391	7.04337e-05	0.0079102
Cs6g13820	8.28973	217.355	-2.32276	7.01814e-05	0.0079102
Cs3g07770	185.161	1104.31	-2.31976	3.72993e-11	2.8e-08
orange1.1t03155	92.3453	850.504	-2.28894	1.34512e-05	0.00228398
Cs3g22020	83.2064	639.758	-2.28503	2.58069e-06	0.00064576
Cs9g19350	0	107.86	-2.28107	9.40571e-05	0.0103195
Cs1g09420	1667.21	10774.6	-2.26506	1.18199e-07	4.32273e-05
Cs9g13610	4.90038	148.305	-2.26034	0.00011493	0.0122331
orange1.1t04182	98.2166	916.722	-2.2488	2.5918e-05	0.00381101
Cs2g10070	13.1719	284.415	-2.22192	0.000142705	0.0141764
Cs3g19890	20.087	352.167	-2.21111	0.000141218	0.0141764
Cs2g01090	3.95667	234.293	-2.19833	0.000176194	0.0163185
Cs6g03790	0	118.14	-2.18805	0.00017247	0.0161422
orange1.1t03262	12.7773	176.435	-2.18768	0.000137475	0.0140058
Cs6g20630	0	128.371	-2.17188	0.00019074	0.0171565
Cs8g02560	155.314	1009.05	-2.17012	2.92734e-06	0.000678473
Cs5g26720	0	255.41	-2.15684	0.00020682	0.0179212
Cs5g08600	136.09	813.387	-2.15577	6.5713e-07	0.000187453
Cs6g10130	43.7452	342.111	-2.14297	4.00312e-05	0.00533612
orange1.1t00531	169.517	969.692	-2.13758	3.24288e-07	0.000105121
Cs2g22380	13.6938	163.288	-2.12708	0.000191759	0.0171565
orange1.1t03813	55.9188	384.937	-2.12085	1.96075e-05	0.00306548
Cs5g13150	0	108.406	-2.11404	0.000275366	0.0222926
Cs5g06140	0	100.601	-2.11105	0.000281176	0.0225304
Cs4g08550	0	102.474	-2.10405	0.000293369	0.0232462
orange1.1t00402	44.0397	406.305	-2.10237	0.00014297	0.0141764
Cs9g09010	0	99.6281	-2.0981	0.000304573	0.0238688
Cs7g01360	0	155.643	-2.09319	0.000309964	0.0241586
Cs3g18050	0	146.395	-2.0882	0.00032001	0.0246748
Cs7g12870	193.184	1038.67	-2.0852	3.03744e-07	0.00010315
Cs8g08710	262.86	1704.92	-2.08398	2.08967e-05	0.00317302
Cs9g14130	377.231	1936.02	-2.08335	3.21804e-08	1.43434e-05
Cs8g04160	13.812	295.195	-2.08049	0.000387515	0.0284904
Cs4g14890	847.214	4545.23	-2.07911	3.71844e-07	0.000117858
Cs7g02050	186.096	934.698	-2.06844	2.06692e-08	1.01635e-05
Cs7g16030	58.3008	414.69	-2.06619	6.56732e-05	0.00761542
orange1.1t01937	5.85318	148.789	-2.05474	0.000462645	0.0312112
Cs9g04350	5.37678	111.23	-2.05463	0.000456598	0.0312112
Cs5g31960	0	94.2455	-2.0369	0.000441382	0.0312112
Cs9g04030	27.5148	249.869	-2.03249	0.000276646	0.0222926
Cs3g21280	0	107.933	-2.02828	0.000462501	0.0312112
Cs5g06430	45.3926	477.895	-2.01927	0.000411982	0.0296773
Cs2g06640	2.91295	563.906	-2.01463	0.000510888	0.0337351
Cs1g22180	0.970984	107.823	-2.01341	0.00054036	0.0353539
Cs2g04980	233.765	1458.35	-2.01033	5.45195e-05	0.00670355
Cs2g19320	12.2464	142.407	-2.00667	0.000502425	0.0333306
Cs3g20070	66.0833	918.426	-2.00458	0.000583553	0.0368284
Cs4g16750	6.91508	256.303	-1.99941	0.000636741	0.0391459
Cs5g05900	0	105.502	-1.9981	0.00055257	0.0357519
Cs8g19260	0	93.7439	-1.99754	0.00055647	0.0357519
Cs4g08090	93.7236	608.109	-1.99303	0.00010152	0.0110532
Cs6g06830	270.904	1381.08	-1.987	2.65971e-06	0.000650621
Cs3g18060	5.34041	302.969	-1.97894	0.000687883	0.0410514
Cs7g27210	39.6703	277.064	-1.97475	0.000204943	0.0179212
orange1.1t00436	293.421	1697.47	-1.96187	5.89559e-05	0.0070074
Cs4g05490	172.739	1221.78	-1.96156	0.000259935	0.0214304
Cs7g16020	26.5075	234.832	-1.94327	0.00059415	0.0371683
Cs7g26530	85.5793	499.229	-1.93527	0.000103221	0.0111534
Cs1g17550	82.3209	624.15	-1.9336	0.000455018	0.0312112
Cs9g07720	27.3694	207.451	-1.9318	0.000456749	0.0312112
Cs3g15900	148.059	1018.89	-1.92454	0.000354352	0.0266006
Cs3g17390	57.9426	405.029	-1.90922	0.000444797	0.0312112
Cs6g03820	488.948	2100.52	-1.90833	1.96117e-08	9.99006e-06
Cs7g31770	31.3624	232.853	-1.90648	0.00055478	0.0357519
Cs6g08350	949.333	4446.5	-1.90131	4.45611e-06	0.000921123
Cs7g05920	251.534	1120.6	-1.89746	6.07992e-07	0.000178569
Cs5g27300	73.442	400.996	-1.88157	0.000135014	0.0138539
Cs6g21420	111.129	690.141	-1.88085	0.000363588	0.0270097
Cs6g12720	49.9111	317.088	-1.88053	0.000407483	0.0295022
Cs8g05000	114.42	657.828	-1.8801	0.000221933	0.0188419
Cs1g08440	430.453	2448.79	-1.8794	0.000207319	0.0179212
Cs5g33500	66.9851	430.78	-1.8764	0.000455049	0.0312112
Cs1g15730	101.601	684.236	-1.86545	0.000621029	0.0383452
Cs7g07160	176.046	841.444	-1.85957	3.03536e-05	0.00428647
Cs5g08590	406.995	1629.68	-1.84079	7.67958e-09	4.21284e-06
Cs8g16800	133.879	656.112	-1.83351	9.02132e-05	0.0099745
Cs6g07080	181.559	818.96	-1.8297	1.85275e-05	0.00295987
orange1.1t02385	94.7364	501.215	-1.80583	0.000350285	0.0264345
Cs9g06670	243.35	1117.16	-1.8032	6.08595e-05	0.00717387
Cs7g31800	721.575	3189.06	-1.79631	3.18246e-05	0.00445013
Cs3g18140	294.955	1511.27	-1.78139	0.000391803	0.0286579
Cs7g31000	1900.12	8786.77	-1.77689	0.000130806	0.0135195
Cs7g25720	226.614	1200.97	-1.76934	0.000599895	0.0372013
Cs5g03600	122.737	605.74	-1.76524	0.000359952	0.0268795
Cs2g16260	310.209	1441.45	-1.76155	0.000193662	0.0171565
Cs5g07160	85.9521	404.236	-1.74804	0.00029079	0.0231706
Cs5g10040	190.656	749.652	-1.73884	4.85862e-06	0.000960042
orange1.1t03005	1163.51	5808.85	-1.72953	0.000685716	0.0410514
Cs5g06060	200.626	878.644	-1.723	0.000183477	0.0167752
Cs2g04470	140.794	628.983	-1.709	0.000324866	0.0249117
Cs2g02120	259.978	1067.08	-1.68221	0.000153	0.0147449
Cs1g18190	179.703	698.011	-1.67987	3.97565e-05	0.00533612
Cs2g22200	2379.99	10075.5	-1.662	0.000404879	0.0294632
Cs2g08280	221.559	947.302	-1.64133	0.000668631	0.0404097
Cs8g05230	184.7	717.569	-1.6408	0.00014412	0.0141764
Cs2g16590	152.112	590.94	-1.63418	0.000173158	0.0161422
Cs6g08360	3820.78	12415.3	-1.63147	1.6641e-12	1.58233e-09
Cs2g21150	164.856	652.313	-1.60472	0.000493683	0.0329038
Cs8g04930	345.085	1375.89	-1.6014	0.000592327	0.0371683
Cs9g14150	131.988	496.005	-1.58463	0.000320047	0.0246748
Cs6g15060	328.993	1277.29	-1.57092	0.000750679	0.0442435
Cs6g08320	4180.08	13077.7	-1.53548	1.61599e-07	5.76221e-05
Cs1g23590	426.207	1397.95	-1.52216	3.80591e-05	0.00516988
Cs6g08600	684.327	2247.09	-1.51946	4.61906e-05	0.0058823
Cs3g23950	868.219	2979.67	-1.4827	0.000686581	0.0410514
Cs3g18470	774.623	2272.53	-1.45147	5.44524e-07	0.000165246
Cs1g25040	1193.34	3522.97	-1.40465	6.87411e-05	0.00784363
Cs2g24290	681.171	1904.52	-1.36126	2.42332e-05	0.00360039
Cs5g04870	812.086	2254.27	-1.35986	1.33793e-05	0.00228398
Cs1g20270	214.242	631.153	-1.35727	0.00056017	0.0358283
orange1.1t00071	1988.7	5432.92	-1.35261	4.08988e-06	0.000857853
Cs3g23180	1808.19	4738.56	-1.3198	2.75407e-07	9.58081e-05
Cs6g18680	5128.3	13443.3	-1.30124	5.95784e-06	0.00113302
Cs1g07950	1502.64	4124.77	-1.28634	0.000646393	0.0393996
Cs5g26650	738.56	2014.78	-1.28398	0.000549211	0.0357519
Cs2g29090	560.123	1474.52	-1.28212	6.72797e-05	0.00773879
Cs9g15430	483.175	1286.19	-1.25768	0.000597688	0.0372013
Cs8g18260	4450.11	10814.5	-1.21755	1.75563e-06	0.000463715
Cs4g02450	2923.18	7051.11	-1.20316	4.61198e-06	0.000926488
Cs7g27290	1092.76	2745.96	-1.1937	0.000776574	0.0455814
Cs3g18070	2635.55	5958.71	-1.09961	0.000155236	0.0148599
Cs1g17220	2089.01	4716.88	-1.08348	0.000570996	0.0363363
Cs5g34270	826.258	1793.79	-1.04582	0.000295942	0.0233205
orange1.1t01789	1021.44	2223.29	-1.03726	0.000827817	0.0476095
Cs9g17220	1582.32	3294.2	-1.0034	0.000109617	0.0117554
Cs2g17080	1885.66	884.663	1.01372	0.000803658	0.046786
Cs6g18590	4555.97	2103.67	1.03159	0.000825769	0.0476095
Cs1g18110	2615.74	1210	1.03948	0.000339828	0.0257817
orange1.1t03598	1516.65	684.531	1.05785	0.000790781	0.046225
Cs5g26750	1691.31	707.704	1.14265	0.000704631	0.0418756
Cs3g14570	1358.13	569.331	1.14783	0.000447682	0.0312112
Cs6g07970	4982.82	2077.78	1.16697	0.000163261	0.0155239
Cs6g15220	3892.67	1594.62	1.18489	0.00019294	0.0171565
Cs4g14990	1480.32	602.903	1.18846	0.000239189	0.0199506
Cs7g31975	20680.6	8670.44	1.18904	4.91363e-06	0.000960042
Cs1g11110	1076.81	410.498	1.24804	0.000463913	0.0312112
Cs4g16130	2277.1	820.741	1.28902	0.00086957	0.0498099
Cs7g28790	1905.22	711.287	1.31795	1.54025e-05	0.00258454
Cs7g10800	7696.66	2542.13	1.37111	0.000811981	0.0470784
Cs5g04600	1367.33	471.8	1.41224	9.15172e-06	0.00166917
Cs9g05010	676.65	212.33	1.45792	0.000198505	0.017477
Cs1g19393	885.701	274.434	1.47758	0.000145239	0.0141887
Cs3g19390	511.183	146.722	1.51084	0.000450538	0.0312112
Cs3g09650	5697.33	1843.96	1.52719	6.2155e-08	2.5329e-05
Cs5g16510	836.412	233.128	1.53184	0.00048369	0.032389
Cs2g19220	400.171	93.2558	1.66418	0.00045848	0.0312112
Cs4g20370	2439.94	539.936	1.70133	0.000432279	0.030828
Cs6g05740	647.91	148.142	1.77894	4.14378e-05	0.00547247
Cs1g20970	277.86	51.5112	1.78059	0.000573208	0.0363363
orange1.1t00211	912.443	191.863	1.79163	0.000143421	0.0141764
Cs6g15700	1321.79	296.677	1.80129	3.32519e-05	0.00460458
Cs7g09370	424.996	82.5805	1.81715	0.000226331	0.0191015
Cs9g05280	422.451	83.0926	1.82116	0.000185244	0.0168289
Cs3g18210	428.993	84.5089	1.82239	0.000178066	0.0163855
Cs1g20230	589.938	126.278	1.83404	3.77333e-05	0.00516988
Cs6g13980	11888	2370.26	1.83491	0.000122626	0.0128604
Cs3g26850	758.304	126.733	1.83674	0.000515902	0.0339093
Cs3g01530	334.293	40.3238	1.9181	0.000655229	0.0397682
Cs4g17530	209.509	28.6647	1.9688	0.000269696	0.022077
orange1.1t00575	346.17	53.9068	2.00256	7.97775e-05	0.00888959
Cs7g31690	375.487	65.1047	2.01336	1.86768e-05	0.00295987
Cs5g32200	1188.39	223.371	2.0193	2.94926e-06	0.000678473
Cs7g16990	742.715	117.974	2.0293	4.22545e-05	0.00552914
Cs1g08000	252.819	34.4995	2.02983	0.000129946	0.0135195
Cs6g14820	197.413	22.3524	2.03171	0.000258334	0.0214222
orange1.1t02260	482.215	61.7209	2.04303	0.000152232	0.0147449
Cs8g12020	1133.8	150.94	2.04631	0.000122098	0.0128604
Cs7g12420	95.6255	0	2.06002	0.00038408	0.0283841
Cs8g05430	184.025	2.91813	2.13139	0.000270873	0.022077
orange1.1t02258	122.075	0	2.15654	0.000210399	0.0180778
Cs7g03750	111.832	0.486605	2.15878	0.000214978	0.0183607
Cs3g25160	228.305	16.9952	2.16251	0.000166178	0.0156967
Cs1g02760	693.639	92.7243	2.16624	1.97731e-05	0.00306548
Cs6g15035	367.708	33.5098	2.25664	4.49237e-05	0.00577249
Cs5g10820	684.66	60.1862	2.27116	4.30971e-05	0.00558813
Cs8g04290	788.288	119.477	2.29424	7.01207e-08	2.77814e-05
orange1.1t01736	318.228	10.7008	2.35354	5.7479e-05	0.00700703
Cs6g13560	155.865	5.83027	2.44087	2.68781e-05	0.00391187
Cs1g06470	708.985	99.1191	2.44494	1.43827e-09	9.32458e-07
Cs9g02170	509.754	59.7745	2.48809	7.36699e-08	2.83987e-05
Cs4g12840	225.676	7.2796	2.50728	1.65648e-05	0.00271568
Cs7g22840	1022.14	114.117	2.55514	2.74508e-08	1.263e-05
Cs3g15140	702.216	44.6837	2.57727	3.18607e-06	0.000721317
Cs8g17610	176.001	5.83027	2.83571	6.13467e-07	0.000178569
Cs8g16610	466.358	27.681	3.09423	3.92028e-10	2.79575e-07
Cs5g23865	199.013	0	3.4354	3.57632e-09	2.21778e-06
Cs6g14740	245.546	0	3.87229	1.69833e-11	1.45403e-08
Cs2g27880	317.652	0.971711	4.2674	2.43967e-14	2.6767e-11
Cs7g13010	1565.06	22.821	4.71599	5.59433e-23	1.59584e-19
orange1.1t04144	773.614	0	5.69138	3.17318e-26	1.13148e-22
Cs7g20370	676.887	0	5.69485	1.70897e-26	8.12499e-23
orange1.1t04132	746.397	0	6.26834	2.75956e-34	1.96798e-30

## Sheet: C_A1W vs Y_A1W
Supplementary table 2c The DEGs of CL and YM at A1W.
Gene ID	C_A.1W	Y_A.1W	log2FoldChange(C_A.1/Y_A.1)	pvalue	padj
Cs9g03630	95.8341	4828.94	-4.03857	5.65445e-16	2.00337e-12
Cs5g25660	39.7555	5138.66	-3.92243	5.76677e-13	1.63453e-09
Cs4g02680	27.3999	2132.32	-3.49911	1.72738e-10	3.49721e-07
Cs1g25310	0	300.747	-3.49149	4.6419e-10	6.5785e-07
Cs5g12625	0	231.884	-3.46303	6.28932e-10	8.10293e-07
Cs6g07980	0	238.562	-3.43236	9.18084e-10	1.08426e-06
Cs9g02190	5.89157	339.5	-3.21848	4.72144e-09	5.1471e-06
Cs9g14710	25.4428	858.842	-3.11384	7.78412e-09	7.87975e-06
Cs1g09510	0	359.424	-3.10588	3.66486e-08	2.59692e-05
Cs2g10220	0	302.812	-3.08535	4.50675e-08	3.04141e-05
Cs5g22080	0	190.492	-3.01714	8.87683e-08	5.46967e-05
Cs5g25370	0	295.288	-2.94013	1.92314e-07	0.000104826
Cs2g22100	7.34178	358.408	-2.9353	1.29204e-07	7.6295e-05
Cs2g21965	0	180.256	-2.91152	2.51228e-07	0.000127157
Cs1g24225	0	175.411	-2.80425	6.88996e-07	0.000295892
Cs3g19240	0	218.961	-2.7679	9.59466e-07	0.00037771
Cs7g02320	2.4439	168.511	-2.75704	9.37154e-07	0.00037771
Cs5g06430	46.8604	952.561	-2.74764	3.07738e-07	0.000150388
Cs5g10550	7.32161	271.016	-2.71417	1.13023e-06	0.000432908
Cs6g16160	377.775	3368.65	-2.69296	1.40306e-11	3.31402e-08
Cs6g08010	12.7365	392.073	-2.67661	1.46112e-06	0.000530948
Cs2g06200	21.0417	319.626	-2.65587	3.40731e-07	0.000160961
orange1.1t04447	1.47541	199.161	-2.65245	2.64507e-06	0.000914291
orange1.1t04779	0	155.875	-2.64155	2.91026e-06	0.000982005
Cs2g12210	2.9357	157.803	-2.62676	3.03375e-06	0.000999869
orange1.1t05922	0	156.402	-2.59542	4.29545e-06	0.00133336
Cs3g15590	7.84367	344.812	-2.55119	5.8687e-06	0.00166343
Cs3g13790	23.0594	367.807	-2.48462	4.32788e-06	0.00133336
Cs5g03070	0	146.074	-2.48035	1.09618e-05	0.00282456
Cs6g21420	125.146	895.201	-2.35976	2.12894e-08	1.88571e-05
Cs6g09480	0	175.038	-2.35404	2.87912e-05	0.00658111
Cs5g15240	72.0583	1297.61	-2.35205	2.23792e-05	0.00537557
orange1.1t03632	48.4315	488.901	-2.34148	4.78325e-06	0.0014423
orange1.1t03629	75.7911	666.309	-2.31919	2.44689e-06	0.000866933
Cs6g09680	41.7278	575.589	-2.30918	2.28277e-05	0.0053919
Cs4g07040	361.334	2205.85	-2.3011	2.65482e-10	4.70302e-07
orange1.1t00361	6.35313	156.287	-2.26395	5.7317e-05	0.0121238
Cs2g16040	671.655	4087.76	-2.22387	2.41183e-08	1.95757e-05
Cs8g17890	0	158.951	-2.19583	8.98293e-05	0.0174392
Cs4g11690	69.4985	503.333	-2.17975	4.97859e-06	0.00146993
Cs7g14940	0	120.819	-2.15139	0.000122691	0.0225816
orange1.1t01626	16.164	207.882	-2.14771	9.8894e-05	0.0189395
orange1.1t03335	68.9512	463.621	-2.11677	7.56625e-06	0.00210253
Cs7g23040	2374.37	16977.1	-2.10864	1.76041e-05	0.00437694
Cs7g30530	0	141.872	-2.10846	0.000162684	0.0265006
Cs3g23260	13.2031	179.159	-2.09788	0.000162664	0.0265006
Cs4g02670	975.861	7350.37	-2.08479	3.87091e-05	0.00870769
Cs2g06840	7.82854	148.95	-2.07273	0.000235049	0.0374283
Cs9g12710	58.8451	578.755	-2.06738	0.000135971	0.0240873
Cs7g25720	295.868	1510.53	-2.06323	2.48633e-08	1.95757e-05
orange1.1t02225	30.8022	307.605	-2.0562	0.000155821	0.0262341
Cs1g25870	0	113.041	-2.01252	0.000304512	0.0463056
Cs5g04140	17.0821	235.434	-2.01249	0.000329043	0.0480743
Cs7g07940	230.856	1163.88	-1.99994	4.05454e-07	0.000185358
Cs1g12580	382.292	1852.03	-1.99511	7.66125e-08	4.93524e-05
orange1.1t00470	37.7278	329.512	-1.97927	0.000248242	0.0386603
Cs2g10070	144.974	968.277	-1.97648	8.69884e-05	0.0171222
orange1.1t05883	215.792	1078.31	-1.92494	5.61516e-06	0.00162404
Cs7g12870	175.82	890.735	-1.85366	5.01815e-05	0.0109411
orange1.1t00556	108.671	510.004	-1.76857	0.000106404	0.0201062
Cs8g14690	3866.07	14141.9	-1.65834	3.69913e-06	0.00119146
Cs1g16390	891.722	3228.57	-1.57926	8.57441e-05	0.017115
Cs3g18470	871.216	2773.47	-1.47518	4.79116e-05	0.0106094
Cs2g06620	1315.59	4064.9	-1.43766	7.28698e-05	0.014753
Cs2g27020	1012.99	304.964	1.48694	0.000156238	0.0262341
Cs2g09790	1604.06	453.885	1.5177	0.000307136	0.0463056
Cs8g09350	1645.62	443.591	1.63977	1.87737e-05	0.00458726
Cs2g21000	2759.87	690.286	1.69852	2.54225e-05	0.00590636
Cs5g08980	654.697	152.505	1.70127	0.000121395	0.0225816
Cs2g03220	484.671	80.8042	1.8341	0.000323362	0.0480743
Cs2g07240	349.864	49.1609	1.89634	0.000326072	0.0480743
Cs8g08250	327.637	39.4344	1.96906	0.00024251	0.0381872
Cs6g07970	4095.25	834.664	1.98835	2.19078e-07	0.000114992
Cs1g02760	313.898	33.6082	2.0146	0.000203683	0.0328022
Cs7g22840	913.292	108.527	2.02795	0.000134997	0.0240873
Cs7g11940	355.893	50.6694	2.03392	5.09727e-05	0.0109452
Cs5g05410	312.394	16.5564	2.05265	0.000272927	0.0420426
orange1.1t04612	185.275	15.098	2.09881	0.000144841	0.0250328
Cs5g11280	5367.31	782.536	2.1127	1.07062e-05	0.00280978
Cs4g12750	119.491	0	2.11426	0.000157345	0.0262341
Cs1g01410	196.187	11.2015	2.13754	0.000139609	0.0244265
Cs7g08080	124.117	0	2.14285	0.00012982	0.0235873
Cs6g08350	6432.17	1038.41	2.1523	7.30733e-07	0.000304587
Cs5g18370	212.059	17.538	2.17274	7.06685e-05	0.0145147
Cs2g06890	334.178	37.5177	2.22458	1.32048e-05	0.00334177
Cs2g13810	133.857	0	2.23818	6.71577e-05	0.0139965
Cs1g24440	9580.15	588.548	2.42909	8.83597e-06	0.00240814
orange1.1t03769	169.67	0	2.48539	1.04967e-05	0.00280679
Cs1g06470	981.855	101.799	2.69019	3.56401e-10	5.61213e-07
orange1.1t03770	2437.48	200.809	2.73147	1.22995e-08	1.16206e-05
Cs1g08000	179.857	0	2.74629	1.16485e-06	0.000434427
Cs1g16430	707.771	24.8133	2.76478	5.15524e-07	0.000228313
Cs2g07660	1716.3	110.124	2.81615	2.65673e-08	1.98164e-05
orange1.1t04061	190.127	0	2.97094	1.4088e-07	7.98622e-05
Cs7g09370	386.719	0	4.54684	4.40352e-17	2.08022e-13
Cs6g15700	711.011	0	5.81776	3.41794e-30	2.42195e-26
Cs7g20370	873.992	0	5.96928	7.59026e-32	1.07569e-27

## Sheet: C_A2W vs Y_A2W
Online Resource 4 The DEGs of CL and YM at A2W.
Gene ID	C_A.2W	Y_A.2W	log2FoldChange (C_A.2/Y_A.2)	pvalue	padj
Cs3g09875	2.89815	67347.6	-13.3903	3.17739e-150	4.87221e-146
orange1.1t02763	0	2805.49	-10.3467	3.17222e-44	1.62143e-40
Cs3g23100	0	1333.93	-8.60863	4.16733e-24	3.04295e-21
Cs4g07790	0.966049	1363.72	-8.29858	3.66328e-27	3.30428e-24
Cs8g08680	0	658.883	-7.69097	2.76951e-18	9.96966e-16
Cs1g05770	0	608.001	-7.67277	2.36336e-18	9.05992e-16
Cs9g01250	0	450.809	-7.60836	9.95339e-19	4.01646e-16
Cs5g25370	0	422.574	-7.49735	5.34055e-18	1.86118e-15
Cs3g13110	0	388.161	-7.38411	2.45379e-17	7.2601e-15
Cs4g12220	0	387.432	-7.38219	2.50936e-17	7.2601e-15
Cs9g09070	0	387.432	-7.38219	2.50936e-17	7.2601e-15
Cs5g09220	3.38117	1542.13	-7.31399	1.07517e-21	6.341e-19
orange1.1t02608	0	363.908	-7.27786	1.089e-16	2.7375e-14
Cs2g07280	0	960.748	-7.21489	1.16762e-14	2.03458e-12
Cs3g09140	0	356.599	-7.10165	1.85538e-15	3.74348e-13
Cs1g21620	0	327.458	-7.08252	1.60014e-15	3.27155e-13
Cs9g17250	0	326.572	-7.06221	2.19012e-15	4.31225e-13
orange1.1t02243	36.7188	7648.36	-6.90493	8.23371e-27	7.0142e-24
Cs3g16090	0	306.775	-6.86986	3.06962e-14	4.90309e-12
Cs8g02760	0	272.365	-6.7394	1.19027e-13	1.82516e-11
orange1.1t02242	0	570.777	-6.59651	4.85491e-12	5.72655e-10
Cs1g14450	0	305.224	-6.50309	3.65448e-12	4.41242e-10
Cs2g01090	0	249.676	-6.49376	2.24437e-12	2.82091e-10
Cs8g06680	0	242.953	-6.48737	2.22028e-12	2.81369e-10
Cs3g04540	0	245.849	-6.42278	5.10824e-12	5.97937e-10
orange1.1t04447	0	233.995	-6.41529	4.79948e-12	5.70506e-10
Cs1g20790	0	220.745	-6.32423	1.19767e-11	1.28427e-09
Cs1g19860	0	223.77	-6.32098	1.295e-11	1.379e-09
Cs3g21500	0.966685	400.406	-6.28974	7.97277e-13	1.07241e-10
Cs1g22940	0.483025	261.702	-6.26975	1.37191e-12	1.81352e-10
Cs1g06310	0	225.228	-6.19811	5.27305e-11	5.02217e-09
Cs5g13890	1066.76	100257	-6.14474	1.56695e-32	2.40276e-29
Cs5g13960	236.254	21216.1	-6.13949	4.20763e-37	1.2904e-33
Cs3g17520	0	240.225	-6.12961	1.25466e-10	1.11854e-08
Cs6g11720	0	206.821	-6.10222	1.20567e-10	1.08116e-08
orange1.1t01686	3.38244	499.555	-6.0963	1.64322e-16	4.06405e-14
Cs1g13640	0	263.284	-5.99749	5.37761e-10	4.28077e-08
Cs7g22820	0.966049	260.538	-5.85957	2.91421e-11	2.9399e-09
Cs6g13330	0	174.034	-5.81015	1.56886e-09	1.13363e-07
Cs1g22200	0	178.015	-5.80332	1.74083e-09	1.24738e-07
Cs5g30720	0.966049	257.958	-5.79206	7.41281e-11	6.9735e-09
Cs7g17630	0	180.956	-5.75187	2.86932e-09	1.99087e-07
Cs4g02460	0.483025	211.134	-5.71701	7.36936e-10	5.62197e-08
Cs7g03880	0	173.753	-5.60411	9.8325e-09	6.0795e-07
orange1.1t02547	0	168.382	-5.54218	1.58307e-08	9.44542e-07
orange1.1t03769	0.483343	177.7	-5.48138	5.27306e-09	3.41169e-07
Cs6g06310	5082.67	287400	-5.46526	1.55695e-26	1.25654e-23
Cs2g24530	0	328	-5.4645	4.98037e-08	2.6517e-06
Cs6g21340	0	159.095	-5.44458	3.25769e-08	1.80337e-06
Cs1g21660	0	145.324	-5.38408	4.7414e-08	2.54212e-06
Cs6g07980	0	146.844	-5.34661	6.41308e-08	3.32223e-06
Cs5g32110	0	138.868	-5.34571	6.08024e-08	3.19296e-06
orange1.1t01941	0	137.824	-5.32158	7.26576e-08	3.70143e-06
Cs7g30820	0	137.995	-5.28274	9.7752e-08	4.81971e-06
Cs9g17340	0.966049	242.751	-5.28196	2.38947e-08	1.37229e-06
Cs3g24810	3.8642	499.514	-5.25093	3.93346e-09	2.64542e-07
Cs2g30480	0	133.045	-5.24484	1.25158e-07	6.0607e-06
Cs2g11250	0	137.585	-5.1916	1.90597e-07	8.93766e-06
Cs8g18450	0	126.616	-5.12891	2.77435e-07	1.24756e-05
Cs1g02310	0	128.985	-5.12687	2.85943e-07	1.27923e-05
Cs7g19420	8.21142	1001.04	-5.07818	2.90069e-08	1.62333e-06
Cs1g16730	0	242.129	-4.99832	9.36684e-07	3.62705e-05
Cs2g22390	0	162.7	-4.97691	9.05519e-07	3.54215e-05
Cs2g05400	1.44907	203.94	-4.93936	1.3065e-07	6.2978e-06
Cs3g19890	6.28091	348.305	-4.92877	3.7824e-11	3.69422e-09
Cs5g15000	0.483025	143.49	-4.91943	4.98377e-07	2.08232e-05
Cs5g25140	2.41608	235.674	-4.9113	4.1029e-08	2.2231e-06
Cs6g02710	0.483025	142.494	-4.89758	5.82716e-07	2.38914e-05
Cs9g03785	0	152.513	-4.88804	1.52561e-06	5.58323e-05
Cs7g11790	0.966049	160.688	-4.86279	3.56435e-07	1.54395e-05
Cs5g04120	0	110.527	-4.80855	2.10641e-06	7.42521e-05
Cs4g04930	0.483025	133.682	-4.80433	1.06008e-06	4.06383e-05
Cs4g18540	2097.01	86075.3	-4.79158	2.89656e-13	4.23008e-11
Cs4g08740	9.17747	818.612	-4.78954	1.53448e-07	7.26225e-06
Cs8g18920	0	110.195	-4.78181	2.47913e-06	8.4855e-05
orange1.1t02573	0	116.235	-4.7557	2.98618e-06	0.000101305
Cs4g07310	8.69444	756.916	-4.73178	2.53594e-07	1.14708e-05
Cs5g16850	1889.97	64126.7	-4.72556	6.46864e-18	2.20423e-15
orange1.1t01790	78.7483	2753.31	-4.66213	2.84032e-14	4.58457e-12
Cs1g08720	1.44907	190.346	-4.66047	1.30754e-06	4.89021e-05
Cs5g21830	0	111.294	-4.61622	6.59756e-06	0.000201528
Cs9g16890	0.966049	144.081	-4.60577	2.2619e-06	7.82934e-05
Cs6g20630	0.483025	153.474	-4.59591	5.09283e-06	0.00016202
Cs1g14420	5.7963	481.124	-4.56768	1.02034e-06	3.92129e-05
Cs2g05980	12.0756	930.245	-4.56509	8.35434e-07	3.30169e-05
Cs4g05450	0	100.446	-4.56501	8.44141e-06	0.000247465
Cs7g15470	0	100.275	-4.56081	8.63621e-06	0.000251764
orange1.1t03757	0	104.418	-4.55944	8.84353e-06	0.000256345
Cs7g08310	0	111.812	-4.55809	9.14086e-06	0.000263966
Cs2g18950	1.44939	141.532	-4.554	1.39463e-06	5.16552e-05
Cs7g10680	5.7963	453.746	-4.55332	9.23551e-07	3.59435e-05
Cs1g02910	0	191.27	-4.54033	1.16041e-05	0.000324703
Cs3g11590	0	118.212	-4.53229	1.07244e-05	0.000304534
orange1.1t04407	0	98.4883	-4.52647	1.03749e-05	0.000296807
Cs9g16600	0	99.9847	-4.52521	1.05087e-05	0.00029896
Cs4g11980	5.7963	458.234	-4.49158	1.7261e-06	6.24245e-05
Cs2g05520	0	112.263	-4.48272	1.3764e-05	0.000376887
Cs6g14840	0	98.7788	-4.48269	1.31903e-05	0.000361825
Cs9g06710	7.24537	529.261	-4.47828	1.48061e-06	5.44452e-05
Cs3g23890	2.89815	245.152	-4.47705	2.18363e-06	7.62728e-05
Cs2g28060	0.966367	110.028	-4.44197	4.46005e-06	0.00014398
Cs1g10680	13.042	691.828	-4.42477	4.87581e-07	2.04837e-05
Cs8g19120	21.738	790.04	-4.3973	7.13729e-09	4.50384e-07
Cs4g03180	0.483025	106.81	-4.38775	1.31133e-05	0.000360356
Cs5g01480	10.1435	757.68	-4.38001	4.01231e-06	0.000132311
Cs3g19240	0	126.109	-4.37745	2.44613e-05	0.000628292
Cs5g06430	11.5926	786.965	-4.3592	3.50593e-06	0.00011738
Cs7g03370	5.31613	260.124	-4.3537	5.70925e-07	2.35338e-05
Cs2g23280	106.283	4006.56	-4.33272	6.37924e-08	3.3159e-06
Cs3g25300	0	89.691	-4.32471	2.9264e-05	0.000733225
Cs7g10790	0	90.707	-4.31346	3.10821e-05	0.000769082
Cs3g22950	0.966049	123.153	-4.27792	1.71829e-05	0.000460634
Cs1g14400	0	89.2663	-4.24597	4.33173e-05	0.00101564
Cs5g27370	655.029	18595.7	-4.24473	1.00047e-09	7.44717e-08
Cs6g18090	3.38117	274.902	-4.2441	1.29386e-05	0.000357089
Cs5g02310	0	86.777	-4.23914	4.44736e-05	0.00103799
Cs8g10400	0.966049	116.882	-4.19761	2.65718e-05	0.000673474
Cs5g21000	0.483025	105.978	-4.19044	4.04372e-05	0.000953944
Cs3g15460	200.986	4068.66	-4.17467	1.97258e-24	1.51238e-21
Cs8g07520	0	92.2682	-4.17038	6.28396e-05	0.00140056
Cs5g23250	0	87.086	-4.16823	6.27043e-05	0.00139957
Cs1g25310	0	142.672	-4.16025	7.06975e-05	0.00154427
orange1.1t00282	0	89.9583	-4.14711	6.97655e-05	0.00153264
Cs3g23670	0	123.3	-4.13502	7.78154e-05	0.00167118
Cs2g17530	0	83.8955	-4.10995	8.18319e-05	0.00174279
Cs5g24820	13.0417	834.668	-4.10059	2.35654e-05	0.000610391
Cs7g30610	3.86547	161.943	-4.10002	3.95352e-06	0.000130653
Cs6g05550	3.8661	165.343	-4.08424	5.33009e-06	0.00016714
Cs4g16860	0.483025	90.5358	-4.05872	7.34191e-05	0.00159013
Cs8g05320	0	79.9516	-4.04681	0.000108373	0.00222164
Cs2g16620	1.93242	112.952	-4.01494	2.85001e-05	0.000716428
Cs9g01970	0	81.9745	-4.00412	0.000131888	0.00260614
orange1.1t03917	8.69444	472.074	-3.98612	3.54214e-05	0.000853663
Cs8g18710	0	85.9323	-3.9825	0.000146199	0.00285581
Cs4g10310	54.6037	1222.76	-3.9802	3.49483e-09	2.40313e-07
Cs2g07110	0	101.494	-3.96555	0.000160938	0.00309251
Cs6g21420	28.5089	732.652	-3.95957	2.49288e-07	1.13094e-05
Cs6g08900	0	116.384	-3.95449	0.000171293	0.00326072
orange1.1t05126	842.436	21195.1	-3.94644	2.4105e-07	1.09681e-05
orange1.1t02481	0.483025	106.039	-3.94463	0.000140337	0.00274956
Cs4g11870	0.483025	128.613	-3.94444	0.000150576	0.00292271
Cs5g06360	2.89815	185.625	-3.94429	6.12137e-05	0.0013683
Cs2g15720	0	80.256	-3.94349	0.000171605	0.00326072
Cs2g29260	0	78.3396	-3.9429	0.000171423	0.00326072
Cs1g20610	0.483025	85.1928	-3.94101	0.000128667	0.00255899
Cs1g03290	0	77.5457	-3.94022	0.000173166	0.0032863
Cs7g08030	0	79.5408	-3.92283	0.000187403	0.00350444
Cs9g02100	0	112.468	-3.91375	0.000202821	0.00372462
Cs4g13690	0.483343	97.6945	-3.91107	0.00015887	0.00306429
Cs1g23760	342.493	7258.1	-3.89983	1.00348e-08	6.17965e-07
Cs3g07850	147.832	2950.15	-3.89055	1.10835e-09	8.21038e-08
Cs6g12430	27.0573	538.97	-3.88353	1.27749e-09	9.32809e-08
Cs8g04660	32.3709	588.588	-3.85725	1.65497e-11	1.73817e-09
Cs6g21330	0.966049	98.8853	-3.85151	0.000158059	0.00305248
orange1.1t01993	199.024	4083.26	-3.84877	2.03078e-08	1.17955e-06
Cs6g11935	7.24537	365.5	-3.83944	8.20998e-05	0.00174607
Cs5g34390	0.483025	79.859	-3.81998	0.000222653	0.00404043
orange1.1t01321	0.483343	79.9516	-3.81428	0.000228738	0.00412643
Cs2g31220	31.8882	559.919	-3.81221	2.59707e-11	2.63731e-09
Cs5g09360	346.438	5189.57	-3.81058	5.23958e-31	6.69531e-28
Cs2g12210	3.38117	198.552	-3.79973	0.000131615	0.00260411
Cs2g06180	0.483025	93.312	-3.78101	0.000283045	0.00498876
Cs1g26375	0	70.1613	-3.76027	0.000363795	0.00612341
Cs3g25930	0	82.6017	-3.76025	0.000369959	0.00621353
Cs3g12520	0.483025	78.534	-3.73205	0.000330178	0.0056696
Cs1g12580	200	3503.38	-3.71663	7.02701e-09	4.45257e-07
Cs9g06700	2.41512	145.615	-3.70069	0.000232523	0.00418979
Cs6g15790	0	82.5705	-3.69842	0.000472588	0.00758812
Cs2g22130	5.31518	208.215	-3.69334	0.00011963	0.00241053
Cs3g14440	1178.43	16271.1	-3.66859	9.23537e-23	5.66461e-20
Cs5g16860	36.2459	898.452	-3.65971	2.2033e-05	0.000578518
Cs6g10120	70.5426	2091.74	-3.65813	6.58614e-05	0.0014587
Cs7g01750	7.24537	333.273	-3.65039	0.000225775	0.00408741
Cs2g19040	1698.28	22696.9	-3.64937	2.16887e-28	2.37553e-25
Cs5g16360	0	69.2749	-3.6465	0.000569931	0.0088724
Cs5g29650	0	98.5335	-3.64545	0.000586526	0.00904808
orange1.1t04360	0	66.7347	-3.64249	0.000576955	0.0089396
Cs5g29930	0	66.7209	-3.63736	0.000588499	0.00906051
Cs8g13150	0.966049	96.7559	-3.63311	0.000446238	0.00721794
Cs6g17950	0	89.4607	-3.62934	0.00061996	0.00935676
Cs5g30890	0	73.883	-3.62224	0.000628758	0.00944308
Cs9g11170	0	81.1193	-3.61928	0.000640064	0.00957536
Cs1g06760	112.082	1681.12	-3.6169	1.11216e-10	1.01511e-08
Cs2g30270	0	70.2817	-3.61323	0.000648248	0.00965923
orange1.1t00804	3.38117	179.991	-3.60805	0.000338121	0.00576925
orange1.1t01118	93.7236	1418.53	-3.6054	5.40003e-10	4.28077e-08
Cs1g12390	0	100.747	-3.60328	0.000688232	0.0101474
Cs2g17640	54.1128	828.235	-3.58498	3.90906e-09	2.64059e-07
Cs8g02560	209.676	2884.89	-3.56767	5.9518e-13	8.45045e-11
orange1.1t04009	0	78.21	-3.56741	0.000775775	0.0111279
Cs3g16440	0.483025	71.0756	-3.56515	0.000653004	0.00970268
Cs2g05750	0	65.3449	-3.55599	0.000799944	0.0114425
Cs1g23550	19.804	776.791	-3.55018	0.000318036	0.00548567
Cs6g11080	0	63.8254	-3.53975	0.000848308	0.0119558
Cs2g01840	124.156	1819.53	-3.53505	4.7722e-09	3.12722e-07
orange1.1t00603	0	73.8553	-3.52209	0.00091373	0.0127374
orange1.1t00449	1.44907	100.326	-3.52048	0.000619459	0.00935676
Cs5g05900	0	68.3468	-3.50479	0.0009689	0.0133969
Cs4g02410	0.483025	68.6558	-3.50456	0.000827682	0.011719
Cs6g10640	5.31327	234.669	-3.50446	0.00047536	0.00762466
Cs7g31410	129.002	1708.93	-3.49923	9.35683e-12	1.02484e-09
Cs3g22020	160.878	2175.98	-3.49835	1.12801e-10	1.02348e-08
Cs9g16680	105.804	1435.48	-3.48081	6.16057e-10	4.79524e-08
Cs1g24445	7.24537	291.488	-3.47375	0.000499013	0.00789666
Cs7g23820	87.4478	1125.61	-3.46633	7.88875e-12	8.76565e-10
Cs5g18500	0	62.4217	-3.448	0.00118299	0.0158289
Cs2g13800	3.38117	192.54	-3.44332	0.000806408	0.011499
orange1.1t04585	0.483025	65.7974	-3.42278	0.00113057	0.0152339
Cs1g05090	95.1822	1154.95	-3.42228	1.82137e-13	2.71154e-11
Cs5g12625	4.83025	200.376	-3.40774	0.000723278	0.0105526
Cs1g21130	15.9411	336.834	-3.39384	0.00013399	0.0026375
Cs6g16790	9.18287	219.96	-3.39194	0.000242159	0.0043481
Cs3g05620	0	61.96	-3.3892	0.00145514	0.0185479
orange1.1t01115	123.203	1437.83	-3.38546	2.33475e-14	3.84958e-12
Cs9g10480	0	59.8954	-3.38443	0.00147716	0.0187662
Cs9g06690	6.76394	137.349	-3.38408	0.000109548	0.00223975
Cs5g28840	0	60.8328	-3.3816	0.0014929	0.0188567
Cs8g18360	161.359	3094.24	-3.37989	8.55753e-05	0.00180638
Cs7g10630	0	72.3728	-3.37206	0.00155418	0.0195753
Cs1g11860	75.3642	1016.59	-3.36859	2.04299e-07	9.52195e-06
Cs2g18270	0	62.9621	-3.36629	0.00157662	0.0197839
Cs6g09960	439.741	6366.44	-3.36618	2.21325e-06	7.69567e-05
Cs7g03670	0	112.544	-3.36388	0.00161823	0.0202563
orange1.1t03578	1.9321	107.221	-3.36349	0.00110059	0.0148953
Cs9g08100	4.34722	180.587	-3.35493	0.00093644	0.0130037
Cs1g03710	0	58.4778	-3.33637	0.00174171	0.0214345
Cs2g07240	0	72.8485	-3.33536	0.00176205	0.0215809
Cs9g01710	0	63.2017	-3.32606	0.00180951	0.0221092
Cs4g04550	489.39	5782.21	-3.32318	5.71961e-10	4.49767e-08
Cs9g13610	4.83025	292.521	-3.32198	0.00141723	0.0182157
Cs6g09940	302.963	3404.59	-3.32148	4.92957e-13	7.0645e-11
orange1.1t05560	6129.02	63529.4	-3.31985	4.55701e-35	1.16462e-31
Cs9g15430	497.124	5649.39	-3.30941	1.96684e-11	2.02413e-09
Cs5g33720	28.5124	429.116	-3.29346	2.21855e-05	0.000581086
Cs2g31080	254.174	2720.99	-3.29101	7.9271e-16	1.73649e-13
Cs5g26130	7.72871	196.833	-3.28865	0.000616246	0.00933747
Cs5g25840	15.4606	260.346	-3.28776	8.56421e-05	0.00180638
Cs8g08800	461.413	4816.17	-3.28517	7.95101e-20	3.48345e-17
Cs1g10540	245.421	2831.93	-3.28176	1.84882e-09	1.3186e-07
Cs5g23120	0	76.7611	-3.26708	0.00221659	0.0262871
Cs4g05190	1.44971	81.0915	-3.26463	0.00165284	0.0205552
Cs5g32030	0	56.5198	-3.26147	0.00223818	0.0264776
Cs9g04210	1858.4	20480.7	-3.26097	7.71114e-11	7.16622e-09
Cs4g15280	270.553	2906.53	-3.2543	3.06068e-12	3.7546e-10
Cs3g11700	14.0077	489.237	-3.23934	0.00139213	0.0179804
Cs3g16200	5.7963	205.169	-3.23347	0.00142746	0.0182557
Cs7g08640	298.091	3118.59	-3.22811	1.04594e-12	1.39465e-10
Cs1g15360	3.38117	144.424	-3.22648	0.00170643	0.0210823
Cs6g21270	85.0321	940.251	-3.21331	8.05736e-09	5.05952e-07
Cs6g07390	2.41512	120.095	-3.21092	0.00197782	0.0238053
Cs4g04270	8.69444	285.147	-3.2097	0.0014842	0.0188045
orange1.1t02003	1300.57	13489.1	-3.20658	5.98621e-12	6.85019e-10
Cs7g15790	0.966049	72.5302	-3.19871	0.00234641	0.0273226
Cs9g16690	187.469	1852.04	-3.19017	3.6133e-16	8.3949e-14
Cs2g16120	7.73221	173.853	-3.18681	0.000861012	0.0120904
Cs1g25115	12.0756	456.352	-3.17104	0.00202693	0.0243133
Cs4g15710	72.4772	815.308	-3.16916	3.07934e-07	1.35686e-05
Cs6g09040	0	64.006	-3.16851	0.00303662	0.0334077
orange1.1t01745	35.7524	408.204	-3.16549	6.90665e-07	2.80919e-05
orange1.1t00627	0	54.049	-3.15142	0.00319381	0.0348568
orange1.1t00801	12.5615	187.395	-3.1338	0.000199076	0.00366463
Cs6g18760	0	53.6243	-3.13011	0.00341542	0.0366238
Cs1g09420	28.0157	17596.2	-3.11051	0.00366991	0.038633
orange1.1t02937	5.7963	191.781	-3.10907	0.00234995	0.02734
Cs6g06550	0	53.07	-3.10699	0.00367081	0.038633
Cs1g13950	4.8312	97.9988	-3.09489	0.00115255	0.0154621
Cs5g03150	59.9272	808.664	-3.09288	0.000138372	0.00271677
orange1.1t02676	0	71.8799	-3.09139	0.00387114	0.0401897
Cs9g17210	6.7633	129.789	-3.08947	0.00103646	0.0141776
Cs3g25010	0.483025	56.455	-3.08784	0.00365488	0.0385182
Cs1g19160	0.966049	68.628	-3.08556	0.00346958	0.0371526
Cs8g08710	561.387	5419.91	-3.08111	7.89432e-10	5.96313e-08
Cs7g22830	0	57.3553	-3.08011	0.00399474	0.0411386
Cs8g18020	50.2422	842.96	-3.07818	0.000721719	0.0105495
Cs5g26220	473.517	4200.38	-3.0694	7.44215e-20	3.35641e-17
orange1.1t02178	0	52.091	-3.06135	0.00422443	0.0428422
Cs6g17740	12.0756	356.983	-3.04361	0.00285721	0.0318637
Cs9g12400	0	51.6015	-3.03806	0.00453393	0.0451104
Cs8g16980	0.966685	66.2175	-3.03385	0.00411189	0.0420345
Cs9g17480	0	52.1928	-3.03205	0.00461782	0.0456836
Cs4g12400	0	74.2522	-3.03164	0.00464218	0.0458527
Cs7g26270	61.3464	920.174	-3.02732	0.000646722	0.00964673
Cs8g01040	87.9254	882.191	-3.01704	1.20835e-06	4.59643e-05
orange1.1t01514	2.89815	113.866	-3.01235	0.00382614	0.0399116
Cs7g23240	165.72	1482.71	-3.01222	3.33148e-11	3.2958e-09
Cs2g25310	5.31327	199.393	-3.01074	0.00380659	0.0397824
Cs4g14320	0	53.4901	-3.0087	0.00495505	0.0482417
Cs6g14680	62.3184	680.572	-3.00691	2.53691e-05	0.000648348
orange1.1t02758	7.24537	212.613	-3.00473	0.00332836	0.0359669
orange1.1t01767	5.31327	167.91	-2.99704	0.00361888	0.0382826
Cs1g06880	295.162	3074.58	-2.98867	1.27584e-05	0.000353135
Cs5g14880	8.69476	178.232	-2.98824	0.00227504	0.0267227
Cs2g11800	468.66	3926.65	-2.97589	2.59381e-16	6.2146e-14
Cs1g20870	2.89815	108.158	-2.96327	0.00448301	0.0449037
orange1.1t05190	5.80011	171.443	-2.952	0.00414121	0.0422054
Cs2g06840	9.17747	270.109	-2.94784	0.00422421	0.0428422
Cs5g02010	319.803	3042.96	-2.94664	2.23699e-06	7.76062e-05
Cs6g21080	2.89815	114.231	-2.9446	0.00491324	0.0479565
orange1.1t00573	36.7111	536.419	-2.93912	0.00119647	0.0159536
Cs6g17760	16.4247	217.235	-2.93866	0.000697624	0.0102761
Cs9g10520	81.6359	998.01	-2.93392	0.000421038	0.00689106
Cs1g20130	41.0673	389.39	-2.92519	4.40115e-06	0.000142981
Cs5g16290	189.847	1902.17	-2.91358	3.47941e-05	0.000844198
Cs9g12390	189.348	2660.28	-2.90734	0.00130634	0.0170916
Cs6g06660	31.3979	442.151	-2.90396	0.00134174	0.0174506
Cs1g21950	22.2261	227.288	-2.88457	9.64959e-05	0.00200769
Cs2g16040	163.331	1430.38	-2.86813	1.33307e-06	4.97355e-05
Cs2g16260	148.795	1327.17	-2.85528	5.66839e-06	0.000176307
Cs5g05840	171.563	1529.72	-2.84442	8.45649e-06	0.000247465
Cs4g18390	22.7022	488.534	-2.83468	0.00516927	0.0498213
Cs9g02190	60.8919	848.438	-2.83116	0.00222442	0.0263391
Cs2g17980	43.0165	618.685	-2.82561	0.0025634	0.0293118
Cs9g04980	308.244	2378.21	-2.82538	3.84251e-11	3.72918e-09
Cs2g02120	351.205	3001.56	-2.81796	4.06329e-06	0.000133418
Cs4g08780	30.4423	284.853	-2.81628	7.43498e-05	0.00160801
Cs5g29870	11.5945	142.309	-2.79261	0.00170759	0.0210823
Cs5g31630	567.763	4218.01	-2.79174	1.44001e-12	1.88727e-10
Cs6g18870	71.4921	768.004	-2.79147	0.000747297	0.0108411
Cs8g18540	8.21237	120.345	-2.78992	0.00330082	0.0357449
Cs2g01760	50.7379	425.005	-2.78972	5.28361e-06	0.000166705
Cs2g09800	79.2205	839.104	-2.77417	0.000811337	0.0115409
Cs5g26880	92.7671	710.337	-2.76837	2.698e-08	1.52661e-06
Cs7g02850	109.186	865.027	-2.76216	9.5902e-07	3.70418e-05
Cs4g01600	1404.93	10463.9	-2.7505	4.64006e-09	3.05884e-07
orange1.1t00628	149.286	1154.08	-2.74895	3.64013e-07	1.57233e-05
Cs9g07420	420.298	3296.81	-2.74269	1.5679e-06	5.71075e-05
Cs2g20890	18.8453	180.305	-2.73916	0.000443222	0.0071853
Cs4g05490	294.723	2112.98	-2.73729	1.16265e-11	1.2555e-09
Cs4g06860	31.4084	265.816	-2.70867	0.000100217	0.00207665
Cs7g28340	18905.7	131128	-2.70775	2.89533e-13	4.23008e-11
orange1.1t03470	3923	28243.2	-2.70697	5.74903e-09	3.67315e-07
Cs1g23600	50.2381	510.498	-2.69647	0.00137436	0.0178295
Cs8g16540	137.231	978.69	-2.69252	8.08388e-09	5.05952e-07
Cs2g19400	30.9292	298.213	-2.68461	0.00101538	0.0139515
Cs7g12850	83.5674	835.383	-2.6779	0.00148539	0.0188045
Cs4g02730	66.6927	574.372	-2.67576	0.000290268	0.00509264
Cs5g32180	95.1854	676.348	-2.67166	5.20578e-08	2.7526e-06
Cs7g11560	102.403	1173.89	-2.66045	0.00359479	0.0380943
Cs8g02770	301.018	2036.96	-2.65214	1.29478e-10	1.14764e-08
orange1.1t03228	1250.89	8444.62	-2.64098	6.25453e-10	4.84088e-08
Cs7g31800	757.031	5301.45	-2.62904	5.08127e-07	2.11729e-05
Cs7g01100	20.2966	191.702	-2.62329	0.00170046	0.0210282
Cs1g24320	131.398	1044.39	-2.61575	0.000221107	0.0040219
orange1.1t01827	33.8162	302.346	-2.60744	0.00129285	0.0169441
Cs5g04890	53.6218	518.97	-2.60439	0.0024581	0.0283263
Cs4g05900	92.7693	670.074	-2.59355	2.47732e-05	0.000635238
Cs5g06920	951.249	6381.25	-2.56813	1.11581e-06	4.25619e-05
Cs7g19250	1962.09	12398.5	-2.5646	1.17112e-10	1.05635e-08
Cs1g06580	16.9081	175.534	-2.5604	0.0048938	0.0478216
Cs1g08440	94.2394	725.855	-2.5595	0.000388387	0.00646638
Cs5g16770	93968.6	593181	-2.55905	3.00053e-10	2.542e-08
Cs1g09520	20.2893	202.98	-2.55099	0.00451052	0.0450343
Cs2g02100	599.602	3895.59	-2.54908	2.2003e-07	1.01625e-05
orange1.1t00544	699.53	4645.52	-2.54063	3.28128e-06	0.000110583
Cs8g19720	92.7798	619.994	-2.53282	7.78984e-06	0.000231043
Cs7g20460	44.9254	388.065	-2.53252	0.00227471	0.0267227
Cs1g21160	212.081	1446.64	-2.52665	3.07422e-05	0.000764021
Cs4g18920	48.3225	344.707	-2.52525	0.000152403	0.00294698
Cs8g13286	121.773	811.238	-2.52382	1.0475e-05	0.000298558
Cs9g16670	181.672	1118.06	-2.51247	4.34391e-09	2.89357e-07
Cs9g03320	47.3555	335.037	-2.50761	0.000196249	0.00363001
Cs7g14460	331.449	1999.06	-2.50597	7.49604e-11	7.0088e-09
Cs5g32720	13.0452	121.971	-2.50426	0.00469978	0.046226
Cs2g06960	105.336	663.395	-2.50172	5.45613e-07	2.2612e-05
Cs2g10650	45.4123	346.857	-2.49919	0.000984781	0.0135797
Cs3g03680	54.5913	393.186	-2.49299	0.00041856	0.00687173
Cs6g16000	228.477	2010.78	-2.489	0.00396303	0.040922
Cs9g09450	182.603	1299.18	-2.48681	0.000375022	0.00627998
Cs6g18200	202.423	1322.28	-2.48584	2.30777e-05	0.000600804
Cs4g18570	88.8943	603.838	-2.48563	0.000113693	0.00231523
Cs9g14690	923.347	6902.81	-2.47321	0.00112025	0.0151347
Cs6g07190	26.0875	214.082	-2.47135	0.00290702	0.0322782
Cs4g11200	40.5779	356.452	-2.4645	0.0048026	0.0470262
Cs9g17630	108.241	679.716	-2.45873	9.42881e-06	0.000271769
orange1.1t02092	43.9616	328.927	-2.45659	0.00143765	0.0183489
Cs5g04290	376.342	2411.22	-2.447	4.96258e-05	0.00114241
Cs1g05910	98.0702	653.992	-2.44656	0.000207381	0.00379473
Cs5g15120	16.4276	134.592	-2.44272	0.00380053	0.0397526
Cs7g22420	142.539	1047.29	-2.44253	0.00142145	0.0182245
Cs2g01050	8509.76	49280.4	-2.43605	3.63727e-09	2.47884e-07
Cs7g21860	36.2348	260.47	-2.43468	0.00118619	0.0158534
Cs9g02990	641.11	3758.19	-2.4314	8.39323e-08	4.23361e-06
orange1.1t03953	1199.59	6985.96	-2.4229	8.76471e-08	4.3921e-06
orange1.1t06022	193.272	1108.67	-2.42187	5.25969e-09	3.41169e-07
Cs6g17200	1345.93	8030.24	-2.41766	2.78594e-06	9.47219e-05
Cs5g14900	47.3552	311.04	-2.41174	0.000347016	0.00589927
Cs2g05690	7175.52	39604.6	-2.41096	1.23196e-14	2.12257e-12
Cs8g01850	5709.17	33007.5	-2.40189	3.67338e-07	1.58224e-05
Cs4g11100	5611.64	31787.6	-2.40109	1.2407e-08	7.51969e-07
orange1.1t04057	262.857	1545.62	-2.39872	3.14886e-06	0.000106354
Cs2g05605	65.2188	436.004	-2.39551	0.000738846	0.0107388
Cs2g10960	390.843	2311.94	-2.39067	9.02759e-06	0.000261187
Cs2g11540	137.699	801.161	-2.38157	4.43247e-06	0.000143391
Cs8g18490	153.135	1022.52	-2.38155	0.000954265	0.0132183
Cs6g09640	139.635	797.094	-2.38013	6.94791e-07	2.81106e-05
Cs5g18140	48.8036	305.841	-2.37948	0.000227793	0.00411423
Cs9g07680	394.683	2509.53	-2.37465	0.00039636	0.00657769
Cs2g22650	252.659	1534.28	-2.36721	0.000115458	0.00234493
Cs8g20050	186.015	1036.23	-2.36082	2.06536e-07	9.59702e-06
Cs4g18560	50.7306	315.165	-2.36032	0.000306755	0.00533309
Cs7g05820	108.723	628.437	-2.35878	1.23122e-05	0.000342642
Cs3g05800	70.5365	453.379	-2.35754	0.000749979	0.0108492
Cs7g03420	61.8574	400.053	-2.3542	0.000905553	0.0126349
Cs6g14020	2575.08	13778.3	-2.35193	2.96057e-11	2.96715e-09
Cs5g06370	197.617	1079.15	-2.35116	2.1597e-08	1.24969e-06
Cs5g30760	245.451	1352.46	-2.3454	2.59764e-07	1.17153e-05
Cs9g07140	21.2607	152.814	-2.34169	0.0040335	0.0414464
Cs8g01840	5573.35	30754.3	-2.34039	5.77332e-07	2.37341e-05
Cs3g03250	94.6814	652.352	-2.33963	0.00281299	0.031485
Cs1g22480	69.0872	418.959	-2.33489	0.000313772	0.00542433
Cs6g09530	157.966	1021.74	-2.33106	0.00140649	0.0181084
Cs1g09610	152.184	871.247	-2.32857	3.65501e-05	0.000877088
Cs1g14310	61.8418	374.438	-2.32823	0.000362044	0.00610736
orange1.1t00531	173.458	937.372	-2.32746	1.10744e-07	5.40812e-06
orange1.1t03591	129.95	827.793	-2.32573	0.00119997	0.0159725
orange1.1t02791	154.113	893.624	-2.3203	0.000101942	0.00210387
Cs3g06830	306.782	1709.48	-2.31567	1.27217e-05	0.000352756
Cs5g26150	33.3452	232.636	-2.31025	0.00446111	0.0447688
Cs4g10970	97.598	535.337	-2.28825	2.23279e-05	0.000583264
Cs4g04150	53.6259	331.504	-2.28786	0.00143833	0.0183489
Cs1g06740	1398.85	7012.77	-2.28135	7.47291e-15	1.3721e-12
Cs8g20410	326.182	1719.81	-2.27155	2.20094e-06	7.67029e-05
Cs3g20300	335.281	1806.79	-2.26012	3.52247e-05	0.000851949
Cs4g11450	191.311	1057.14	-2.25801	0.000149495	0.00290884
Cs7g19440	757.561	3858.62	-2.25068	1.5079e-07	7.15854e-06
Cs5g02000	506.357	2541.13	-2.2415	2.83952e-08	1.59491e-06
Cs2g13530	117.412	608.408	-2.23905	6.13893e-06	0.000188269
Cs3g16140	28.9917	183.945	-2.23167	0.00465004	0.045884
Cs1g23400	124.174	657.754	-2.22178	9.31031e-05	0.00195033
Cs8g04930	99.5396	558.078	-2.2199	0.000812621	0.0115484
Cs9g17230	83.1092	493.62	-2.21929	0.00251936	0.0289161
Cs3g25310	80.7064	471.964	-2.21528	0.00211781	0.0252131
Cs4g17900	68.1182	392.429	-2.20629	0.00193262	0.0234082
Cs7g12920	158.47	813.04	-2.20065	4.07287e-05	0.000959346
Cs7g31640	242.025	1345.57	-2.19968	0.00108599	0.0147237
Cs8g16610	204.863	1052.73	-2.1932	6.89348e-05	0.00151874
Cs7g03720	556.569	3022.01	-2.19296	0.000700471	0.0103081
Cs2g26930	57.0128	311.102	-2.1889	0.000885298	0.0123748
Cs5g28250	79.2472	439.83	-2.18593	0.00141957	0.0182157
Cs9g05400	1021.49	4949.81	-2.18566	1.95076e-07	9.11982e-06
Cs8g16640	1146.49	5516.9	-2.18301	6.58783e-08	3.38986e-06
Cs2g10460	59.9059	340.144	-2.18261	0.0023236	0.0271571
Cs2g09350	124.652	651.815	-2.18015	0.000293119	0.00513092
Cs9g16660	374.961	1776.99	-2.17614	3.57742e-09	2.44893e-07
orange1.1t01432	163.799	806.998	-2.17564	7.48629e-06	0.000223772
orange1.1t00442	738.713	3611.1	-2.17433	3.42145e-06	0.000114802
orange1.1t03078	47.3453	273.991	-2.17024	0.00375703	0.0393782
Cs8g02300	290.884	1385.32	-2.16754	9.75368e-08	4.81971e-06
Cs9g11760	325.193	1541.4	-2.16739	3.0437e-08	1.69717e-06
orange1.1t04275	48.3139	267.101	-2.16465	0.00202796	0.0243133
Cs3g20470	233.36	1149.21	-2.15644	3.18461e-05	0.000782577
Cs1g19770	287.942	1412.22	-2.1494	3.69512e-05	0.000885327
Cs1g17890	225.151	1073.21	-2.14924	1.70807e-06	6.19184e-05
Cs7g06270	183.569	1006.16	-2.14622	0.00248157	0.028525
Cs4g01270	105.325	538.613	-2.13611	0.000583221	0.00901523
Cs2g12150	452.693	2160.46	-2.13561	8.4216e-06	0.000247388
Cs1g12710	387.527	1795.03	-2.1321	9.18847e-08	4.58945e-06
Cs3g25420	362.949	1964.3	-2.13092	0.00264337	0.0300471
Cs7g03150	1767.75	8486.7	-2.12846	2.72398e-05	0.000689265
Cs6g15460	633.485	2903.57	-2.12317	3.48865e-08	1.92428e-06
Cs6g15060	273.977	1262.9	-2.1194	2.90499e-07	1.29492e-05
Cs9g08070	194.693	972.31	-2.11846	0.000448584	0.00724825
Cs1g12850	301.014	1395.25	-2.11249	2.11759e-06	7.4475e-05
orange1.1t00340	1658.86	7546.01	-2.1102	6.81973e-08	3.49745e-06
Cs7g11170	215.999	1166.26	-2.10646	0.00388041	0.0402586
Cs3g17620	293.767	1344.13	-2.10399	7.39916e-07	2.97792e-05
orange1.1t03329	288.968	1332.61	-2.09954	4.54563e-06	0.000146237
Cs1g26360	125.168	649.901	-2.09743	0.00233625	0.0272634
Cs6g08280	106.762	570.781	-2.09532	0.00400944	0.0412622
Cs5g03600	81.1812	399.379	-2.09361	0.000602082	0.00918828
Cs7g12960	525.666	2378.36	-2.0927	4.67119e-07	1.9678e-05
Cs5g01510	256.584	1165.34	-2.09062	1.30449e-06	4.89021e-05
Cs3g14770	199.057	930.184	-2.08944	4.40448e-05	0.00102955
Cs4g03720	168.118	844.799	-2.08809	0.00136982	0.0177856
Cs6g08360	2280.7	11256.5	-2.08003	0.00103076	0.0141374
Cs5g25290	949.536	4278.93	-2.07891	1.67354e-06	6.08106e-05
Cs7g10710	3458.67	15188.6	-2.07246	9.16636e-09	5.69057e-07
Cs7g08670	177.319	822.395	-2.06839	9.60318e-05	0.00200207
Cs7g01720	367.196	1638.77	-2.06541	1.98186e-06	7.051e-05
Cs5g11020	176.393	879.035	-2.06531	0.00194388	0.0235123
Cs8g06820	58.9449	291.22	-2.06304	0.00165558	0.020556
orange1.1t01034	212.556	1072.26	-2.06277	0.00267502	0.0303618
Cs1g16390	682.211	2985.98	-2.06047	6.23475e-08	3.26292e-06
Cs5g09330	233.38	1025.92	-2.05318	7.13849e-07	2.88057e-05
Cs2g02520	834.396	3810.06	-2.04668	0.000118254	0.00238908
Cs8g18260	3618.28	16739.7	-2.04278	0.000311939	0.00540483
Cs1g25040	2258.18	9868.05	-2.04132	1.38602e-06	5.14605e-05
Cs7g08840	703.548	3001.37	-2.03156	1.92892e-08	1.12464e-06
Cs3g20040	339.164	1490.07	-2.03086	1.12012e-05	0.000314953
Cs5g10930	238.66	1090.39	-2.02672	0.000338239	0.00576925
Cs6g06320	417.077	2070.21	-2.02666	0.0039788	0.0410019
Cs7g05590	170.559	746.302	-2.02439	1.29478e-05	0.000357089
Cs3g06180	1813.73	7768.18	-2.02352	3.75221e-07	1.61166e-05
Cs1g25280	191.349	846.635	-2.0183	6.67029e-05	0.00147169
Cs3g15865	167.175	735.686	-2.01726	4.46121e-05	0.00103964
Cs2g18600	300.998	1315.29	-2.0161	2.42206e-05	0.00062525
Cs6g17510	154.606	700.688	-2.00932	0.000483848	0.00772846
Cs2g12670	1671.77	6900.73	-2.00447	2.41284e-11	2.46657e-09
orange1.1t00453	268.145	1157.3	-2.00274	2.04739e-05	0.000542222
Cs5g04810	104.867	509.903	-2.00186	0.00436128	0.0439397
orange1.1t00745	571.163	2495.09	-1.99538	0.000112193	0.00228772
Cs1g19740	131.411	594.805	-1.99048	0.000932424	0.0129626
Cs3g20410	140.615	640.477	-1.98877	0.0012333	0.0163171
Cs8g19140	200.979	893.987	-1.98823	0.000485536	0.00773931
Cs3g03750	518.409	2175.4	-1.98007	5.31947e-06	0.00016714
Cs8g10030	583.605	2513.37	-1.97656	0.000126876	0.00253444
Cs3g25000	226.146	963.82	-1.97598	5.43665e-05	0.00123488
Cs5g11210	216.936	960.092	-1.97572	0.000643445	0.0096072
Cs2g04710	1648.13	6765.96	-1.97472	9.73441e-08	4.81971e-06
Cs4g09810	81.6461	385.539	-1.97266	0.00444573	0.0446437
Cs2g01940	1039.66	4435.44	-1.97244	7.81303e-05	0.00167559
Cs7g04830	174.887	780.997	-1.96975	0.00114613	0.015403
Cs5g12520	510.672	2202.78	-1.9678	0.000237651	0.00427717
Cs9g12460	100.485	469.928	-1.95752	0.00496069	0.048266
Cs1g26470	132.895	593.261	-1.94987	0.00206054	0.0246269
Cs3g01120	167.151	758.987	-1.94401	0.00364448	0.038435
Cs2g29230	2323.24	9227.02	-1.94294	2.22149e-09	1.56979e-07
Cs2g21460	85.0362	369.121	-1.93625	0.00124722	0.0164303
Cs7g04280	249.784	1025.68	-1.9266	7.58289e-05	0.00163484
Cs7g16030	91.3111	402.062	-1.92109	0.0029972	0.0330989
Cs3g26690	384.089	1572.16	-1.91853	0.000104629	0.00215353
Cs1g20530	278.303	1116.05	-1.91767	1.01466e-05	0.000290819
Cs6g21290	199.079	802.591	-1.9136	3.28361e-05	0.000804328
Cs6g16640	723.707	2990.04	-1.91326	0.000299154	0.00520784
Cs7g29530	134.305	587.568	-1.91081	0.00327921	0.035536
Cs3g16070	146.879	614.598	-1.90902	0.000747002	0.0108411
Cs7g04120	123.192	541.369	-1.90641	0.00403544	0.0414464
orange1.1t02482	70.5496	306.553	-1.90518	0.00316251	0.0346138
Cs5g27940	159.435	659.123	-1.90354	0.000513138	0.0080868
Cs2g21120	3388.36	13154.6	-1.90189	8.01288e-08	4.06853e-06
Cs9g05320	1153.12	5009.46	-1.89821	0.0037378	0.0392302
Cs2g10710	57.5012	251.33	-1.89527	0.00455687	0.0452266
Cs2g11980	173.445	720.305	-1.89208	0.00105402	0.0143537
Cs4g06260	81.6585	340.346	-1.8806	0.00181763	0.0221908
Cs8g03660	76.3446	317.137	-1.87274	0.00207782	0.0248141
Cs2g10530	203.87	852.334	-1.86027	0.00358488	0.0380156
Cs2g20140	6517.44	25804	-1.86011	0.000355522	0.00602384
Cs5g16780	33449.1	128506	-1.85947	1.67403e-05	0.000450343
Cs1g20590	1027.7	3834.46	-1.85354	1.90424e-08	1.11449e-06
orange1.1t04032	106.291	438.464	-1.85109	0.00314586	0.0344562
Cs7g02570	482.679	1832.36	-1.84236	2.1381e-05	0.000563328
Cs7g09440	204.408	814.507	-1.84233	0.00119993	0.0159725
Cs5g24710	108.244	438.728	-1.83719	0.00273921	0.0309529
Cs7g31180	630.024	2420.71	-1.83339	0.000196737	0.00363466
Cs3g18840	116.927	458.244	-1.83214	0.000818903	0.0116054
Cs7g01140	548.905	2022.71	-1.83202	9.72064e-08	4.81971e-06
Cs1g22640	296.646	1134.94	-1.82896	0.000186425	0.00349468
Cs8g08720	203.906	766.546	-1.82007	6.35187e-05	0.00141159
Cs6g14550	173.941	663.049	-1.81874	0.000279462	0.00494264
Cs5g33060	627.098	2381.57	-1.81534	0.000260417	0.00462716
Cs3g06840	368.62	1421.7	-1.81333	0.000833129	0.0117744
Cs5g05240	3555.51	13583.2	-1.81248	0.000486054	0.00773951
Cs8g15610	377.862	1507.73	-1.81141	0.00355553	0.0378371
Cs2g06360	182.168	691.291	-1.81108	0.000324855	0.00558445
Cs7g05550	100.987	392.854	-1.8101	0.00146977	0.0186878
Cs4g03860	1583.03	5804.31	-1.80925	4.1036e-06	0.000134454
Cs7g08000	417.44	1559.48	-1.80742	0.000100397	0.00207757
Cs1g08810	1415.43	5602.39	-1.80152	0.00368623	0.0387687
Cs1g14160	127.559	484.585	-1.80118	0.000628445	0.00944308
Cs1g16590	111.143	436.503	-1.79835	0.00316556	0.0346225
Cs1g20420	735.279	2815.14	-1.788	0.00173489	0.0213678
Cs8g16860	80.2069	311.341	-1.78346	0.00337968	0.0363678
Cs7g19320	272.008	1025.99	-1.77767	0.00131916	0.0172112
Cs2g04500	453.168	1693.85	-1.77605	0.000868164	0.0121797
Cs4g09530	164.78	628.235	-1.77595	0.00227374	0.0267227
Cs1g25120	4768.77	16916.8	-1.77029	1.83956e-06	6.62155e-05
Cs3g20510	620.422	2206.25	-1.77009	3.65051e-06	0.000121689
orange1.1t03265	1309.9	4622.12	-1.76788	6.19463e-07	2.53303e-05
Cs8g07210	470.591	1681.04	-1.76735	1.54476e-05	0.000419244
Cs3g03390	11542.2	41536.2	-1.76727	5.21924e-05	0.00119272
Cs5g09380	118.851	453.4	-1.76279	0.00357773	0.037966
orange1.1t00001	126.596	467.319	-1.76164	0.000856583	0.0120614
Cs3g21630	109.68	418.041	-1.76145	0.00361512	0.0382826
Cs3g14410	644.487	2418.16	-1.75994	0.00212587	0.0252895
Cs3g15040	644.092	2249.13	-1.75922	1.34666e-07	6.453e-06
Cs6g17880	139.159	507.154	-1.75222	0.000623822	0.00939655
Cs2g03230	384.149	1364.65	-1.75083	5.27943e-05	0.00120289
Cs7g31590	1845.37	6396.26	-1.74937	1.31016e-07	6.2978e-06
Cs4g04940	209.223	747.174	-1.74883	0.000128904	0.00256037
Cs5g01220	332.888	1188.86	-1.74587	0.000169162	0.0032308
Cs6g08695	1492.12	5207.72	-1.74584	3.53952e-06	0.000118246
Cs3g27280	4900.55	17025.3	-1.74268	1.92336e-06	6.85879e-05
Cs7g18800	105.818	388.291	-1.73738	0.00190962	0.0231845
Cs6g03940	329.494	1192.71	-1.73563	0.00100489	0.0138445
Cs1g19730	295.674	1076.16	-1.73533	0.00139303	0.0179804
Cs9g07630	509.234	1785.28	-1.73146	7.17772e-05	0.00156562
Cs5g04780	321.339	1130.58	-1.73103	0.000119824	0.00241126
Cs4g20130	698.639	2578.38	-1.73031	0.00316915	0.034637
orange1.1t00371	263.826	934.497	-1.72466	0.000405703	0.00671094
Cs7g30700	111.624	410.536	-1.72233	0.00363015	0.0383366
Cs6g01850	2154.52	7496.59	-1.71745	0.00011624	0.00235459
orange1.1t04404	544.071	1876.12	-1.71592	3.70268e-05	0.000885754
orange1.1t02887	165.748	597.393	-1.70741	0.00278946	0.0312444
Cs3g14880	621.857	2116.86	-1.70568	1.43644e-05	0.000391927
orange1.1t03268	129.972	460.078	-1.69904	0.00167718	0.0207737
Cs7g07200	535.356	1816.64	-1.69887	2.22066e-05	0.000581086
Cs5g03820	478.336	1650.65	-1.69235	0.000421458	0.00689106
Cs5g08860	177.32	618.788	-1.6917	0.0010439	0.0142466
Cs6g03820	782.664	2682.98	-1.6877	0.000321908	0.00554
Cs9g17620	620.836	2098.44	-1.68343	8.87018e-05	0.00186067
Cs1g24330	3978.25	13321	-1.68094	2.49286e-05	0.000638156
Cs2g22820	178.783	613.598	-1.6791	0.000670085	0.00991804
Cs9g02860	605.872	2029.33	-1.67617	5.19965e-05	0.00119002
Cs3g11320	344.515	1147.99	-1.67548	2.18131e-05	0.000573726
Cs6g17560	716.585	2397.99	-1.67165	7.9855e-05	0.00170543
Cs7g32250	278.807	952.166	-1.67005	0.000817171	0.0115916
Cs7g15740	553.285	1854.75	-1.66841	0.000146838	0.00286465
Cs5g32160	393.349	1330.43	-1.66738	0.000435274	0.00708545
Cs6g21820	120.795	418.128	-1.66646	0.00226333	0.0267142
Cs2g29100	444.056	1490.84	-1.66344	0.000283667	0.00499398
Cs3g27240	376.339	1316.4	-1.66007	0.00453729	0.0451104
Cs5g34690	1872.64	6159.21	-1.65466	4.0342e-05	0.000953166
Cs8g05750	114.034	394.868	-1.6542	0.00375134	0.0393454
Cs1g11450	780.4	2559.63	-1.65252	3.23934e-05	0.000794753
Cs7g06830	704.967	2283.08	-1.64985	1.92114e-06	6.85879e-05
Cs7g12440	125.634	433.405	-1.64913	0.00386832	0.0401876
Cs9g18470	620.783	2144.22	-1.64682	0.0044173	0.0444455
Cs8g18820	528.103	1716.32	-1.64271	2.3245e-05	0.000604133
Cs5g15160	316.449	1071.61	-1.63377	0.00310864	0.0340972
Cs5g13130	373.93	1263.15	-1.62882	0.00338695	0.0364189
Cs3g18610	488.947	1589.42	-1.62398	0.000263177	0.00466697
Cs4g15860	1092.56	3612.44	-1.62332	0.00131996	0.0172112
Cs7g09250	870.738	2796.57	-1.62325	4.49129e-05	0.00104506
Cs1g23590	349.341	1119.47	-1.62173	3.61533e-05	0.000868927
Cs2g08110	413.101	1334.42	-1.61892	0.000196982	0.00363481
Cs3g17410	282.694	942.399	-1.61584	0.0030922	0.0339411
orange1.1t01367	120.8	404.999	-1.61545	0.00406931	0.0416548
Cs1g01320	631.439	2107.37	-1.61267	0.00371533	0.0390212
Cs8g05080	317.461	1016.39	-1.61108	0.000133907	0.0026375
Cs3g10950	504.881	1655.57	-1.60843	0.00174844	0.0214829
Cs2g09780	775	2432.37	-1.60682	2.73298e-06	9.31278e-05
Cs4g01010	276.856	891.869	-1.60606	0.000479784	0.00767956
Cs6g06850	233.372	760.172	-1.6045	0.0013912	0.0179804
Cs3g15540	683.76	2186.1	-1.60139	0.000313003	0.00541714
orange1.1t00541	1143.16	3569.33	-1.598	4.55028e-06	0.000146237
Cs4g11190	7119.6	22127.6	-1.59747	8.9141e-07	3.50484e-05
Cs7g06520	464.323	1467.26	-1.59478	0.000127705	0.00254315
Cs1g20600	320.844	1012.65	-1.59188	0.000150788	0.00292312
Cs5g04270	307.76	995.321	-1.58632	0.00235612	0.027391
Cs3g15350	832.448	2610.87	-1.57962	0.00024463	0.0043851
Cs7g26170	289.41	910.019	-1.57501	0.000520804	0.00819918
orange1.1t04550	1002.59	3061.6	-1.57407	8.05236e-07	3.23233e-05
Cs9g10710	361.912	1133.74	-1.57401	0.000371439	0.00623156
Cs8g08280	512.099	1655.59	-1.5713	0.00451694	0.0450343
Cs9g17220	1456.66	4514.98	-1.56806	0.00016445	0.00315603
orange1.1t01148	328.557	1015.51	-1.56524	0.000148867	0.00290053
Cs9g15060	185.044	591.621	-1.55797	0.00461558	0.0456836
Cs4g18080	272.997	857.095	-1.55372	0.00203966	0.0244345
Cs6g18680	4171.58	12711.7	-1.54884	0.000116645	0.00235967
Cs7g01190	229.977	722.335	-1.54851	0.00277322	0.0312012
orange1.1t01471	311.168	958.127	-1.54767	0.000577745	0.0089396
Cs2g19680	7603.1	23805.8	-1.5413	0.00330441	0.0357585
Cs5g22950	410.194	1267.6	-1.53906	0.00155756	0.0195882
orange1.1t01402	297.189	928.448	-1.53555	0.00382372	0.0399116
Cs3g01060	374.484	1135.67	-1.53482	0.00030932	0.00536551
Cs5g28320	454.663	1404.89	-1.53372	0.00214617	0.0254774
Cs6g08260	1416.5	4368.78	-1.53286	0.00197953	0.0238071
Cs2g18170	2752.23	8584.01	-1.53278	0.00397253	0.0409924
orange1.1t01675	651.744	1992.15	-1.52911	0.00123576	0.0163355
Cs6g20570	573.006	1738.03	-1.52858	0.000593072	0.00910328
Cs5g07250	394.72	1218.99	-1.52695	0.0029982	0.0330989
Cs4g03020	184.573	566.902	-1.52548	0.00227191	0.0267227
Cs6g05110	214.045	651.411	-1.52501	0.00112462	0.0151804
Cs5g10920	374.938	1119.14	-1.51948	0.000169411	0.00323103
Cs5g26850	229.034	689.473	-1.51296	0.00100738	0.0138539
Cs6g08190	1220.94	3602.25	-1.51264	4.58665e-05	0.00106402
Cs7g32240	444.991	1317.13	-1.50793	0.0001872	0.00350444
Cs6g07490	362.392	1063.42	-1.49766	0.000166249	0.00318259
Cs1g21340	1005.39	3011.23	-1.49678	0.00204795	0.0245146
Cs3g06680	1064.5	3095.91	-1.4962	2.79683e-05	0.000705373
Cs6g20360	262.369	774.443	-1.49313	0.000668021	0.00989704
Cs8g20620	2652.62	7612.4	-1.49171	4.02707e-07	1.72489e-05
Cs2g10690	2134.67	6267.01	-1.48907	0.000507334	0.00800743
Cs2g16710	428.599	1243.55	-1.48179	0.000197712	0.00364389
orange1.1t02265	601.589	1725.59	-1.46693	0.00019967	0.00367115
Cs2g19380	606.865	1726.32	-1.46233	7.19471e-05	0.0015671
Cs1g17290	344.54	1006.98	-1.46192	0.00281737	0.031488
Cs6g19205	702.544	2002.01	-1.45885	0.00018803	0.00351187
Cs8g20610	2709.23	7746.57	-1.45885	0.000340968	0.00580933
Cs6g16810	4243.17	11903.5	-1.45835	1.21101e-06	4.59643e-05
Cs6g19820	943.156	2650.54	-1.45478	9.6935e-06	0.000278352
Cs5g28200	1196.34	3382.82	-1.45391	7.9651e-05	0.00170344
Cs1g15720	1015.68	2850.9	-1.45371	8.23722e-06	0.000242437
Cs2g22840	877.974	2463.17	-1.44908	2.4326e-05	0.000626661
orange1.1t00530	554.698	1558.86	-1.44761	5.59017e-05	0.00126244
Cs8g17450	481.225	1364.39	-1.44648	0.000410889	0.00678941
Cs6g17060	794.825	2225.82	-1.44474	3.81225e-05	0.00090631
Cs5g24490	263.343	755.429	-1.43374	0.0039049	0.0404853
orange1.1t03595	527.589	1512.04	-1.43191	0.00406478	0.0416362
Cs6g19210	6123.7	16818.1	-1.42205	1.68218e-05	0.000451743
Cs5g17520	791.909	2182.2	-1.42177	5.44395e-05	0.00123488
Cs7g07540	295.235	831.008	-1.41899	0.00229432	0.0269175
Cs8g02510	820.45	2253.88	-1.41889	4.13338e-05	0.000970617
Cs3g01140	2875.79	7905.32	-1.41721	7.22174e-05	0.00157075
Cs3g19750	611.703	1665.48	-1.40148	0.000131518	0.00260411
Cs6g12510	241.597	670.584	-1.39917	0.00274975	0.0310262
Cs2g29480	619.407	1693.46	-1.39663	0.000603404	0.00918828
Cs7g09270	1666.02	4452.7	-1.39199	1.47965e-06	5.44452e-05
Cs4g08860	1074.97	2945.06	-1.38683	0.00205981	0.0246269
Cs5g05530	588.977	1605.57	-1.37409	0.00334582	0.0361087
Cs1g19890	284.591	771.797	-1.37288	0.00227598	0.0267227
orange1.1t00488	428.553	1166.86	-1.3717	0.0035654	0.0379139
Cs7g24200	655.147	1767.16	-1.36503	0.00248588	0.0285532
Cs3g23070	1068.34	2894.43	-1.36042	0.00494789	0.0482027
Cs9g07750	528.074	1418.36	-1.35789	0.00286579	0.0319361
Cs6g17090	1838.85	4849.02	-1.34923	0.000672012	0.00993697
Cs6g11450	841.688	2196.07	-1.34884	5.77777e-05	0.00129716
orange1.1t02570	369.148	981.827	-1.34789	0.00240058	0.0278166
Cs4g09870	6634.79	17202.8	-1.34671	8.15927e-06	0.000240604
Cs5g15190	1325.75	3529.12	-1.345	0.00326984	0.035523
Cs3g17130	256.086	679.036	-1.34145	0.00295877	0.032758
Cs8g06020	1088.05	2843.05	-1.33941	0.000507579	0.00800743
Cs7g06880	310.678	817.185	-1.32556	0.00452595	0.0450949
Cs7g18780	1408.39	3598.42	-1.31136	0.000417622	0.00686367
Cs7g02560	289.414	750.375	-1.30865	0.00425236	0.04304
Cs4g09690	1088.56	2816.04	-1.30447	0.00469603	0.0462188
Cs7g15250	635.836	1615.93	-1.29901	0.000923901	0.0128558
Cs5g30100	611.698	1560.92	-1.29885	0.00174507	0.0214586
orange1.1t00522	945.533	2404.41	-1.2948	0.00166929	0.0206927
Cs3g26740	310.196	794.157	-1.29308	0.0042084	0.0427361
Cs9g16760	679.328	1713.53	-1.29297	0.000536593	0.00840461
Cs1g08620	5268.15	13248.1	-1.28329	0.00120336	0.0159898
Cs6g04060	694.758	1752.19	-1.27765	0.0031871	0.0348084
Cs3g27220	772.585	1922.39	-1.27738	0.000359872	0.00607739
Cs3g11930	751.869	1862.06	-1.2668	0.000752826	0.0108699
Cs7g01200	673.04	1674.35	-1.25961	0.00340314	0.0365408
orange1.1t00769	1515.2	3722.08	-1.25703	0.000652973	0.00970268
Cs1g24370	549.358	1353.63	-1.25673	0.00122695	0.0162471
Cs4g03710	438.714	1085.81	-1.25002	0.00442815	0.0445254
Cs2g27980	1716.37	4172.45	-1.24537	0.000451998	0.00729573
Cs1g22020	624.772	1524.45	-1.24237	0.00151944	0.0191604
Cs5g15450	2858.99	6879.39	-1.24027	5.30932e-05	0.00120791
Cs9g18330	408.272	998.994	-1.23837	0.0034742	0.037173
Cs3g18180	617.96	1501.98	-1.23554	0.00189726	0.023071
Cs5g08420	1356.75	3276.18	-1.23444	0.000656037	0.0097383
Cs2g29080	1677.09	4033.32	-1.22792	0.000800899	0.0114455
Cs5g05790	1426.84	3396.89	-1.22432	8.69736e-05	0.00182943
Cs5g24360	383.633	930.464	-1.22329	0.00489631	0.0478216
Cs4g06030	1414.65	3405.75	-1.22291	0.00196644	0.0237242
Cs7g09670	450.352	1091.32	-1.22197	0.00498155	0.0484075
Cs3g15750	492.36	1181.61	-1.21747	0.00230652	0.0269986
Cs7g32470	2256.65	5393.15	-1.21646	0.00131105	0.0171386
Cs6g09730	1713.25	4069.43	-1.20881	0.0012421	0.0164052
Cs5g24900	2878.01	6868.33	-1.20466	0.00415155	0.0422405
Cs1g01190	813.648	1921.2	-1.20331	0.000860463	0.0120904
Cs3g23150	1313.69	3104.56	-1.20013	0.00165994	0.0205935
Cs2g01750	2588.8	6035.58	-1.19564	9.8375e-05	0.00204401
Cs3g10590	445.976	1053.1	-1.19086	0.0042652	0.0431416
Cs1g22670	770.707	1795.69	-1.1846	0.0010409	0.0142257
Cs5g32800	4009.86	9379.93	-1.181	0.00340529	0.0365408
Cs2g07350	1520.56	3506.7	-1.1804	0.000115676	0.00234627
Cs4g09580	727.65	1690.17	-1.17958	0.00122182	0.0161931
Cs7g02090	942.699	2176.21	-1.17237	0.00104633	0.0142618
Cs5g17570	514.618	1189.45	-1.16185	0.00499889	0.0485145
Cs3g25520	510.261	1168.4	-1.15141	0.00426877	0.0431492
Cs5g27470	1448.59	3275.64	-1.1513	0.000246337	0.00440762
Cs6g17040	491.889	1123.56	-1.15034	0.00336934	0.0362868
Cs5g15460	2254.41	5113.23	-1.14709	0.00146292	0.0186162
Cs8g14110	1424.46	3234.42	-1.14345	0.00303679	0.0334077
orange1.1t00404	1390.67	3134.99	-1.1421	0.00083022	0.0117441
Cs3g06440	897.235	2024.65	-1.13834	0.00200624	0.0241095
Cs3g20310	803.496	1812.09	-1.13667	0.00229768	0.0269363
Cs1g07630	1767.63	3990.6	-1.13497	0.00344456	0.0369105
Cs7g03040	644.068	1445.98	-1.13194	0.00191746	0.0232429
orange1.1t03762	1248.98	2791.86	-1.127	0.00168367	0.0208373
Cs8g17310	707.402	1578.67	-1.12154	0.00277512	0.0312012
Cs6g06590	1638.48	3633.88	-1.12102	0.000716606	0.0105052
Cs8g10120	734.435	1626.53	-1.11629	0.00127986	0.0168125
Cs4g10680	842.195	1853.32	-1.10929	0.000948234	0.0131467
Cs6g15860	720.442	1594.77	-1.10698	0.00459575	0.0455534
Cs7g31420	3939.64	8640.95	-1.10356	0.00124401	0.0164163
Cs7g23510	4686.55	10262.4	-1.10292	0.000903533	0.0126182
Cs2g07720	520.384	1145.47	-1.09988	0.00450109	0.0449933
Cs7g29380	958.211	2101.27	-1.09563	0.00414237	0.0422054
Cs1g02840	1798.43	3832.55	-1.07043	0.00029169	0.00511175
Cs2g03500	2810.32	5792.52	-1.0191	0.00164529	0.0205113
Cs6g10280	2515.46	5163.82	-1.01889	0.000357015	0.00604246
Cs4g10210	1208	2483.14	-1.00953	0.00491992	0.0479911
Cs6g10270	2478.34	5050.2	-1.00508	0.00117085	0.0156939
Cs3g22110	763.893	1559.45	-1.00013	0.00514448	0.0496135
Cs6g13030	5842.58	2845.22	1.00915	0.00423745	0.0429175
Cs7g05310	1607.59	775.141	1.02286	0.00385762	0.0401307
Cs6g05830	5555.07	2663.37	1.02982	0.00419445	0.0426228
Cs4g15310	5815.45	2791.85	1.03143	0.00237956	0.0276008
Cs9g04140	3185.73	1524.32	1.03849	0.00138058	0.017895
Cs3g07080	4523.78	2154.43	1.04463	0.00142659	0.0182557
Cs6g05890	8029.6	3819.61	1.04488	0.00188007	0.0228983
Cs8g05160	3440.01	1616.95	1.05692	0.00362005	0.0382826
orange1.1t03415	2199.95	1033.64	1.06399	0.00108434	0.0147144
Cs6g15210	3853.59	1787.15	1.07424	0.00380857	0.0397824
Cs3g21800	4014.02	1849.5	1.08861	0.00148444	0.0188045
Cs5g11770	4373.01	1989.51	1.10279	0.00233549	0.0272634
Cs8g06490	1968.95	891.68	1.11214	0.00133127	0.0173291
Cs9g05030	2303.33	1040.62	1.1202	0.000458814	0.00738242
Cs2g03540	8693.8	3883.04	1.12076	0.00510864	0.049361
orange1.1t00081	2083.33	923.315	1.13086	0.00505385	0.048955
Cs2g02360	1010.8	447.776	1.13309	0.00422964	0.0428667
Cs9g08960	2315.5	1028.11	1.14001	0.000981734	0.0135499
Cs3g14400	1111.33	489.227	1.14436	0.00290999	0.0322879
Cs6g11990	1399.75	606.551	1.16072	0.00458155	0.0454421
Cs4g06140	1546.25	667.938	1.16523	0.0043613	0.0439397
Cs2g19060	2107.12	910.642	1.17729	0.000749939	0.0108492
Cs7g20330	1279.04	547.353	1.17932	0.00352603	0.0376257
Cs8g16510	4183.25	1776.62	1.18535	0.00508395	0.0491844
Cs1g23270	1384.85	588.958	1.18618	0.00397576	0.0409982
Cs8g18060	2818.52	1210.15	1.18906	0.000398425	0.00660481
Cs9g18860	3231.73	1379.15	1.19092	0.00126033	0.0165843
orange1.1t00032	3165.02	1346.35	1.19607	0.00108831	0.0147422
Cs7g01840	2336.67	996.481	1.20002	0.000255631	0.00455267
orange1.1t02181	3925.55	1666.72	1.20183	0.000617402	0.00934574
Cs8g18200	4282.73	1803.94	1.20217	0.0026946	0.0305614
Cs3g14820	1102.13	463.578	1.2041	0.00266062	0.0302207
orange1.1t01399	2278.77	959.511	1.21453	0.000445084	0.00720688
Cs7g26410	2081.5	872.127	1.21939	0.000614048	0.00931856
Cs5g03140	2511.31	1042.01	1.22092	0.00287761	0.0320445
Cs7g07180	1159.2	479.353	1.22729	0.00231365	0.0270614
Cs2g11160	3106.94	1299.28	1.23036	8.50296e-05	0.00179841
Cs6g04950	1792.29	729.908	1.23989	0.0044949	0.0449607
Cs4g12810	1407.08	577.185	1.2433	0.00114817	0.0154168
Cs3g24540	2893.88	1187.6	1.24765	0.000529241	0.00831628
Cs1g02770	2132.9	869.666	1.24843	0.00163219	0.0203811
Cs8g07560	4564.48	1848.57	1.25016	0.00338918	0.0364189
orange1.1t00830	1243.31	503.648	1.25024	0.00327106	0.035523
Cs5g29630	1245.12	504.351	1.25803	0.00142994	0.0182723
Cs6g05180	1329.32	534.783	1.26168	0.00253521	0.0290762
orange1.1t02618	977.994	391.002	1.26445	0.00403977	0.0414631
Cs9g10470	3242.78	1313.56	1.26536	0.000480851	0.00768859
Cs8g05050	949.473	378.843	1.26661	0.00415409	0.0422405
Cs1g21350	1084.79	431.81	1.26995	0.00402271	0.041371
Cs5g30410	1813.48	728.651	1.27188	0.000917361	0.0127764
orange1.1t03156	1694.11	677.184	1.28152	0.0005962	0.00911479
orange1.1t01789	1878.54	733.715	1.29397	0.00394456	0.0407862
Cs5g12110	6473.49	2531.92	1.29461	0.00326423	0.0354991
Cs3g21590	8621.71	3408.58	1.29568	0.000619375	0.00935676
Cs2g13550	2237.27	878.07	1.29583	0.00194922	0.0235534
orange1.1t02121	975.097	380.292	1.30109	0.0025401	0.0291105
Cs2g10350	1308.39	510.889	1.30494	0.00148753	0.0188045
Cs2g18610	1443.78	566.374	1.30731	0.000493843	0.00784724
Cs7g05150	4573.49	1782.49	1.31465	0.000588514	0.00906051
Cs7g24320	845.582	325.315	1.32027	0.00212815	0.025297
Cs4g09670	2289.63	883.341	1.32357	0.00103438	0.0141617
Cs6g15670	1766.01	687.819	1.32363	0.000140401	0.00274956
Cs3g15180	2932.83	1134.51	1.33628	6.07969e-05	0.00136096
Cs3g01450	764.379	288.731	1.3373	0.00347876	0.037173
Cs4g19800	797.281	300.521	1.34388	0.00256861	0.0293495
Cs7g28915	1171.34	434.48	1.35733	0.00412218	0.0420835
Cs7g31900	925.348	344.591	1.35772	0.00284928	0.0318215
Cs8g13280	921.506	340	1.36163	0.0047297	0.046431
Cs1g26830	670.164	247.941	1.36596	0.00281669	0.031488
orange1.1t00429	1778.66	666.021	1.36885	0.000432465	0.00704721
Cs7g07630	2375.07	880.897	1.36934	0.00164721	0.0205185
Cs5g02140	1366.49	510.673	1.37194	0.000402788	0.00666993
Cs9g09300	924.765	339.812	1.37245	0.00324954	0.0354147
orange1.1t04788	875.563	322.313	1.3733	0.00258764	0.0295449
Cs6g09340	3170.39	1178.65	1.37603	0.000577221	0.0089396
Cs7g28790	1985.08	731.16	1.38129	0.00122001	0.0161831
Cs3g18030	2370.92	876.047	1.38508	0.000497181	0.00788394
Cs7g13800	1222.03	450.107	1.38724	0.000634611	0.00952165
Cs7g24930	4468.16	1644.92	1.40105	7.82519e-05	0.00167586
Cs8g10730	1548.51	554.946	1.42588	0.000416502	0.00685262
orange1.1t02552	953.803	339.871	1.42775	0.000775339	0.0111279
Cs3g25150	782.8	273.091	1.42985	0.00460182	0.0455841
Cs7g32200	1497.39	534.575	1.43529	0.000225172	0.0040813
Cs5g04130	1414.43	490.145	1.43767	0.0046402	0.0458527
Cs5g10440	3361.01	1162.79	1.44422	0.00362876	0.0383366
Cs8g18010	9186.76	3293.32	1.44632	6.10905e-06	0.000187728
Cs5g12210	924.243	315.954	1.45188	0.00511375	0.0493793
Cs2g10880	856.268	292.531	1.45405	0.00477106	0.0467771
Cs1g10560	519.414	177.756	1.45578	0.00392983	0.0407162
Cs6g10600	2400.55	825.326	1.4574	0.00259244	0.0295777
orange1.1t00229	4308.78	1516.22	1.46285	5.00897e-05	0.00114981
orange1.1t04699	740.244	250.115	1.47173	0.00378903	0.0396864
Cs8g10940	701.551	239.157	1.4728	0.00185864	0.0226553
Cs9g14610	9495.51	3316.97	1.48215	4.41915e-06	0.000143263
Cs7g23040	7146.01	2432.36	1.49286	0.000369746	0.00621353
Cs6g16145	2890.52	997.618	1.49489	1.17022e-05	0.000326853
orange1.1t00208	2742.6	948.792	1.49535	4.20743e-06	0.00013727
Cs1g21640	959.664	321.677	1.49956	0.00120212	0.0159873
Cs8g16030	1072.61	361.331	1.50186	0.000572083	0.00888075
Cs1g18140	757.206	247.718	1.50373	0.00505727	0.0489572
Cs5g17290	1338.56	442.63	1.50552	0.00244845	0.0282928
Cs7g11270	714.194	235.795	1.50814	0.0023465	0.0273226
Cs2g05510	1564.56	531.975	1.51192	2.27809e-05	0.000594087
Cs2g23010	937.471	306.021	1.51689	0.00307041	0.0337261
Cs6g18640	425.694	137.335	1.51955	0.00513919	0.0495937
Cs3g15650	710.34	229.302	1.52209	0.00448335	0.0449037
Cs6g18810	1588.2	534.516	1.52512	2.4357e-05	0.000626661
Cs1g01980	1356.85	451.613	1.52766	0.000174793	0.00330897
Cs1g21920	711.271	227.844	1.52853	0.00499502	0.0485077
Cs6g21190	1157.32	375.532	1.52885	0.0023697	0.0275072
Cs6g18590	5019.97	1645.37	1.52886	0.00106352	0.0144703
Cs3g16020	1071.75	353.799	1.53407	0.000287548	0.0050565
orange1.1t01892	12573.6	4174.06	1.53594	8.71974e-05	0.00183162
Cs3g24600	1139.37	373.417	1.54617	0.000205296	0.00376106
Cs5g27650	963.431	308.528	1.55331	0.00140382	0.0180892
Cs8g17010	1324.07	417.004	1.55422	0.00386323	0.0401619
Cs8g16990	1693.11	544.909	1.55872	0.00058975	0.00907043
Cs6g07730	915.573	293.229	1.56129	0.00078769	0.0112883
Cs4g03500	1558.41	496.953	1.56981	0.000610626	0.00927982
Cs1g22240	1283.95	403.702	1.57181	0.00176157	0.0215809
Cs4g12270	632.441	197.23	1.57314	0.00274636	0.0310108
Cs1g09840	3591.51	1171.31	1.57388	4.55858e-06	0.000146237
Cs2g21390	832.988	264.362	1.57574	0.000608694	0.00925964
Cs7g16960	544.097	167.274	1.5758	0.00496817	0.0483081
Cs3g06110	483.184	150.602	1.57636	0.00241808	0.0279841
Cs7g17060	823.825	257.379	1.57692	0.00202371	0.0243004
Cs1g25110	607.406	188.613	1.57739	0.0028546	0.0318576
Cs9g04700	479.314	149.111	1.58027	0.00222071	0.0263156
Cs3g18460	1316.59	404.637	1.58916	0.00289257	0.0321644
Cs6g04070	2213.07	702.364	1.59429	8.35305e-05	0.00177159
Cs6g14080	428.106	130.163	1.59444	0.00393938	0.040785
Cs5g27040	647.919	198.578	1.59629	0.0024018	0.0278166
Cs4g17140	720.907	222.421	1.59974	0.00128828	0.0168986
Cs1g03010	676.975	206.863	1.60242	0.00210979	0.0251371
Cs9g08480	1840.14	572.499	1.60691	0.000348152	0.00591202
Cs3g25600	1033.11	311.308	1.61294	0.00278897	0.0312444
Cs1g10100	1037.42	318.277	1.61934	0.000529326	0.00831628
Cs5g12120	1003.11	309.124	1.62188	0.000260136	0.00462716
Cs8g03940	1892.81	578.243	1.63269	0.000263267	0.00466697
Cs5g12250	1629.33	504.895	1.63326	2.41464e-05	0.000624386
Cs2g09460	744.555	220.398	1.63784	0.00230438	0.0269942
Cs5g05120	559.986	164.364	1.64174	0.00298499	0.0330244
Cs1g22330	1496.92	462.742	1.64253	7.61562e-06	0.000227195
Cs2g09580	1141.32	348.151	1.6439	9.60953e-05	0.00200207
Cs5g22920	909.432	270.739	1.64401	0.00118688	0.0158534
Cs4g06210	600.106	179.834	1.6441	0.000714827	0.0104891
Cs3g18550	9370.89	2928.03	1.6465	1.73319e-08	1.02613e-06
Cs2g17040	905.521	270.643	1.65072	0.00056209	0.00877708
Cs5g33860	4122.31	1262.77	1.65492	7.00991e-06	0.000211594
Cs4g08750	1823.12	547.477	1.66135	0.000127272	0.00253782
Cs7g05900	1979.24	581.667	1.66199	0.00102247	0.0140363
Cs5g26470	1104.55	318.465	1.66277	0.0029058	0.0322782
Cs1g20920	1365.02	407.81	1.66469	0.000176315	0.0033214
orange1.1t00349	760.115	218.547	1.6732	0.00214665	0.0254774
Cs5g33940	2322.52	663.502	1.67452	0.00276625	0.0311666
Cs2g27020	1381.87	401.163	1.67578	0.00107613	0.0146289
orange1.1t02565	2195.44	629.698	1.67793	0.00197513	0.0237916
Cs5g27000	2609.63	791.391	1.67831	5.37225e-07	2.23247e-05
orange1.1t02805	942.19	272.731	1.67994	0.00103352	0.0141617
Cs9g06440	1149.63	323.485	1.685	0.00354232	0.0377732
orange1.1t04339	541.184	149.333	1.69528	0.00509003	0.0492121
Cs2g09770	1847.28	537.631	1.69641	0.00019397	0.00360089
Cs8g04530	960.559	271.355	1.6981	0.00175887	0.0215809
Cs6g10740	860.571	245.709	1.69944	0.000857573	0.0120642
Cs8g04340	1803.44	516.14	1.7058	0.000477346	0.00764852
Cs1g16580	1453.92	414.912	1.70872	0.000495487	0.00786521
Cs5g26110	1480.44	434.758	1.70894	8.80442e-06	0.000255695
Cs3g15380	2042.07	594.218	1.71298	3.05225e-05	0.000761027
Cs6g09020	891.055	251.288	1.72661	0.000387675	0.00646153
Cs4g19940	764.913	207.14	1.72671	0.00363554	0.0383671
Cs8g17250	1071.12	301.126	1.7287	0.000437454	0.00711339
Cs7g16820	594.85	162.092	1.73106	0.00245873	0.0283263
Cs2g20030	771.17	216.085	1.73113	0.000484628	0.00773287
Cs6g14000	1324.11	364.037	1.73209	0.00156093	0.0196031
Cs5g04310	606.395	170.529	1.73356	0.000299212	0.00520784
Cs8g06060	753.325	209.057	1.74996	0.000294793	0.00514846
Cs6g11260	534.847	143.712	1.76394	0.00121993	0.0161831
Cs5g18570	1069.89	280.088	1.77822	0.00226655	0.0267142
orange1.1t02782	646.498	172.768	1.78412	0.000602524	0.00918828
Cs7g30845	1069.38	287.965	1.7887	0.00025193	0.0044972
Cs7g19360	412.618	105.092	1.78874	0.00411694	0.0420581
Cs7g04600	744.649	193.143	1.79346	0.00189233	0.0230293
Cs3g27840	1986	539.723	1.79593	4.8386e-05	0.00111571
Cs5g18580	366.266	94.0688	1.79961	0.00224604	0.0265338
Cs5g14540	667.242	177.784	1.79995	0.000280798	0.00495484
Cs4g06230	3160.75	833.398	1.802	0.000540211	0.00844403
Cs5g02890	394.281	102.326	1.80266	0.00128062	0.0168125
Cs5g30210	583.661	146.348	1.80372	0.00429462	0.0433533
Cs3g23120	2543.61	692.033	1.80398	1.52585e-05	0.000414846
Cs6g13540	851.894	213.374	1.80623	0.0041484	0.0422388
Cs7g01530	2717.5	751.47	1.80687	9.95452e-08	4.89239e-06
Cs1g10550	3281.14	878.453	1.80731	9.93459e-05	0.00206139
orange1.1t00376	814.194	213.158	1.81477	0.000420297	0.00689106
Cs6g20170	298.135	73.6157	1.81854	0.00443412	0.0445562
Cs5g11790	666.829	173.097	1.82167	0.00050417	0.00797005
Cs8g15660	352.217	87.6913	1.82406	0.00302236	0.0333417
Cs5g31290	658.157	166.267	1.83533	0.00117781	0.0157733
Cs1g01620	324.207	80.3763	1.83594	0.00242287	0.0280184
Cs3g19790	3487.7	943.069	1.83638	1.09734e-07	5.37593e-06
Cs1g11360	377.353	94.4889	1.83799	0.00155847	0.0195882
orange1.1t01388	397.2	98.9269	1.84057	0.00176178	0.0215809
Cs2g08800	1117.17	286.024	1.84305	0.000375554	0.00627998
Cs2g03220	462.903	116.96	1.84946	0.000614391	0.00931856
Cs6g05980	511.252	123.573	1.85646	0.00295366	0.032725
Cs6g10250	797.747	207.071	1.85845	2.82395e-05	0.000711042
Cs4g07260	796.869	195.17	1.85986	0.0017146	0.0211348
orange1.1t02803	1137	293.137	1.86405	3.82989e-05	0.000909096
Cs3g12530	344.519	81.7384	1.8658	0.00383757	0.0400036
Cs1g21050	13899.6	3723.88	1.86583	6.41495e-11	6.07203e-09
Cs1g14980	1315.59	333.476	1.8706	0.000134163	0.0026375
Cs7g07050	975.95	244.874	1.87622	0.000213044	0.00388444
orange1.1t02241	2916.83	716.574	1.87858	0.000719582	0.0105387
Cs9g17330	2265.17	583.465	1.88124	5.29966e-06	0.000166869
Cs2g20640	1606.01	413.486	1.88129	5.74666e-06	0.000178379
Cs1g06840	545.093	130.149	1.88341	0.00196968	0.0237445
Cs7g22950	429.117	98.7788	1.88658	0.0048185	0.0471519
Cs1g26350	1181.89	300.401	1.89652	6.78826e-06	0.000206472
Cs8g05800	280.255	64.7767	1.90229	0.00303706	0.0334077
Cs3g09650	3501.03	876.694	1.90295	2.94305e-05	0.000736195
Cs7g30900	257.54	57.434	1.92115	0.00451447	0.0450343
orange1.1t00363	1082.06	240.003	1.9213	0.00503844	0.0488366
Cs6g19810	1224.31	301.311	1.92393	3.10963e-05	0.000769082
orange1.1t03598	1203.18	282.454	1.92696	0.000816903	0.0115916
Cs3g25410	1451.02	343.245	1.93371	0.000412954	0.00680329
Cs7g04360	831.997	202.629	1.93383	4.10009e-05	0.000964275
orange1.1t03691	849.034	187.587	1.93882	0.00380004	0.0397526
Cs6g20620	3010.96	729.319	1.94292	3.3024e-05	0.000807009
Cs6g21110	1923.13	477.253	1.94394	4.12952e-07	1.76385e-05
Cs7g08260	9096.37	2283.69	1.94832	1.20797e-09	8.90528e-08
orange1.1t02015	952.872	222.264	1.95175	0.000376211	0.00628411
Cs9g15690	669.248	157.008	1.95478	0.000226314	0.00409234
Cs6g11570	5627.87	1383.58	1.95563	4.57553e-07	1.93281e-05
Cs3g25030	656.719	147.919	1.95719	0.00139942	0.0180477
Cs6g09050	1368.87	332.953	1.95763	3.30173e-06	0.000111028
Cs8g16410	288.45	62.4356	1.96058	0.00368982	0.0387798
Cs5g32290	804.415	180.443	1.96117	0.00141909	0.0182157
Cs6g15990	473.039	107.313	1.96729	0.000752041	0.0108688
orange1.1t01252	1889.83	446.116	1.97403	3.46163e-05	0.000841215
Cs7g19350	377.882	81.4618	1.97758	0.00277682	0.0312012
Cs6g01200	855.78	199.664	1.98036	6.55264e-05	0.0014541
Cs5g04370	488.08	105.142	1.98088	0.00261255	0.0297408
Cs3g17990	1118.2	256.012	1.98778	0.000175429	0.00331193
Cs4g15260	850.28	184.421	1.988	0.00183444	0.0223781
Cs8g20640	827.241	193.831	1.9915	1.58484e-05	0.000428605
Cs3g25910	479.79	99.6282	1.99353	0.00428576	0.0432924
orange1.1t02212	1758.54	399.841	1.994	0.000195501	0.00362493
Cs2g12080	2135.32	489.487	2.00007	7.34069e-05	0.00159013
Cs2g15280	580.405	120.821	2.00089	0.00355571	0.0378371
orange1.1t03395	825.87	182.739	2.00154	0.000583885	0.0090164
Cs7g32350	816.553	189.024	2.01137	9.59001e-06	0.000275897
Cs7g18760	716.999	162.249	2.0191	5.6733e-05	0.00127639
Cs7g13380	1306.57	302.318	2.01923	4.14471e-06	0.000135512
orange1.1t01693	540.634	118.387	2.0211	0.000421535	0.00689106
Cs3g13420	540.727	118.863	2.02209	0.000333627	0.00570922
Cs5g10320	545.102	115.413	2.02474	0.00132973	0.0173238
Cs6g02540	285.094	58.9164	2.03207	0.00210124	0.0250547
Cs9g18900	249.314	50.1329	2.03863	0.00326123	0.0354917
Cs1g18300	701.572	156.491	2.04589	2.73893e-05	0.000691907
orange1.1t00230	1176.54	254.285	2.04803	0.000244792	0.0043851
Cs2g30750	546.422	105.941	2.05554	0.00448005	0.0449037
Cs2g16810	1512.56	323.446	2.05726	0.000280666	0.00495484
Cs4g17610	579.823	126.602	2.06366	4.96927e-05	0.00114241
Cs2g16850	451.828	91.6722	2.06677	0.00141941	0.0182157
Cs9g03730	656.67	140.946	2.07241	0.000103757	0.00213845
Cs5g09680	321.808	66.2452	2.07393	0.000735081	0.0107044
Cs5g02320	1681.53	347.443	2.07656	0.000590857	0.00907836
Cs4g02270	496.693	105.725	2.0812	0.000108831	0.00222806
Cs1g22550	4267.29	962.674	2.08227	1.79011e-08	1.05171e-06
Cs7g23860	269.14	51.0703	2.08861	0.00357566	0.037966
Cs2g30240	427.67	79.7294	2.09223	0.00440872	0.0443882
Cs3g03190	245.944	45.8708	2.09575	0.00413985	0.0422054
Cs3g15390	2060.46	443.916	2.09584	1.42529e-05	0.000389579
Cs8g18380	254.614	48.2119	2.09645	0.00322734	0.0351978
Cs2g24640	812.245	175.253	2.09699	1.08144e-05	0.000305957
Cs3g14570	2072.01	456.32	2.09943	3.28825e-07	1.44063e-05
Cs9g15120	1292.56	270.893	2.10188	9.44309e-05	0.00197276
Cs2g05930	992.514	214.298	2.10549	4.23388e-06	0.000137839
Cs5g24940	695.375	138.097	2.11136	0.000759518	0.0109562
Cs3g15060	10439	2296.59	2.12079	4.04839e-09	2.71083e-07
Cs4g02130	739.813	149.277	2.12975	0.000204653	0.00375377
Cs2g27990	368.181	73.5879	2.13198	0.00028906	0.00507726
Cs3g26470	608.88	118.069	2.13433	0.000807794	0.0115011
Cs3g15520	686.687	135.562	2.13551	0.000423096	0.00690921
Cs7g04920	2973.73	640.203	2.13908	4.70547e-08	2.53171e-06
Cs1g12360	271.557	51.1907	2.1443	0.00131893	0.0172112
Cs6g21950	1105.12	219.666	2.14538	0.000215615	0.00392666
Cs6g11870	408.805	79.3556	2.1468	0.000530601	0.00831926
Cs1g06470	697.72	145.232	2.14739	5.94248e-06	0.000183714
Cs4g07340	1763.25	370.409	2.14846	1.53211e-06	5.59365e-05
Cs5g29790	600.2	114.55	2.15123	0.000799349	0.0114425
Cs6g20030	1537.13	312.266	2.1554	3.31389e-05	0.000807872
Cs4g12180	624.816	112.249	2.16363	0.00234667	0.0273226
orange1.1t01015	998.718	208.992	2.16442	3.37089e-07	1.46844e-05
orange1.1t00228	709.819	123.351	2.17062	0.0034787	0.037173
Cs8g18080	2800.15	587.144	2.17308	4.84826e-08	2.59036e-06
Cs2g14920	365.826	63.7606	2.17865	0.00292935	0.0324792
Cs6g16880	390.905	73.971	2.18309	0.00039295	0.00652816
Cs5g22810	215.999	37.0596	2.18412	0.00334619	0.0361087
Cs4g12970	405.412	76.9081	2.18428	0.000344092	0.00585605
Cs7g06410	932.058	191.472	2.18856	3.04345e-07	1.3449e-05
Cs1g13200	575.021	112.485	2.19386	4.72109e-05	0.00109355
Cs6g15320	357.518	63.7467	2.19477	0.00145755	0.0185632
Cs2g07960	330.026	60.9532	2.19557	0.000594568	0.009111
Cs7g29680	574.547	95.1856	2.197	0.00430883	0.0434681
Cs8g18400	2280.65	474.767	2.19994	6.28235e-10	4.84088e-08
Cs8g13800	923.303	180.477	2.2017	3.11672e-05	0.000769594
Cs3g22030	372.118	61.4566	2.20619	0.00394179	0.040785
Cs5g28850	503.526	94.004	2.21485	0.000212432	0.00388253
Cs3g23950	950.435	186.813	2.216	6.67572e-06	0.00020351
orange1.1t00339	1381.02	248.187	2.22134	0.000642047	0.00959566
Cs5g30530	2559.49	518.69	2.23431	8.79225e-10	6.5766e-08
Cs9g18700	548.948	93.3155	2.23664	0.00157925	0.0198007
Cs7g31270	829.604	162.697	2.23941	8.21261e-07	3.26249e-05
Cs2g04190	430.947	70.4796	2.24066	0.00270226	0.0306029
Cs1g15990	530.095	94.6648	2.242	0.000426696	0.00696059
Cs3g09680	328.585	58.4408	2.24474	0.000443283	0.0071853
Cs4g08690	166.687	25.8378	2.24512	0.00464388	0.0458527
Cs9g17750	807.52	141.034	2.24584	0.00072238	0.0105495
Cs5g32270	11102.5	2221.03	2.2473	2.57053e-09	1.8081e-07
orange1.1t02443	493.297	75.7636	2.25519	0.00453928	0.0451104
Cs7g10390	281.691	47.182	2.25553	0.00142719	0.0182557
orange1.1t01572	412.622	73.9849	2.26353	0.000177043	0.00332848
Cs1g25680	3594.89	617.871	2.26468	0.000675818	0.009974
orange1.1t05409	413.07	69.5931	2.26866	0.000972052	0.0134283
Cs9g01520	273.035	42.9198	2.2745	0.00272448	0.0308319
Cs4g06100	481.236	88.1576	2.27679	3.15018e-05	0.000776606
Cs5g33340	448.898	71.9111	2.27914	0.00196158	0.0236842
Cs6g17000	1248.15	235.519	2.27997	1.78136e-06	6.42715e-05
Cs2g17860	648.009	99.06	2.28295	0.0033698	0.0362868
Cs3g01960	564.859	96.2525	2.28483	0.00049794	0.00788781
Cs9g14080	691.518	118.193	2.29186	0.000375326	0.00627998
orange1.1t02348	570.21	88.9006	2.2996	0.00208509	0.0248815
Cs6g07480	484.681	83.84	2.30286	0.00017438	0.00330525
Cs6g15160	890.102	156.628	2.30501	7.57396e-05	0.00163484
Cs8g18750	489.028	80.727	2.30694	0.00063869	0.00956413
Cs1g24000	497.195	87.7838	2.31088	4.82596e-05	0.00111448
Cs8g01980	205.36	29.1625	2.31114	0.00475479	0.0466475
Cs2g02420	333.373	52.2345	2.31474	0.00150528	0.0189975
Cs6g19440	246.952	34.612	2.32551	0.00454807	0.0451685
Cs6g22050	3220.2	599.296	2.32701	3.95617e-08	2.16657e-06
Cs4g18220	858.111	157.312	2.33158	3.01826e-07	1.33763e-05
orange1.1t00502	1103.63	202.55	2.33524	1.57553e-07	7.4108e-06
orange1.1t02438	230.494	34.1595	2.33758	0.00226528	0.0267142
Cs7g13790	541.221	90.5265	2.34123	0.000159842	0.00307821
Cs7g07710	259.97	40.897	2.34334	0.00080385	0.0114769
Cs5g09110	255.6	38.5512	2.35988	0.00124716	0.0164303
orange1.1t00474	245.962	35.5123	2.38128	0.00164926	0.0205274
Cs2g07490	240.625	33.0509	2.39346	0.00248092	0.028525
Cs4g18420	1172.58	189.61	2.39783	7.591e-05	0.00163484
Cs3g11360	424.258	66.8412	2.39892	0.000189698	0.00353013
Cs7g10400	333.376	46.1613	2.40691	0.00190957	0.0231845
orange1.1t00776	314.08	48.1749	2.40765	0.000317906	0.00548567
orange1.1t00291	427.135	70.1336	2.40972	2.03956e-05	0.000542022
Cs5g13360	223.222	32.6262	2.415	0.000763073	0.0109971
Cs8g11330	1083.29	153.413	2.41591	0.00126107	0.0165843
Cs1g15560	1664.63	286.779	2.4217	5.96373e-08	3.14254e-06
Cs1g07600	243.521	33.6839	2.42209	0.00155489	0.0195753
Cs7g25170	1807.75	261.044	2.42655	0.00077104	0.0110911
Cs3g20720	2250.39	387.34	2.42849	2.62738e-08	1.49216e-06
Cs9g18120	204.865	26.3689	2.43159	0.00288104	0.0320594
Cs8g18660	155.585	19.9497	2.43686	0.00278608	0.0312444
Cs6g02200	889.064	151.078	2.44134	4.19662e-08	2.26588e-06
Cs4g02780	638.362	95.6577	2.44188	0.000241051	0.00433327
Cs8g02280	335.309	50.2209	2.45254	0.000179958	0.00337758
Cs9g07950	1855.63	296.228	2.45373	1.07865e-05	0.000305729
Cs5g23640	500.671	65.1366	2.46398	0.00176988	0.0216595
Cs7g10030	458.583	53.8778	2.46644	0.00394756	0.0407897
orange1.1t04379	1328.85	214.65	2.47083	1.33776e-06	4.97895e-05
orange1.1t01865	377.355	55.9516	2.47381	0.00012944	0.00256771
orange1.1t00255	1334.53	207.075	2.47382	2.00091e-05	0.000532674
Cs7g17000	13063.7	2157.45	2.47737	4.04657e-08	2.20736e-06
Cs2g28960	290.416	38.4077	2.4809	0.00113971	0.0153436
Cs7g13250	2346.25	348.819	2.49662	5.52201e-05	0.00125073
Cs3g19660	534.45	72.2907	2.49993	0.000594764	0.009111
Cs5g25010	1646.89	245.093	2.50065	4.55266e-05	0.00105774
Cs1g04910	2412.86	371.774	2.50092	7.34227e-06	0.000220326
Cs1g01760	417.488	61.4566	2.50623	5.66313e-05	0.00127639
Cs7g10800	8116.65	1246.22	2.50822	6.07764e-06	0.000187138
orange1.1t02057	417.963	60.0251	2.50902	0.000121013	0.00242979
Cs9g13920	175.879	20.4161	2.51018	0.0027795	0.0312012
Cs6g05810	2987.72	489.426	2.51557	3.22579e-10	2.71782e-08
orange1.1t00427	415.055	62.38	2.52034	1.1567e-05	0.000324257
Cs5g33200	558.621	81.8171	2.52568	3.30508e-05	0.000807009
Cs8g18640	3664.56	608.306	2.52864	1.24856e-14	2.12727e-12
Cs3g14380	928.214	144.03	2.52889	5.65862e-07	2.33879e-05
Cs5g24990	6639.9	1022.22	2.53384	8.35085e-07	3.30169e-05
orange1.1t00563	848.544	96.8451	2.53592	0.00245874	0.0283263
Cs4g16130	2188.02	325.165	2.54562	5.99849e-06	0.000185072
Cs2g05000	551.383	77.4115	2.54974	7.02029e-05	0.00153565
Cs7g19720	216.935	26.2625	2.55093	0.00119132	0.0158988
Cs9g07720	308.729	29.3477	2.56054	0.00517586	0.0498534
Cs5g01840	5038.47	776.237	2.56144	5.18449e-08	2.75083e-06
Cs3g07760	657.147	90.4061	2.56146	9.35028e-05	0.00195603
Cs1g12550	574.534	82.4501	2.56414	1.66139e-05	0.000447729
orange1.1t00031	358.6	40.4862	2.56531	0.00194428	0.0235123
Cs7g11730	647.041	94.4797	2.56792	5.18918e-06	0.000164064
Cs2g08580	287.456	35.5262	2.56944	0.000705569	0.0103731
Cs6g06060	644.697	73.2836	2.58415	0.00148702	0.0188045
Cs8g16690	198.609	22.8775	2.59788	0.0010812	0.0146848
Cs4g10110	563.957	75.0565	2.60348	7.29078e-05	0.00158352
Cs8g08760	453.276	60.3803	2.61339	5.16688e-05	0.00118429
Cs6g22290	522.756	71.6438	2.62105	1.23457e-05	0.000342951
Cs2g12860	593.427	78.9726	2.62574	3.54626e-05	0.000853663
Cs3g23200	673.965	92.5864	2.62862	7.7326e-06	0.00022979
Cs1g05390	275.406	32.5752	2.63201	0.000467938	0.00752135
Cs8g03960	725.725	105.184	2.63284	7.20822e-08	3.68436e-06
orange1.1t02947	560.022	78.3766	2.63948	1.26477e-06	4.77683e-05
orange1.1t03172	222.768	24.8078	2.65012	0.000768275	0.0110617
orange1.1t05461	325.211	35.9602	2.66192	0.000710323	0.010433
Cs5g12710	253.165	29.2644	2.66755	0.000357916	0.00605103
orange1.1t00172	1227.28	179.211	2.66916	8.95962e-11	8.22676e-09
Cs9g16610	234.393	21.3951	2.67082	0.00269856	0.0305837
Cs3g27490	941.263	120.52	2.67113	2.97015e-05	0.000741763
Cs6g06370	227.583	17.9546	2.69192	0.00405938	0.0416362
Cs6g10700	333.432	39.9689	2.69482	0.000100925	0.00208569
Cs9g08850	736.957	87.4008	2.69806	0.000121061	0.00242979
Cs7g16520	450.362	48.5718	2.6981	0.000567572	0.00884466
Cs4g15550	1864.15	240.047	2.70253	6.7998e-06	0.000206472
Cs5g29180	554.28	67.1317	2.70749	5.55486e-05	0.00125632
Cs9g14190	1112.44	145.259	2.70791	2.41278e-06	8.27685e-05
Cs4g06840	215.97	23.8936	2.71177	0.000320525	0.0055224
Cs5g30550	724.362	68.9092	2.72061	0.00136865	0.0177855
Cs7g17550	1171.39	144.969	2.72169	1.75268e-05	0.000469032
Cs5g09230	2033.36	247.246	2.72505	2.92543e-05	0.000733225
orange1.1t03773	6074.23	832.093	2.72864	3.14305e-09	2.17097e-07
Cs6g14370	1825.24	211.552	2.74258	7.01035e-05	0.00153565
Cs1g20230	713.714	84.5829	2.75452	2.60761e-05	0.000662005
Cs7g08820	596.662	65.4514	2.75479	0.000169188	0.0032308
Cs2g02940	1196.4	162.314	2.75946	1.70354e-10	1.48421e-08
Cs1g16180	8632.22	955.332	2.77917	8.46869e-05	0.00179363
Cs7g03900	287.526	27.8375	2.78264	0.000572204	0.00888075
Cs9g04370	317.97	34.1456	2.78527	0.000133209	0.00262886
Cs1g19830	2120.85	254.631	2.78627	4.80745e-06	0.000153898
orange1.1t00039	1787.05	226.508	2.78688	1.25293e-07	6.0607e-06
Cs5g32540	569.784	50.3505	2.78831	0.00114435	0.0153925
Cs4g12950	337.715	38.0247	2.79204	3.88976e-05	0.000921879
Cs7g10220	4834.12	615.591	2.79748	3.08302e-08	1.71286e-06
Cs1g02750	4023.11	548.698	2.80622	7.14591e-18	2.33139e-15
Cs7g03010	595.312	69.5468	2.80865	6.31686e-06	0.000193339
Cs3g16600	1276.03	166.664	2.81509	4.24259e-11	4.09156e-09
Cs7g21940	279.292	30.1786	2.82412	4.75698e-05	0.0011002
Cs3g26840	424.205	48.2767	2.82993	8.0684e-06	0.000238383
Cs5g10270	195.738	12.2101	2.83108	0.00327553	0.035536
Cs8g19650	2242.6	286.643	2.83127	2.84312e-10	2.42203e-08
orange1.1t00275	1320.75	146.433	2.83843	1.56541e-05	0.000424099
Cs4g12870	591.479	67.303	2.8417	5.16772e-06	0.000163723
orange1.1t00614	105.321	4.85348	2.84526	0.00487547	0.0476789
Cs3g16060	188.416	14.1681	2.84604	0.00162337	0.0202875
Cs2g10320	298.641	27.2137	2.8489	0.000439888	0.00714539
Cs6g13980	14757.6	1668.21	2.84938	5.11773e-06	0.000162475
Cs3g20030	372.528	16.4861	2.85675	0.00493583	0.0481157
Cs8g17690	2474.47	317.825	2.86753	1.88324e-14	3.13887e-12
orange1.1t00840	144.476	10.6906	2.87288	0.00139283	0.0179804
Cs7g12650	275.903	23.3115	2.87307	0.000638659	0.00956413
Cs2g07690	725.274	87.7052	2.88257	2.76009e-09	1.92378e-07
Cs7g04900	3371.04	426.943	2.88642	1.57198e-14	2.64887e-12
Cs6g13940	1210.99	127.952	2.90487	8.76631e-06	0.000255071
Cs5g24760	524.315	21.8198	2.92924	0.00385378	0.0401181
Cs1g19800	359.013	28.1557	2.93117	0.000595517	0.00911344
Cs7g29600	315.971	30.719	2.93638	3.54163e-05	0.000853663
Cs3g04090	290.892	15.5209	2.94395	0.00245429	0.0283263
Cs5g32760	193.284	6.78839	2.94834	0.00409588	0.0418987
Cs6g21280	600.102	25.6989	2.9525	0.00336442	0.0362799
Cs2g12170	335.798	29.7955	2.95408	0.000126842	0.00253444
Cs4g06980	299.588	29.1996	2.9554	2.04611e-05	0.000542222
Cs5g01370	316.499	31.2132	2.96044	1.30012e-05	0.000357918
Cs2g13900	420.844	43.885	2.97288	9.7755e-07	3.76627e-05
Cs7g12980	192.778	16.5648	2.98188	0.000121299	0.00243137
Cs6g15680	260.457	9.30077	3.00082	0.00325971	0.0354917
Cs4g07550	88.9233	1.45465	3.0023	0.00451353	0.0450343
Cs1g20840	513.216	19.3954	3.00622	0.00303315	0.0334077
Cs8g02870	2488.5	289.313	3.01004	2.95067e-16	6.96086e-14
Cs3g26020	246.958	15.1472	3.01344	0.00104429	0.0142466
Cs8g08010	522.867	49.1261	3.01348	1.11539e-05	0.000314953
Cs6g07830	431.94	41.3448	3.01621	5.82693e-06	0.000180505
Cs5g26090	821.053	76.8294	3.01761	1.12146e-05	0.000314953
Cs2g30540	52.1791	0	3.02016	0.00478555	0.0468892
Cs7g11940	667.263	61.0689	3.02196	1.7714e-05	0.000473216
Cs1g25070	53.1442	0	3.02456	0.00472384	0.0464032
Cs2g25660	114.499	5.86028	3.0248	0.00164028	0.0204654
Cs5g28400	52.1883	0	3.02826	0.0046703	0.0460246
Cs6g05740	897.77	94.401	3.05102	2.63109e-09	1.84224e-07
Cs6g18700	228.58	16.5926	3.05522	0.000265342	0.00469833
Cs9g13780	238.234	19.5019	3.0554	6.93787e-05	0.00152633
Cs8g19620	479.823	36.4127	3.05708	0.000175137	0.00331141
Cs6g21570	731.617	66.5912	3.05752	7.68827e-06	0.000228916
Cs8g05430	226.105	17.516	3.06674	0.000118729	0.00239551
Cs7g01390	65.228	1.94417	3.0669	0.00273371	0.0309135
orange1.1t02808	175.887	5.33373	3.08241	0.00262248	0.0298316
orange1.1t02136	1203.76	120.317	3.08331	2.52623e-08	1.44542e-06
Cs4g08770	253.209	19.9405	3.08676	7.01937e-05	0.00153565
orange1.1t02029	1539.43	165.518	3.09152	9.59426e-14	1.48604e-11
Cs9g07940	214.067	13.5999	3.10104	0.00041306	0.00680329
orange1.1t02864	180.689	11.6696	3.11142	0.000333612	0.00570922
Cs3g19990	53.1486	0	3.11524	0.00357689	0.037966
Cs5g13090	53.6304	0	3.11815	0.00354514	0.037777
Cs8g10180	196.206	12.1592	3.12141	0.000391361	0.00650882
Cs3g24630	65.2156	0	3.12449	0.00348865	0.0372527
Cs1g20490	1149.94	119.394	3.12734	6.0281e-13	8.48026e-11
Cs9g14230	147.861	9.27299	3.13699	0.000307485	0.00533973
Cs9g04480	532.004	49.6434	3.14617	6.34681e-08	3.31027e-06
Cs4g01180	150.788	2.90931	3.14685	0.00260408	0.0296884
Cs1g02760	1504.22	139.658	3.14725	8.60453e-08	4.32596e-06
Cs1g23200	96.6405	1.95806	3.15138	0.00247563	0.0284995
Cs7g01400	63.793	0	3.15914	0.0031274	0.0342784
Cs3g17210	181.712	7.76742	3.16105	0.00111163	0.0150315
Cs5g34800	81.6801	0	3.1741	0.00299575	0.0330989
Cs7g05220	1838.13	186.101	3.18183	3.61215e-15	6.92358e-13
Cs4g05590	57.989	0	3.197	0.00276478	0.0311666
Cs7g30910	2387.52	187.392	3.19808	7.91183e-06	0.000234209
Cs6g10590	722.436	55.3833	3.20156	1.19646e-05	0.000333572
orange1.1t01778	173.002	4.36396	3.20343	0.0017958	0.0219591
Cs2g17810	237.698	6.78839	3.20489	0.00161817	0.0202563
Cs9g12570	194.226	5.38465	3.20953	0.00162171	0.0202833
Cs3g13800	61.8577	0	3.22223	0.00255228	0.0292064
Cs5g16000	676.08	54.0213	3.23122	1.86764e-06	6.6912e-05
Cs4g15850	482.253	34.9811	3.23565	1.62803e-05	0.00043951
Cs7g30060	87.4608	1.45465	3.23657	0.00191383	0.0232173
Cs3g25690	75.8412	0	3.24732	0.00236374	0.0274588
Cs2g01020	508.419	31.5962	3.2617	8.09647e-05	0.00172672
Cs1g07110	428.132	35.0598	3.26176	2.29238e-07	1.05559e-05
orange1.1t02511	65.7254	0	3.26263	0.00223956	0.0264776
orange1.1t02044	926.46	66.6699	3.27972	7.38595e-06	0.000221203
Cs6g11540	178.821	7.31493	3.29417	0.000530044	0.00831904
orange1.1t04072	276.411	17.0126	3.31065	4.37383e-05	0.00102394
Cs9g07160	931.112	55.2734	3.31441	6.31553e-05	0.00140555
Cs8g08340	413.598	12.607	3.32184	0.000848282	0.0119558
Cs3g23570	444.549	13.5768	3.32292	0.000842075	0.0118899
Cs3g09300	1287.26	114.102	3.32327	7.96425e-13	1.07241e-10
Cs2g07290	351.295	10.2798	3.32665	0.000874502	0.0122462
Cs4g02220	91.3203	1.45465	3.33749	0.00129852	0.0170039
Cs1g12730	59.4352	0	3.34151	0.00171175	0.0211167
Cs5g25850	451.335	34.5981	3.34218	1.4002e-07	6.66789e-06
Cs6g09100	59.4346	0	3.35149	0.00165417	0.0205552
Cs6g04940	1005.93	84.1999	3.36453	3.32664e-11	3.2958e-09
Cs3g16770	239.615	5.33373	3.37219	0.000937072	0.0130037
Cs4g02970	1319.46	90.817	3.37262	1.99777e-06	7.09115e-05
Cs3g22620	354.701	20.5179	3.37649	3.3399e-05	0.000812921
Cs5g05130	590.062	38.4077	3.38039	5.59989e-06	0.000174885
Cs7g29480	698.154	20.85	3.38436	0.0006277	0.00944308
Cs5g25680	72.4925	0	3.38541	0.00148375	0.0188045
orange1.1t03057	345.979	24.3831	3.39397	4.96387e-07	2.07967e-05
Cs6g13270	278.837	6.78839	3.40451	0.000734867	0.0107044
Cs7g22670	283.673	6.78839	3.40742	0.000738758	0.0107388
Cs6g06200	113.098	0	3.40958	0.00138401	0.0179243
Cs1g19690	381.803	16.0243	3.4178	0.000195846	0.00362693
Cs7g30490	226.638	5.33373	3.43004	0.000666631	0.009886
Cs6g18860	558.16	37.983	3.43335	4.30674e-07	1.82973e-05
Cs7g08600	786.713	50.5299	3.43874	1.86115e-06	6.68356e-05
Cs5g12410	221.328	4.89514	3.45769	0.000620872	0.0093613
Cs6g09680	194.298	3.90222	3.4588	0.000675344	0.009974
Cs1g09870	61.8462	0	3.46035	0.00113051	0.0152339
Cs7g32510	145.912	2.90931	3.46536	0.00064882	0.00965923
Cs6g17420	399.604	10.7693	3.46887	0.000457399	0.0073674
Cs3g27820	2303.99	188.036	3.47287	7.39432e-17	1.92177e-14
Cs8g04290	1272.88	83.9973	3.48186	2.38767e-07	1.09291e-05
Cs4g03450	4753.12	380.062	3.48312	2.77067e-15	5.37791e-13
Cs3g16605	111.151	1.45465	3.49108	0.000748881	0.0108492
Cs8g08430	330.949	8.24304	3.4914	0.00045319	0.00730727
Cs2g15060	69.091	0.489514	3.49147	0.000871029	0.0122087
Cs9g16460	63.3004	0	3.49305	0.00100588	0.0138458
orange1.1t04643	461.421	32.6262	3.49548	4.6479e-09	3.05884e-07
orange1.1t00485	64.2588	0	3.5066	0.000958266	0.0132618
Cs9g16350	851.004	51.9984	3.51189	9.03996e-07	3.54215e-05
Cs6g06870	120.827	0.979028	3.51278	0.000806896	0.011499
Cs6g06530	1367.99	102.432	3.51535	4.49312e-12	5.38262e-10
Cs9g04280	186.968	7.32882	3.5184	0.00010625	0.00218397
Cs5g25690	74.9076	0	3.53198	0.000881433	0.012332
Cs5g08840	652.844	16.971	3.53549	0.000333975	0.00570922
Cs3g23690	108.247	1.45465	3.53635	0.000603383	0.00918828
Cs9g14790	468.733	24.434	3.55444	6.91701e-06	0.000209424
Cs7g01560	394.76	25.8007	3.55859	1.40381e-08	8.44157e-07
Cs5g08720	2085.03	153.697	3.56194	1.22913e-13	1.86608e-11
Cs8g05170	2618.31	204.032	3.5725	8.52332e-23	5.44569e-20
Cs7g13530	103.405	1.45465	3.57524	0.000488829	0.00777563
Cs1g20410	148.866	0	3.57613	0.000771999	0.0110945
Cs9g09710	326.684	17.0404	3.58398	3.85206e-06	0.000127852
Cs8g14100	92.7481	0	3.58923	0.000721803	0.0105495
Cs1g13300	608.899	29.6243	3.60851	6.92436e-06	0.000209424
Cs5g04850	597.792	13.5768	3.62142	0.000253572	0.00452125
Cs6g08950	317.525	5.38465	3.62457	0.000354698	0.00601653
Cs1g04640	1077.53	50.8678	3.63066	7.17863e-06	0.000216008
Cs6g15650	472.986	28.2622	3.64017	2.36366e-08	1.36257e-06
Cs3g04420	113.562	1.45465	3.6444	0.000376822	0.00628748
Cs6g09250	133.387	1.46854	3.6468	0.000411597	0.00679379
orange1.1t03291	91.3435	0	3.65086	0.000571644	0.00888075
Cs3g12130	184.12	4.85348	3.65263	0.000144871	0.00283348
Cs3g26310	131.387	0	3.65971	0.000563366	0.00878805
Cs8g02680	74.9051	0	3.66218	0.000539491	0.00844138
Cs4g06720	279.258	14.6206	3.67661	4.37629e-07	1.85376e-05
Cs5g17950	1196.01	71.2839	3.67701	5.34407e-09	3.44311e-07
Cs2g29280	682.843	15.0314	3.67962	0.000189557	0.00353013
Cs6g05620	215.055	7.7813	3.68809	3.09702e-05	0.000768441
Cs2g12000	507.398	23.801	3.69634	2.38002e-06	8.18279e-05
Cs5g26570	673.596	36.9392	3.72228	2.82981e-08	1.59491e-06
Cs2g08260	168.157	2.90931	3.73161	0.000188267	0.00351202
Cs8g14510	227.109	4.40563	3.73562	0.000159993	0.00307821
Cs7g01820	169.608	5.34299	3.7367	3.90039e-05	0.000922971
Cs5g02210	231.971	8.27082	3.74428	1.84236e-05	0.000491316
Cs4g06650	1088.79	60.9393	3.74995	3.72327e-09	2.52622e-07
Cs8g01950	110.678	0	3.77082	0.000362852	0.00611425
Cs3g27260	417.026	8.72793	3.77337	0.000114029	0.002319
Cs9g01630	838.223	17.9407	3.77483	0.000110306	0.00225225
Cs3g19190	223.745	8.76033	3.77584	5.5497e-06	0.000173672
Cs3g13100	173.934	2.90931	3.77982	0.000149672	0.00290884
Cs9g09390	137.719	1.95806	3.78134	0.000175597	0.00331193
Cs5g26060	171.076	4.88125	3.79058	3.72191e-05	0.000887586
Cs1g25290	222.818	0	3.80083	0.000333693	0.00570922
Cs1g15420	570.192	24.7662	3.80729	9.14118e-07	3.56669e-05
Cs4g16970	73.9333	0	3.8097	0.000298692	0.00520784
Cs5g25530	84.5726	0	3.81723	0.000293998	0.00514045
Cs4g19840	263.389	5.82325	3.83023	6.62761e-05	0.00146438
Cs7g14960	234.783	3.4266	3.84321	0.000126937	0.00253444
Cs8g17890	73.4465	0	3.85241	0.000249795	0.00446429
Cs2g10240	412.703	10.1872	3.88424	3.17905e-05	0.000782465
Cs8g16180	101.928	0	3.88996	0.000221734	0.00402852
Cs9g14380	99.0302	0	3.89888	0.000212954	0.00388444
Cs5g33460	2820.37	149.669	3.90129	1.35376e-11	1.43163e-09
orange1.1t00575	552.318	17.9546	3.91631	4.83718e-06	0.000154528
orange1.1t01670	807.877	31.065	3.91975	6.94684e-07	2.81106e-05
Cs6g07440	179.287	2.42442	3.92094	8.66311e-05	0.00182473
Cs6g18470	90.856	0	3.92112	0.000191911	0.00356698
Cs2g03610	628.243	11.1524	3.9292	5.80113e-05	0.0013005
Cs4g06130	76.3465	0	3.93413	0.000177125	0.00332848
Cs5g30360	816.216	39.4794	3.94194	4.99785e-10	4.01241e-08
Cs7g10190	95.6901	0	3.95632	0.00016608	0.00318259
Cs4g17210	78.7648	0	3.97099	0.000151491	0.00293303
Cs4g07840	1165.9	44.6557	3.97955	2.19101e-07	1.01501e-05
Cs3g17000	311.632	9.71158	3.99148	2.37948e-06	8.18279e-05
Cs1g18110	2454.42	119.13	3.99499	1.90958e-11	1.97848e-09
Cs3g25755	277.391	9.24984	4.01228	8.1887e-07	3.26144e-05
orange1.1t04819	2385.27	107.871	4.02489	2.73035e-10	2.34198e-08
Cs5g34950	429.065	18.0611	4.02917	4.35904e-09	2.89357e-07
orange1.1t02444	357.076	6.3035	4.04082	2.5775e-05	0.000657628
Cs7g06440	867.416	39.4145	4.05477	3.68659e-11	3.62373e-09
Cs6g21260	860.126	37.9182	4.05971	1.65426e-10	1.44951e-08
Cs7g13010	390.917	11.7344	4.06124	1.28352e-06	4.83575e-05
orange1.1t00821	141.557	1.45465	4.10703	3.80757e-05	0.00090631
Cs3g07630	91.802	0.489514	4.10769	5.67689e-05	0.00127639
Cs4g20440	111.59	0	4.11703	8.31439e-05	0.00176583
orange1.1t01266	99.0712	0	4.12857	7.73312e-05	0.00166311
Cs4g08190	83.5877	0	4.15534	6.5924e-05	0.0014587
Cs3g01870	442.15	15.0685	4.19329	1.13209e-08	6.91613e-07
orange1.1t01750	254.685	2.90931	4.19426	2.0668e-05	0.00054642
Cs5g04060	85.0422	0	4.20445	5.22889e-05	0.00119315
Cs7g09750	399.659	11.6696	4.21182	1.37545e-07	6.57047e-06
orange1.1t01720	644.208	20.9287	4.23359	1.2544e-08	7.57281e-07
orange1.1t03163	411.25	9.22207	4.23428	1.44237e-06	5.32947e-05
orange1.1t02814	87.457	0	4.27507	3.72138e-05	0.000887586
Cs7g28650	2590.12	100.104	4.27509	2.12349e-12	2.71347e-10
Cs3g14940	132.884	1.94417	4.28567	5.04441e-06	0.000160813
Cs7g32370	424.78	9.22207	4.29177	8.87602e-07	3.49884e-05
Cs5g15240	1060.25	39.9966	4.29642	2.67206e-12	3.30431e-10
Cs1g03580	121.307	0	4.30299	3.50339e-05	0.000848672
Cs6g19180	641.699	24.8726	4.30736	1.42092e-13	2.13612e-11
Cs1g13350	88.9055	0	4.31458	3.06467e-05	0.000762885
orange1.1t02060	273.528	5.83251	4.3154	6.89453e-07	2.80919e-05
Cs1g15180	472.129	11.2449	4.3268	2.40126e-07	1.09586e-05
orange1.1t02239	257.993	6.82542	4.34725	3.65374e-08	2.00812e-06
Cs4g16055	93.7459	0	4.34958	2.6043e-05	0.000662005
Cs2g14480	105.835	0	4.35711	2.59248e-05	0.000660351
Cs5g34640	1119.65	38.579	4.35864	1.68166e-11	1.75419e-09
Cs9g04160	96.1636	0	4.37161	2.34316e-05	0.000607952
Cs3g14190	837.88	31.6332	4.39501	7.17375e-16	1.61768e-13
Cs5g31260	128.015	0	4.40841	2.09431e-05	0.000552739
Cs7g08330	786.761	22.9285	4.44531	3.85778e-10	3.1968e-08
Cs9g15960	94.7034	0	4.46281	1.44142e-05	0.000392588
Cs3g23450	773.087	14.0663	4.47581	3.30535e-07	1.444e-05
Cs1g08850	493.427	5.33373	4.47746	3.14661e-06	0.000106354
Cs6g14820	383.221	4.36396	4.50774	2.0419e-06	7.21439e-05
Cs7g30730	97.1229	0	4.51113	1.11886e-05	0.000314953
Cs1g23260	122.269	0	4.53948	1.03972e-05	0.00029689
Cs7g01980	5119.58	184.793	4.5401	1.96544e-21	1.07636e-18
orange1.1t03760	109.214	0	4.56947	8.48091e-06	0.000247707
Cs5g31450	3863.69	145.283	4.58408	1.49299e-34	2.86169e-31
Cs8g05770	114.049	0	4.60217	7.18429e-06	0.000216008
Cs9g18720	301.554	2.90931	4.61028	1.29223e-06	4.85663e-05
Cs5g11560	409.8	4.36396	4.62129	9.27777e-07	3.60166e-05
Cs1g20090	2504.9	69.9391	4.63448	7.12275e-13	9.83966e-11
Cs3g14060	109.67	0	4.64136	5.66094e-06	0.000176307
Cs3g15600	795.369	9.6977	4.65571	4.30763e-07	1.82973e-05
orange1.1t00204	105.338	0	4.69589	4.04263e-06	0.000133025
Cs6g14860	129.991	0.489514	4.69619	2.17537e-06	7.61576e-05
Cs5g25660	1985.34	42.0195	4.70533	7.63477e-10	5.79563e-08
Cs4g17450	111.143	0	4.71002	3.81778e-06	0.000126989
Cs2g13810	767.829	22.3973	4.71646	3.87271e-17	1.09775e-14
Cs4g08560	136.285	0	4.72192	3.89424e-06	0.000128972
orange1.1t00038	148.847	0.489514	4.73001	2.041e-06	7.21439e-05
Cs6g21100	992.551	28.2853	4.73737	7.35382e-17	1.92177e-14
orange1.1t00634	127.087	0.489514	4.74405	1.50077e-06	5.50546e-05
Cs5g09070	293.751	2.90931	4.7613	2.86145e-07	1.27923e-05
Cs5g03170	503.008	9.71158	4.77416	6.78762e-10	5.20407e-08
Cs8g17320	120.296	0	4.77517	2.69011e-06	9.18711e-05
Cs5g15230	931.704	18.5738	4.77676	3.87769e-10	3.1968e-08
orange1.1t01452	224.695	1.95806	4.78635	3.2049e-07	1.40813e-05
Cs1g24110	122.746	0	4.80427	2.2784e-06	7.8687e-05
Cs1g22490	532.551	10.252	4.81299	2.73389e-10	2.34198e-08
Cs1g08000	123.678	0	4.81571	2.13303e-06	7.48465e-05
orange1.1t02622	294.756	2.90931	4.82069	1.55972e-07	7.35899e-06
Cs2g30180	129.498	0.489514	4.83095	8.11341e-07	3.23987e-05
Cs8g05780	207.31	1.46854	4.83843	3.45938e-07	1.50272e-05
Cs1g01310	497.218	5.33373	4.85745	8.08243e-08	4.0903e-06
Cs3g24680	1573.86	38.4077	4.91732	3.93742e-17	1.09775e-14
Cs2g07770	2332.02	31.0419	4.92282	8.4629e-09	5.27521e-07
Cs7g03630	121.774	0	4.9236	1.07328e-06	4.10417e-05
Cs1g18050	220.875	0	4.94392	1.25752e-06	4.76119e-05
Cs9g16120	760.579	17.0265	4.99606	1.04822e-16	2.67889e-14
Cs1g06660	192.355	0	5.00673	8.09537e-07	3.23987e-05
Cs6g19640	1714.58	39.4932	5.01098	2.65758e-18	9.93934e-16
Cs6g14485	219.381	1.45465	5.07819	4.05945e-08	2.20736e-06
Cs6g14360	678.464	13.1382	5.08063	7.51638e-15	1.3721e-12
Cs6g15700	2306.06	52.1002	5.09999	1.38985e-21	7.89332e-19
Cs3g17220	610.811	5.33373	5.1142	1.19223e-08	7.25463e-07
Cs2g25740	132.888	0	5.12215	3.00789e-07	1.3369e-05
Cs1g21710	137.239	0	5.15944	2.37509e-07	1.09041e-05
Cs8g06450	560.512	10.215	5.17789	7.75711e-16	1.72388e-13
orange1.1t01576	10404.1	153.824	5.18057	5.68649e-12	6.55614e-10
Cs2g27880	376.849	2.93708	5.20971	5.67854e-09	3.64329e-07
Cs5g23865	136.265	0	5.26268	1.11228e-07	5.41452e-06
Cs8g15220	422.838	2.90931	5.34802	1.99877e-09	1.41894e-07
Cs8g18050	1808.67	30.1277	5.37463	1.03401e-18	4.06551e-16
Cs8g12020	700.659	11.6835	5.38551	2.17783e-19	9.02565e-17
Cs7g28000	249.386	0	5.404	6.48142e-08	3.34633e-06
Cs8g19700	2783.43	52.5805	5.41499	4.29369e-29	5.06457e-26
Cs8g17800	581.801	4.36396	5.4194	4.55768e-10	3.69775e-08
Cs2g23540	644.168	4.36396	5.47089	4.83495e-10	3.90206e-08
Cs3g12935	184.125	0	5.49348	2.56882e-08	1.46432e-06
Cs5g33420	157.531	0	5.52417	1.67021e-08	9.92674e-07
Cs3g26440	171.553	0	5.55001	1.5026e-08	9.00036e-07
Cs5g21760	933.509	12.1453	5.58051	1.92643e-17	5.90797e-15
Cs6g14520	172.958	0	5.58903	1.09736e-08	6.73078e-07
orange1.1t00730	302.922	1.45465	5.60887	3.34042e-10	2.79902e-08
orange1.1t02024	371.462	0	5.61742	1.75431e-08	1.03464e-06
Cs1g15870	166.712	0	5.64363	6.53486e-09	4.15791e-07
Cs4g16280	165.258	0	5.67494	4.89403e-09	3.1934e-07
Cs7g18570	473.017	2.90931	5.75616	7.29104e-12	8.28154e-10
Cs8g09300	1086.75	6.78839	5.77148	8.31368e-12	9.17136e-10
Cs3g01520	188.462	0	5.823	1.57469e-09	1.13363e-07
Cs7g25700	223.753	0	5.87157	1.32574e-09	9.63456e-08
Cs2g15810	179.266	0	5.87978	8.36968e-10	6.29121e-08
Cs5g32370	308.829	0	5.92885	1.22425e-09	8.98213e-08
Cs5g08250	216.498	0	5.95442	5.77442e-10	4.5176e-08
Cs4g15790	216.497	0	5.96107	5.41588e-10	4.28077e-08
Cs7g12660	187.966	0	5.96788	3.8425e-10	3.1968e-08
Cs3g17140	202.475	0	5.97427	4.19521e-10	3.44007e-08
Cs4g18290	433.41	2.91394	5.99542	4.4388e-15	8.40303e-13
Cs9g02170	677.529	4.88125	6.00776	1.12702e-15	2.36735e-13
Cs1g05600	251.786	0	6.01329	4.25664e-10	3.47188e-08
Cs7g24020	296.652	0.979028	6.02672	5.17685e-12	6.01378e-10
orange1.1t00072	3423.76	43.7924	6.0337	1.01233e-46	7.7615e-43
Cs2g24900	218.91	0	6.05358	2.21468e-10	1.91864e-08
Cs5g10230	303.976	0.489514	6.07198	4.3904e-11	4.20765e-09
Cs3g07140	216.974	0	6.08633	1.55448e-10	1.36991e-08
Cs2g17730	216.929	0	6.14739	8.16794e-11	7.54502e-09
Cs3g16880	227.106	0	6.34519	9.9179e-12	1.07859e-09
Cs3g06420	247.415	0	6.38601	7.86896e-12	8.76565e-10
Cs7g08580	310.26	0	6.44016	7.6981e-12	8.67961e-10
Cs5g06610	234.824	0	6.44045	3.46543e-12	4.21738e-10
Cs9g16250	242.076	0	6.50272	1.75378e-12	2.25987e-10
orange1.1t00417	297.203	0	6.52274	2.62464e-12	3.27205e-10
Cs7g16990	475.895	1.46854	6.53279	1.25316e-15	2.59675e-13
orange1.1t02225	273.506	0	6.60906	6.84085e-13	9.53615e-11
orange1.1t03269	301.547	0	6.62563	7.71182e-13	1.05583e-10
Cs7g11720	297.676	0	6.67332	3.99064e-13	5.77287e-11
Cs6g19760	582.082	0	6.71065	1.46228e-12	1.90022e-10
orange1.1t02868	277.352	0	6.76284	8.89968e-14	1.39253e-11
Cs7g26720	300.562	0	6.82643	5.0712e-14	8.01668e-12
Cs1g15020	309.735	0	6.93887	1.10313e-14	1.94429e-12
Cs5g18920	316.02	0	6.95752	9.15352e-15	1.63209e-12
Cs2g17090	314.055	0	6.96502	7.9114e-15	1.42722e-12
Cs8g01940	449.448	0	6.99238	2.41429e-14	3.93838e-12
Cs7g30100	314.558	0	6.99845	4.73891e-15	8.86177e-13
Cs7g11000	598.664	1.45465	7.08832	1.06285e-20	4.93872e-18
Cs6g14740	391.912	0	7.11844	2.19353e-15	4.31225e-13
Cs3g03740	341.138	0	7.13475	8.13726e-16	1.75742e-13
Cs7g25920	352.701	0	7.13585	9.63786e-16	2.0526e-13
Cs5g12860	352.256	0	7.17824	4.73176e-16	1.08294e-13
Cs1g21860	1274.73	5.35688	7.18719	2.90798e-34	4.95456e-31
Cs9g02310	358.05	0	7.22346	2.41365e-16	5.87475e-14
Cs7g30210	379.788	0	7.3418	4.33649e-17	1.18742e-14
Cs9g19000	760.565	1.45465	7.46383	5.32191e-24	3.70937e-21
Cs4g06630	406.36	0	7.46487	7.02828e-18	2.33139e-15
Cs2g08570	634.548	0	7.49889	5.53582e-17	1.48923e-14
Cs7g12420	534.483	0	7.51787	1.61745e-17	5.06163e-15
Cs3g15550	508.378	0	7.52864	9.86113e-18	3.15022e-15
Cs4g19710	493.384	0	7.58633	2.79572e-18	9.96966e-16
Cs3g13290	515.996	0	7.7412	1.85533e-19	7.90267e-17
orange1.1t02994	573.582	0	7.94339	6.13962e-21	2.94203e-18
Cs4g20370	624.817	0	8.01378	2.82267e-21	1.49251e-18
Cs7g20370	666.392	0	8.01826	4.58035e-21	2.26565e-18
Cs3g10550	825.902	0	8.10646	4.15687e-21	2.12471e-18
Cs3g26900	628.648	0	8.1682	7.79027e-23	5.19374e-20
Cs5g32200	1868.68	1.46854	8.67021	1.0349e-34	2.26703e-31
Cs3g18230	869.763	0	8.68564	3.61599e-27	3.30428e-24
Cs7g09370	1009.47	0	8.76706	2.81125e-27	2.87384e-24
Cs5g24700	1166.39	0	9.15552	1.05903e-31	1.47629e-28
Cs5g24670	2925.52	1.45465	9.32705	1.27909e-42	4.90337e-39
