# Supplementary material for: Transcriptomic and metabolomic changes associated with the induction and initiation of juice sacs in citrus fruit
Source: Planta. 2026 May 5;263(6):149. doi: 10.1007/s00425-026-05008-9 (PMC13144201; doi:10.1007/s00425-026-05008-9)
Supplement: Supplementary file 5 — Supplementary file5 (XLSX 216 KB) [file 425_2026_5008_MOESM5_ESM.xlsx]

## Sheet: CF
Online Resource 5 Overview of over-represented MapMan bins using DEGs at CF.
BinName	TAIR ID	Citrus ID	Log2FC(CL\YM)	description
amino acid metabolism.degradation.central amino acid metabolism.aspartate	AT5G14760	Cs2g28120	2.62865	Symbols: AO | AO (L-ASPARTATE OXIDASE); L-aspartate oxidase/ electron carrier/ oxidoreductase | chr5:4768468-4772153 FORWARD
amino acid metabolism.degradation.serine-glycine-cysteine group.cysteine	AT1G79230	Cs4g12840	3.26327	Symbols: ST1, ATMST1, MST1, ATRDH1, STR1 | MST1 (MERCAPTOPYRUVATE SULFURTRANSFERASE 1); 3-mercaptopyruvate sulfurtransferase/ sulfurtransferase/ thiosulfate sulfurtransferase | chr1:29800693-29803939 FORWARD
amino acid metabolism.synthesis.aromatic aa.phenylalanine and tyrosine.chorismate mutase	AT5G10870	Cs7g06370	-2.1021	Symbols: ATCM2 | ATCM2 (chorismate mutase 2); chorismate mutase | chr5:3430546-3432462 REVERSE
amino acid metabolism.synthesis.aromatic aa.tryptophan.anthranilate phosphoribosyltransferase	AT5G17990	Cs5g05650	-1.19271	Symbols: TRP1, pat1 | TRP1 (tryptophan biosynthesis 1); anthranilate phosphoribosyltransferase | chr5:5957213-5959905 FORWARD
amino acid metabolism.synthesis.aromatic aa.tryptophan.tryptophan synthase	AT5G28237	Cs2g07700	-1.61405	tryptophan synthase, beta subunit, putative | chr5:10207353-10213598 REVERSE
amino acid metabolism.synthesis.aromatic aa.tryptophan.tryptophan synthase	AT5G38530	Cs6g19130	1.53564	tryptophan synthase-related | chr5:15424038-15426470 FORWARD
amino acid metabolism.synthesis.aspartate family.methionine.homocysteine S-methyltransferase	AT1G78140	Cs3g18390	-1.56112	methyltransferase-related | chr1:29401759-29403946 REVERSE
amino acid metabolism.synthesis.branched chain group.isoleucine specific	AT4G11640	Cs5g03760	-1.64143	Symbols: ATSR | ATSR (ARABIDOPSIS THALIANA SERINE RACEMASE); serine racemase | chr4:7021770-7023318 FORWARD
amino acid metabolism.synthesis.central amino acid metabolism.aspartate.aspartate aminotransferase	AT2G30970	Cs2g15280	1.71586	Symbols: ASP1 | ASP1 (ASPARTATE AMINOTRANSFERASE 1); L-aspartate:2-oxoglutarate aminotransferase | chr2:13178849-13181931 FORWARD
Biodegradation of Xenobiotics.hydroxyacylglutathione hydrolase	AT1G53580	Cs5g14770	-1.92822	Symbols: GLX2-3, ETHE1, GLY3 | GLY3 (GLYOXALASE II 3); hydrolase/ hydroxyacylglutathione hydrolase | chr1:19991275-19993334 REVERSE
Biodegradation of Xenobiotics.lactoylglutathione lyase	AT1G80160	Cs1g25040	-4.85309	lactoylglutathione lyase family protein / glyoxalase I family protein | chr1:30151003-30152190 FORWARD
cell wall.cell wall proteins.proline rich proteins	AT2G21140	Cs8g09090	-1.87465	Symbols: ATPRP2 | ATPRP2 (PROLINE-RICH PROTEIN 2) | chr2:9060625-9062091 REVERSE
cell wall.cellulose synthesis.cellulose synthase	AT1G55850	Cs4g08520	-5.21024	Symbols: ATCSLE1, CSLE1 | ATCSLE1; cellulose synthase/ transferase, transferring glycosyl groups | chr1:20876699-20879482 FORWARD
cell wall.cellulose synthesis.cellulose synthase	AT5G44030	Cs5g29200	-2.0861	Symbols: CESA4, IRX5, NWS2 | CESA4 (CELLULOSE SYNTHASE A4); cellulose synthase/ transferase, transferring glycosyl groups | chr5:17714645-17719723 FORWARD
cell wall.pectin*esterases.misc	AT5G53370	orange1.1t02719	-2.12121	Symbols: ATPMEPCRF, PMEPCRF | PMEPCRF (PECTIN METHYLESTERASE PCR FRAGMENT F); pectinesterase | chr5:21649532-21651593 REVERSE
cell wall.pectin*esterases.PME	AT1G11580	Cs2g07660	1.98866	Symbols: ATPMEPCRA, PMEPCRA | PMEPCRA (METHYLESTERASE PCR A); enzyme inhibitor/ pectinesterase | chr1:3888690-3890811 FORWARD
cell wall.precursor synthesis.GMD	AT3G51160	Cs1g25150	-3.09302	Symbols: MUR1, MUR_1, GMD2 | MUR1 (MURUS 1); GDP-mannose 4,6-dehydratase | chr3:19007010-19008427 REVERSE
cell wall.precursor synthesis.phosphomannose isomerase	AT3G02570	Cs6g18580	-2.0832	Symbols: MEE31, PMI1 | MEE31 (MATERNAL EFFECT EMBRYO ARREST 31); mannose-6-phosphate isomerase | chr3:543346-545595 REVERSE
cell wall.precursor synthesis.UGD	AT3G29360	Cs5g11560	-2.36385	UDP-glucose 6-dehydrogenase, putative | chr3:11267091-11269229 REVERSE
cell.cycle	AT1G70210	Cs1g21610	-2.59081	Symbols: CYCD1;1 | CYCD1;1 (CYCLIN D1;1); cyclin-dependent protein kinase regulator | chr1:26439864-26442829 FORWARD
cell.cycle	AT1G76310	Cs3g27260	2.11212	Symbols: CYCB2;4 | CYCB2;4 (CYCLIN B2;4); cyclin-dependent protein kinase regulator | chr1:28628046-28630394 REVERSE
cell.organisation	AT1G50010	Cs6g21100	1.55374	Symbols: TUA2 | TUA2; structural constituent of cytoskeleton | chr1:18517586-18520000 FORWARD
cell.organisation	AT4G35450	Cs3g09086	2.26726	Symbols: AKR2, AFT, AKR2A | AKR2 (ANKYRIN REPEAT-CONTAINING PROTEIN 2); protein binding | chr4:16839669-16842077 FORWARD
cell.organisation	AT5G12250	Cs5g03620	-2.19766	Symbols: TUB6 | TUB6 (BETA-6 TUBULIN); structural constituent of cytoskeleton | chr5:3961106-3963522 REVERSE
cell.organisation	AT5G51160	Cs9g15450	-3.51594	ankyrin repeat family protein | chr5:20792211-20793841 FORWARD
cell.organisation	AT5G59970	Cs8g18120	1.57192	histone H4 | chr5:24146175-24146726 REVERSE
cell.organisation	AT5G59970	Cs4g03450	1.57192	histone H4 | chr5:24146175-24146726 REVERSE
cell.organisation	AT5G59970	Cs6g05980	1.57192	histone H4 | chr5:24146175-24146726 REVERSE
cell.organisation	AT5G59970	Cs8g17690	1.57192	histone H4 | chr5:24146175-24146726 REVERSE
cell.organisation	AT5G62700	Cs8g19650	1.41742	Symbols: TUB3 | TUB3; GTP binding / GTPase/ structural molecule | chr5:25184397-25186711 FORWARD
Co-factor and vitamine metabolism.iron-sulphur clusters	AT2G16710	Cs7g20370	5.81379	hesB-like domain-containing protein | chr2:7248138-7250291 FORWARD
development.late embryogenesis abundant	AT5G06760	orange1.1t02243	3.53544	late embryogenesis abundant group 1 domain-containing protein / LEA group 1 domain-containing protein | chr5:2089492-2090430 REVERSE
development.squamosa promoter binding like (SPL)	AT3G60030	orange1.1t01758	-1.64742	Symbols: SPL12 | SPL12 (squamosa promoter-binding protein-like 12); transcription factor | chr3:22165654-22169572 REVERSE
development.storage proteins	AT5G19120	Cs9g06150	1.54266	aspartic-type endopeptidase | chr5:6414488-6415907 FORWARD
development.unspecified	AT1G01720	Cs3g19890	-1.97498	Symbols: ATAF1, ANAC002 | ATAF1; transcription activator/ transcription factor | chr1:268330-269819 FORWARD
development.unspecified	AT1G61110	Cs2g06460	-1.56156	Symbols: anac025 | anac025 (Arabidopsis NAC domain containing protein 25); transcription factor | chr1:22516602-22518287 FORWARD
development.unspecified	AT2G39060	Cs5g26060	-2.33861	nodulin MtN3 family protein | chr2:16306688-16308252 REVERSE
development.unspecified	AT2G39705	Cs7g31690	1.65485	Symbols: RTFL8, DVL11 | RTFL8 (ROTUNDIFOLIA LIKE 8) | chr2:16556856-16557577 FORWARD
development.unspecified	AT4G15920	Cs3g14550	-2.83624	INVOLVED IN: biological_process unknown; LOCATED IN: endomembrane system, integral to membrane, membrane; EXPRESSED IN: 23 plant structures; EXPRESSED DURING: 13 growth stages; CONTAINS InterPro DOMAIN/s: MtN3 and saliva related transmembrane protein, conserved region (InterPro:IPR018169), RAG1-activating protein 1 homologue (InterPro:IPR018179), MtN3 and saliva related transmembrane protein (Int…
development.unspecified	AT4G24220	Cs3g06830	-1.86396	Symbols: VEP1, AWI31 | VEP1 (VEIN PATTERNING 1); binding / catalytic | chr4:12564945-12566755 FORWARD
development.unspecified	AT4G36860	Cs1g23550	-2.92077	zinc ion binding | chr4:17358438-17361978 REVERSE
development.unspecified	AT5G53950	Cs1g08000	3.54236	Symbols: CUC2, ANAC098 | CUC2 (CUP-SHAPED COTYLEDON 2); transcription factor | chr5:21901966-21903823 REVERSE
development.unspecified	AT5G65870	Cs3g16280	-2.68832	Symbols: ATPSK5 | ATPSK5 (PHYTOSULFOKINE 5 PRECURSOR); growth factor | chr5:26351508-26352269 FORWARD
DNA.synthesis/chromatin structure	AT1G09815	Cs7g15420	1.40078	Symbols: POLD4 | POLD4 (POLYMERASE DELTA 4); DNA-directed DNA polymerase | chr1:3189369-3190242 FORWARD
DNA.synthesis/chromatin structure.histone	AT1G07790	orange1.1t04819	1.6625	Symbols: HTB1 | HTB1; DNA binding | chr1:2412980-2413708 FORWARD
DNA.synthesis/chromatin structure.histone	AT1G54690	Cs5g32200	3.16002	Symbols: HTA3, H2AXB, G-H2AX, GAMMA-H2AX | GAMMA-H2AX (GAMMA HISTONE VARIANT H2AX); DNA binding | chr1:20414316-20415287 REVERSE
DNA.synthesis/chromatin structure.histone	AT2G37470	Cs6g05810	1.16057	histone H2B, putative | chr2:15736764-15737368 FORWARD
DNA.synthesis/chromatin structure.histone	AT3G45980	Cs8g18010	1.68206	Symbols: H2B, HTB9 | HTB9; DNA binding | chr3:16897287-16898013 REVERSE
DNA.synthesis/chromatin structure.histone	AT3G45980	Cs8g18080	1.68206	Symbols: H2B, HTB9 | HTB9; DNA binding | chr3:16897287-16898013 REVERSE
DNA.synthesis/chromatin structure.histone	AT5G02560	Cs8g18050	1.25898	Symbols: HTA12 | HTA12; DNA binding | chr5:575382-576606 FORWARD
DNA.synthesis/chromatin structure.histone	AT5G27670	Cs3g14190	1.60809	Symbols: HTA7 | HTA7 (HISTONE H2A 7); DNA binding | chr5:9792561-9793456 REVERSE
DNA.synthesis/chromatin structure.histone	AT5G65360	Cs1g20090	1.90602	histone H3 | chr5:26119859-26120581 REVERSE
hormone metabolism.abscisic acid.synthesis-degradation.synthesis.zeaxanthin epoxidase	AT5G67030	Cs1g22620	-1.70171	Symbols: ABA1, LOS6, NPQ2, ATABA1, ZEP, IBS3, ATZEP | ABA1 (ABA DEFICIENT 1); zeaxanthin epoxidase | chr5:26753510-26757236 REVERSE
hormone metabolism.auxin.induced-regulated-responsive-activated	AT3G60690	orange1.1t00211	1.7341	auxin-responsive family protein | chr3:22435121-22435949 FORWARD
hormone metabolism.auxin.induced-regulated-responsive-activated	AT5G54510	Cs4g11890	-2.76824	Symbols: GH3.6, DFL1 | DFL1 (DWARF IN LIGHT 1); indole-3-acetic acid amido synthetase | chr5:22131093-22133678 REVERSE
hormone metabolism.auxin.induced-regulated-responsive-activated	AT5G66260	Cs1g19430	-2.10975	auxin-responsive protein, putative | chr5:26471269-26471658 FORWARD
hormone metabolism.brassinosteroid.synthesis-degradation.BRs.metabolic regulation	AT2G03760	Cs7g11940	1.94542	Symbols: ST, ATST1, RAR047, ST1 | ST; brassinosteroid sulfotransferase/ sulfotransferase | chr2:1149337-1150663 REVERSE
hormone metabolism.brassinosteroid.synthesis-degradation.BRs.metabolic regulation	AT2G26710	Cs7g11890	-2.09042	Symbols: BAS1, CYP734A1, CYP72B1 | BAS1 (PHYB ACTIVATION TAGGED SUPPRESSOR 1); oxygen binding / steroid hydroxylase | chr2:11380492-11383612 FORWARD
hormone metabolism.ethylene.signal transduction	AT3G23240	Cs2g05280	-1.91107	Symbols: ERF1, ATERF1 | ERF1 (ETHYLENE RESPONSE FACTOR 1); DNA binding / transcription activator/ transcription factor | chr3:8295644-8296604 FORWARD
hormone metabolism.gibberelin.induced-regulated-responsive-activated	AT1G75750	Cs3g26100	-3.15421	Symbols: GASA1 | GASA1 (GAST1 PROTEIN HOMOLOG 1) | chr1:28441526-28442367 REVERSE
hormone metabolism.gibberelin.induced-regulated-responsive-activated	AT4G09600	Cs5g04980	2.17866	Symbols: GASA3 | GASA3 (GAST1 PROTEIN HOMOLOG 3) | chr4:6072804-6073612 REVERSE
hormone metabolism.gibberelin.synthesis-degradation.ent-kaurenoic acid hydroxylase/oxygenase	AT1G05160	Cs7g22840	2.22433	Symbols: CYP88A3, ATKAO1, KAO1 | CYP88A3 (CYTOCHROME P450 88 A3); ent-kaurenoate oxidase/ oxygen binding | chr1:1487378-1490947 REVERSE
hormone metabolism.jasmonate.synthesis-degradation.lipoxygenase	AT3G45140	orange1.1t03773	3.06874	Symbols: LOX2, ATLOX2 | LOX2 (LIPOXYGENASE 2); lipoxygenase | chr3:16525410-16529352 FORWARD
lipid metabolism.''exotics'' (steroids, squalene etc).sphingolipids.ceramidase	AT1G07380	Cs8g19670	-1.32764	ceramidase family protein | chr1:2264829-2268306 REVERSE
lipid metabolism.FA desaturation.omega 3 desaturase	AT3G11170	Cs6g08600	-2.06363	Symbols: FAD7, FADD | FAD7 (FATTY ACID DESATURASE 7); omega-3 fatty acid desaturase | chr3:3499801-3502452 FORWARD
lipid metabolism.FA synthesis and FA elongation.acyl coa ligase	AT1G65890	Cs6g15880	-2.45384	Symbols: AAE12 | AAE12 (ACYL ACTIVATING ENZYME 12); catalytic | chr1:24512457-24514659 REVERSE
lipid metabolism.FA synthesis and FA elongation.acyl coa ligase	AT5G23050	orange1.1t03744	-1.35258	Symbols: AAE17 | AAE17 (ACYL-ACTIVATING ENZYME 17); catalytic/ ligase | chr5:7731269-7735439 REVERSE
lipid metabolism.FA synthesis and FA elongation.acyl-CoA binding protein	AT1G31812	Cs3g09650	1.73277	Symbols: ACBP6, ACBP | ACBP6 (acyl-CoA-binding protein 6); acyl-CoA binding / phosphatidylcholine binding | chr1:11410875-11412204 REVERSE
lipid metabolism.lipid degradation.lysophospholipases.carboxylesterase	AT1G68620	orange1.1t04182	-1.71012	hydrolase | chr1:25765947-25767240 FORWARD
lipid metabolism.lipid degradation.lysophospholipases.phosphoinositide phospholipase C	AT3G48610	orange1.1t02582	-1.33449	phosphoesterase family protein | chr3:18011545-18014082 REVERSE
lipid metabolism.Phospholipid synthesis.diacylglycerol kinase	AT2G20900	Cs1g06230	-2.69137	Symbols: DGK5, ATDGK5 | diacylglycerol kinase, putative | chr2:8989275-8993114 REVERSE
major CHO metabolism.degradation.sucrose.hexokinase	AT1G47840	Cs3g26050	-1.95178	Symbols: HXK3 | HXK3 (HEXOKINASE 3); ATP binding / fructokinase/ glucokinase/ hexokinase | chr1:17616107-17618894 REVERSE
major CHO metabolism.degradation.sucrose.invertases.vacuolar	AT1G12240	Cs9g14590	-1.88908	Symbols: ATBETAFRUCT4, VAC-INV | ATBETAFRUCT4; beta-fructofuranosidase/ hydrolase, hydrolyzing O-glycosyl compounds | chr1:4153652-4157644 FORWARD
major CHO metabolism.synthesis.starch.AGPase	AT1G74910	Cs5g04870	-1.89024	ADP-glucose pyrophosphorylase family protein | chr1:28135361-28138768 REVERSE
major CHO metabolism.synthesis.sucrose.SPS	AT5G20280	Cs4g05380	-1.27856	Symbols: ATSPS1F | ATSPS1F (sucrose phosphate synthase 1F); sucrose-phosphate synthase/ transferase, transferring glycosyl groups | chr5:6844714-6850154 REVERSE
metal handling.binding, chelation and storage	AT5G44070	Cs5g29470	-2.18138	Symbols: CAD1, ARA8, ATPCS1, PCS1 | CAD1 (CADMIUM SENSITIVE 1); cadmium ion binding / copper ion binding / glutathione gamma-glutamylcysteinyltransferase | chr5:17734738-17737859 FORWARD
minor CHO metabolism.raffinose family.galactinol synthases.known	AT2G47180	orange1.1t01729	-2.2306	Symbols: AtGolS1 | AtGolS1 (Arabidopsis thaliana galactinol synthase 1); transferase, transferring glycosyl groups / transferase, transferring hexosyl groups | chr2:19368798-19370441 REVERSE
misc.acid and other phosphatases	AT3G02600	Cs6g18270	-1.82247	Symbols: LPP3, ATLPP3 | LPP3 (LIPID PHOSPHATE PHOSPHATASE 3); phosphatidate phosphatase | chr3:551351-554671 FORWARD
misc.cytochrome P450	AT2G45550	orange1.1t04139	-1.89793	Symbols: CYP76C4 | CYP76C4; electron carrier/ heme binding / iron ion binding / monooxygenase/ oxygen binding | chr2:18773541-18775654 REVERSE
misc.cytochrome P450	AT2G45550	Cs8g12530	-1.89793	Symbols: CYP76C4 | CYP76C4; electron carrier/ heme binding / iron ion binding / monooxygenase/ oxygen binding | chr2:18773541-18775654 REVERSE
misc.cytochrome P450	AT2G45550	orange1.1t04132	-1.89793	Symbols: CYP76C4 | CYP76C4; electron carrier/ heme binding / iron ion binding / monooxygenase/ oxygen binding | chr2:18773541-18775654 REVERSE
misc.cytochrome P450	AT2G46660	orange1.1t00542	-2.28403	Symbols: CYP78A6 | CYP78A6; electron carrier/ heme binding / iron ion binding / monooxygenase/ oxygen binding | chr2:19153328-19155489 REVERSE
misc.cytochrome P450	AT3G26300	Cs4g09080	-1.85321	Symbols: CYP71B34 | CYP71B34; electron carrier/ heme binding / iron ion binding / monooxygenase/ oxygen binding | chr3:9639199-9640866 REVERSE
misc.cytochrome P450	AT3G48520	Cs5g07230	-1.76156	Symbols: CYP94B3 | CYP94B3; electron carrier/ heme binding / iron ion binding / monooxygenase/ oxygen binding | chr3:17974977-17976670 REVERSE
misc.cytochrome P450	AT4G31950	Cs3g09100	-2.08498	Symbols: CYP82C3 | CYP82C3; electron carrier/ heme binding / iron ion binding / monooxygenase/ oxygen binding | chr4:15455163-15457121 FORWARD
misc.gluco-, galacto- and mannosidases.alpha-mannosidase	AT3G26720	Cs2g14530	-1.95579	glycosyl hydrolase family 38 protein | chr3:9816581-9823186 FORWARD
misc.glutathione S transferases	AT5G02790	Cs6g03820	-1.78474	In2-1 protein, putative | chr5:632796-635125 FORWARD
misc.invertase/pectin methylesterase inhibitor family protein	AT5G62350	Cs9g14320	1.70652	invertase/pectin methylesterase inhibitor family protein / DC 1.2 homolog (FL5-2I22) | chr5:25037426-25038362 FORWARD
misc.myrosinases-lectin-jacalin	AT1G78850	Cs5g12410	2.57637	curculin-like (mannose-binding) lectin family protein | chr1:29641926-29643431 REVERSE
misc.nitrilases, *nitrile lyases, berberine bridge enzymes, reticuline oxidases, troponine reductases	AT1G30760	Cs2g10070	-4.90291	FAD-binding domain-containing protein | chr1:10918278-10920677 FORWARD
misc.nitrilases, *nitrile lyases, berberine bridge enzymes, reticuline oxidases, troponine reductases	AT2G34790	Cs9g15750	-2.67232	Symbols: MEE23, EDA28 | MEE23 (MATERNAL EFFECT EMBRYO ARREST 23); FAD binding / catalytic/ electron carrier/ oxidoreductase | chr2:14673840-14677270 REVERSE
misc.O-methyl transferases	AT5G42760	Cs3g24810	-3.27856	INVOLVED IN: biological_process unknown; LOCATED IN: cellular_component unknown; EXPRESSED IN: 21 plant structures; EXPRESSED DURING: 13 growth stages; CONTAINS InterPro DOMAIN/s: Conserved hypothetical protein CHP00027, methylltransferase (InterPro:IPR011610), O-methyltransferase, N-terminal (InterPro:IPR003455); Has 888 Blast hits to 888 proteins in 139 species: Archae - 36; Bacteria - 741; Met…
misc.oxidases - copper, flavone etc.	AT2G22260	Cs2g01630	1.49673	oxidoreductase, 2OG-Fe(II) oxygenase family protein | chr2:9461125-9463192 FORWARD
misc.oxidases - copper, flavone etc.	AT5G16970	Cs4g17780	-3.47819	Symbols: AT-AER | AT-AER (alkenal reductase); 2-alkenal reductase | chr5:5576168-5578075 REVERSE
misc.peroxidases	AT2G38380	orange1.1t02044	2.15855	peroxidase 22 (PER22) (P22) (PRXEA) / basic peroxidase E | chr2:16076384-16078583 FORWARD
misc.peroxidases	AT2G38380	orange1.1t02041	2.15855	peroxidase 22 (PER22) (P22) (PRXEA) / basic peroxidase E | chr2:16076384-16078583 FORWARD
misc.peroxidases	AT5G06730	orange1.1t02046	1.83908	peroxidase, putative | chr5:2079955-2081684 REVERSE
misc.protease inhibitor/seed storage/lipid transfer protein (LTP) family protein	AT3G22142	Cs6g11570	-1.22156	structural constituent of cell wall | chr3:7803604-7808046 REVERSE
misc.UDP glucosyl and glucoronyl transferases	AT2G23250	Cs8g04930	-1.82244	Symbols: UGT84B2 | UGT84B2 (UDP-glucosyl transferase 84B2); UDP-glycosyltransferase/ abscisic acid glucosyltransferase/ transferase, transferring glycosyl groups | chr2:9897809-9899125 REVERSE
misc.UDP glucosyl and glucoronyl transferases	AT2G30140	Cs8g20750	-1.51842	UDP-glucoronosyl/UDP-glucosyl transferase family protein | chr2:12872134-12873820 FORWARD
misc.UDP glucosyl and glucoronyl transferases	AT5G15050	Cs4g17750	-1.86968	glycosyltransferase family 14 protein / core-2/I-branching enzyme family protein | chr5:4871639-4873598 REVERSE
N-metabolism.nitrate metabolism.NR	AT1G77760	Cs3g19060	-1.98239	Symbols: NIA1, GNR1, NR1 | NIA1 (NITRATE REDUCTASE 1); nitrate reductase | chr1:29235803-29239445 REVERSE
nucleotide metabolism.degradation	AT4G04955	Cs2g06200	-2.51163	Symbols: ATALN | ATALN (Arabidopsis allantoinase); allantoinase/ hydrolase | chr4:2522034-2525280 REVERSE
nucleotide metabolism.deoxynucleotide metabolism.cytosine deaminase	AT4G20960	orange1.1t00354	1.91909	cytidine/deoxycytidylate deaminase family protein | chr4:11211946-11213644 FORWARD
nucleotide metabolism.phosphotransfer and pyrophosphatases.adenylate kinase	AT5G35170	Cs4g01290	-2.12689	adenylate kinase family protein | chr5:13419166-13423746 FORWARD
nucleotide metabolism.salvage.NUDIX hydrolases	AT5G20070	Cs4g17530	1.75783	Symbols: ATNUDT19, ATNUDX19 | ATNUDX19 (ARABIDOPSIS THALIANA NUDIX HYDROLASE HOMOLOG 19); hydrolase/ metal ion binding | chr5:6779854-6782482 FORWARD
protein.degradation	AT1G44130	Cs3g19840	-2.80784	nucellin protein, putative | chr1:16787508-16789318 REVERSE
protein.degradation	AT3G57680	orange1.1t03382	-2.31235	peptidase S41 family protein | chr3:21381054-21383629 FORWARD
protein.degradation.aspartate protease	AT1G11910	Cs2g21140	-1.24746	aspartyl protease family protein | chr1:4016784-4020983 REVERSE
protein.degradation.aspartate protease	AT1G64830	orange1.1t04144	8.88118	aspartyl protease family protein | chr1:24091271-24092566 REVERSE
protein.degradation.cysteine protease	AT1G47128	Cs2g04770	-2.49441	Symbols: RD21, RD21A | RD21 (responsive to dehydration 21); cysteine-type endopeptidase/ cysteine-type peptidase | chr1:17282825-17285670 REVERSE
protein.degradation.metalloprotease	AT4G37040	Cs1g22790	1.55268	Symbols: MAP1D | MAP1D (METHIONINE AMINOPEPTIDASE 1D); aminopeptidase/ metalloexopeptidase | chr4:17455139-17457357 FORWARD
protein.degradation.ubiquitin	AT2G47110	orange1.1t01748	1.11924	Symbols: UBQ6 | UBQ6; protein binding | chr2:19344668-19345345 FORWARD
protein.degradation.ubiquitin.E3.RING	AT1G73950	Cs7g26270	-1.93539	zinc finger (C3HC4-type RING finger) family protein | chr1:27799830-27804604 REVERSE
protein.degradation.ubiquitin.E3.RING	AT2G15530	Cs8g05430	3.41246	zinc finger (C3HC4-type RING finger) family protein | chr2:6772946-6777271 FORWARD
protein.degradation.ubiquitin.E3.RING	AT3G14250	Cs5g23570	-1.35524	protein binding / zinc ion binding | chr3:4745926-4746958 REVERSE
protein.degradation.ubiquitin.E3.RING	AT4G34370	Cs5g28440	-1.40737	Symbols: ATARI1, ARI1 | ARI1 (ARIADNE); protein binding / zinc ion binding | chr4:16434333-16437309 FORWARD
protein.degradation.ubiquitin.E3.SCF.FBOX	AT2G44130	Cs6g12920	2.95201	kelch repeat-containing F-box family protein | chr2:18253610-18255054 FORWARD
protein.degradation.ubiquitin.E3.SCF.SKP	AT1G75950	Cs1g25860	1.1096	Symbols: SKP1, ASK1, ATSKP1, SKP1A, UIP1 | SKP1 (S PHASE KINASE-ASSOCIATED PROTEIN 1); protein binding / ubiquitin-protein ligase | chr1:28516548-28517699 FORWARD
protein.folding	AT1G14980	Cs2g29390	1.45539	Symbols: CPN10 | CPN10 (CHAPERONIN 10); chaperone binding | chr1:5165628-5166745 REVERSE
protein.glycosylation.beta-1,3-galactosyltransferase(beta-1,3-GalT)	AT1G26810	Cs7g03750	2.93628	Symbols: GALT1 | GALT1 (GALACTOSYLTRANSFERASE1); UDP-galactose:N-glycan beta-1,3-galactosyltransferase/ transferase, transferring glycosyl groups / transferase, transferring hexosyl groups | chr1:9286643-9289969 REVERSE
protein.postranslational modification	AT2G30360	Cs2g09400	-1.56976	Symbols: CIPK11, PKS5, SIP4, SNRK3.22 | SIP4 (SOS3-INTERACTING PROTEIN 4); kinase/ protein kinase | chr2:12936979-12938834 REVERSE
protein.postranslational modification	AT3G57730	Cs3g14000	-2.1794	protein kinase, putative | chr3:21389964-21391562 REVERSE
protein.postranslational modification	AT4G02390	Cs5g33270	-2.55711	Symbols: APP, PARP1, ATPARP1 | APP (ARABIDOPSIS POLY(ADP-RIBOSE) POLYMERASE); NAD+ ADP-ribosyltransferase/ nucleic acid binding | chr4:1049957-1054065 FORWARD
protein.postranslational modification	AT4G14580	Cs9g08000	-1.24581	Symbols: CIPK4, SnRK3.3 | CIPK4 (CBL-interacting protein kinase 4); ATP binding / kinase/ protein kinase/ protein serine/threonine kinase | chr4:8367887-8369167 REVERSE
protein.postranslational modification	AT5G21222	Cs4g15980	-1.67198	protein kinase family protein | chr5:7208643-7213894 FORWARD
protein.postranslational modification	AT5G35370	Cs1g19290	-2.12901	ATP binding / carbohydrate binding / kinase/ protein kinase/ protein serine/threonine kinase/ protein tyrosine kinase/ sugar binding | chr5:13588433-13591271 REVERSE
protein.postranslational modification.kinase.receptor like cytoplasmatic kinase IX	AT2G45910	orange1.1t00371	-1.53517	protein kinase family protein / U-box domain-containing protein | chr2:18894074-18898528 FORWARD
protein.postranslational modification.kinase.receptor like cytoplasmatic kinase V	AT5G18500	Cs9g01360	-1.44924	protein kinase family protein | chr5:6138489-6141630 FORWARD
protein.postranslational modification.kinase.receptor like cytoplasmatic kinase VIII	AT1G48210	Cs9g01370	-1.78209	serine/threonine protein kinase, putative | chr1:17798431-17801987 FORWARD
protein.postranslational modification.kinase.receptor like cytoplasmatic kinase X	AT1G80640	Cs1g11800	-2.10964	protein kinase family protein | chr1:30311666-30314375 FORWARD
protein.synthesis.elongation	AT5G60390	Cs8g17010	1.19404	elongation factor 1-alpha / EF-1-alpha | chr5:24288658-24291020 FORWARD
protein.synthesis.initiation	AT5G54940	Cs4g10310	-2.06061	eukaryotic translation initiation factor SUI1, putative | chr5:22308271-22309408 REVERSE
protein.synthesis.ribosomal protein.eukaryotic.40S subunit.S10	AT4G25740	Cs5g03140	1.47444	40S ribosomal protein S10 (RPS10A) | chr4:13107250-13108827 REVERSE
protein.synthesis.ribosomal protein.eukaryotic.40S subunit.S15A	AT5G59850	Cs7g28790	1.30809	40S ribosomal protein S15A (RPS15aF) | chr5:24112200-24113617 REVERSE
protein.synthesis.ribosomal protein.eukaryotic.40S subunit.S17	AT5G04800	Cs6g14000	1.61565	40S ribosomal protein S17 (RPS17D) | chr5:1388484-1389848 FORWARD
protein.synthesis.ribosomal protein.eukaryotic.40S subunit.S23	AT5G02960	Cs6g04950	1.31685	40S ribosomal protein S23 (RPS23B) | chr5:693079-694515 REVERSE
protein.synthesis.ribosomal protein.eukaryotic.40S subunit.S23	AT5G02960	Cs8g17260	1.31685	40S ribosomal protein S23 (RPS23B) | chr5:693079-694515 REVERSE
protein.synthesis.ribosomal protein.eukaryotic.40S subunit.S24	AT5G28060	Cs5g31110	1.90297	40S ribosomal protein S24 (RPS24B) | chr5:10069546-10070899 REVERSE
protein.synthesis.ribosomal protein.eukaryotic.40S subunit.S27	AT2G45710	Cs2g14755	1.56824	40S ribosomal protein S27 (RPS27A) | chr2:18831161-18832211 FORWARD
protein.synthesis.ribosomal protein.eukaryotic.40S subunit.S28	AT5G64140	Cs6g13025	1.38927	Symbols: RPS28 | RPS28 (RIBOSOMAL PROTEIN S28); structural constituent of ribosome | chr5:25667324-25668292 REVERSE
protein.synthesis.ribosomal protein.eukaryotic.40S subunit.S29	AT4G33865	Cs8g04340	1.41995	40S ribosomal protein S29 (RPS29C) | chr4:16233209-16234196 REVERSE
protein.synthesis.ribosomal protein.eukaryotic.40S subunit.S6	AT5G10360	orange1.1t00625	1.36731	Symbols: EMB3010 | EMB3010 (embryo defective 3010); structural constituent of ribosome | chr5:3258474-3260234 REVERSE
protein.synthesis.ribosomal protein.eukaryotic.40S subunit.S7	AT5G16130	Cs6g18590	1.40502	40S ribosomal protein S7 (RPS7C) | chr5:5268421-5270156 FORWARD
protein.synthesis.ribosomal protein.eukaryotic.60S subunit.L13A	AT5G48760	orange1.1t03290	1.18871	60S ribosomal protein L13A (RPL13aD) | chr5:19771138-19772722 REVERSE
protein.synthesis.ribosomal protein.eukaryotic.60S subunit.L18A	AT2G34480	Cs7g17520	1.38069	60S ribosomal protein L18A (RPL18aB) | chr2:14532708-14534239 REVERSE
protein.synthesis.ribosomal protein.eukaryotic.60S subunit.L27A	AT1G70600	Cs5g06010	1.15359	structural constituent of ribosome | chr1:26620923-26621659 REVERSE
protein.synthesis.ribosomal protein.eukaryotic.60S subunit.L30	AT1G77940	Cs1g01980	1.36629	60S ribosomal protein L30 (RPL30B) | chr1:29303897-29305382 REVERSE
protein.synthesis.ribosomal protein.eukaryotic.60S subunit.L32	AT4G18100	Cs2g04015	1.07009	60S ribosomal protein L32 (RPL32A) | chr4:10035485-10036541 REVERSE
protein.synthesis.ribosomal protein.eukaryotic.60S subunit.L35	AT5G02610	Cs8g17820	1.31939	60S ribosomal protein L35 (RPL35D) | chr5:587518-588733 FORWARD
protein.synthesis.ribosomal protein.eukaryotic.60S subunit.L35A	AT1G07070	Cs7g32320	1.36781	60S ribosomal protein L35a (RPL35aA) | chr1:2168564-2169851 FORWARD
protein.synthesis.ribosomal protein.eukaryotic.60S subunit.L37A	AT3G10950	Cs5g07610	1.30979	60S ribosomal protein L37a (RPL37aB) | chr3:3423893-3424566 FORWARD
protein.synthesis.ribosomal protein.eukaryotic.60S subunit.L38	AT3G59540	Cs5g23200	1.50859	60S ribosomal protein L38 (RPL38B) | chr3:21995677-21996836 REVERSE
protein.synthesis.ribosomal protein.eukaryotic.60S subunit.L5	AT3G25520	orange1.1t02181	1.34027	Symbols: ATL5, PGY3, OLI5, RPL5A | ATL5 (A. THALIANA RIBOSOMAL PROTEIN L5); 5S rRNA binding / structural constituent of ribosome | chr3:9269287-9271390 REVERSE
protein.synthesis.ribosomal protein.eukaryotic.60S subunit.P2	AT3G44590	Cs6g15220	1.64182	60S acidic ribosomal protein P2 (RPP2D) | chr3:16163850-16164931 FORWARD
protein.synthesis.ribosomal protein.eukaryotic.60S subunit.P3	AT5G57290	Cs1g16310	1.1361	60S acidic ribosomal protein P3 (RPP3B) | chr5:23206802-23207926 REVERSE
protein.synthesis.ribosomal protein.prokaryotic.chloroplast.30S subunit.S31	AT2G38140	Cs6g08000	1.28221	Symbols: PSRP4 | PSRP4 (PLASTID-SPECIFIC RIBOSOMAL PROTEIN 4); structural constituent of ribosome | chr2:15980883-15981612 FORWARD
protein.targeting.mitochondria	AT2G28900	Cs8g18490	-3.25433	Symbols: OEP16, ATOEP16-L, ATOEP16-1 | ATOEP16-1 (OUTER PLASTID ENVELOPE PROTEIN 16-1); P-P-bond-hydrolysis-driven protein transmembrane transporter/ protein transporter | chr2:12414114-12415578 REVERSE
protein.targeting.secretory pathway.ER	AT2G23310	orange1.1t04072	2.18109	Symbols: ATRER1C1 | ATRER1C1 | chr2:9917520-9919258 FORWARD
protein.targeting.secretory pathway.unspecified	AT3G60540	Cs1g04970	1.11824	sec61beta family protein | chr3:22374963-22375865 REVERSE
protein.targeting.secretory pathway.vacuole	AT4G32940	Cs4g18790	-1.591	Symbols: GAMMA-VPE, GAMMAVPE | GAMMA-VPE (GAMMA VACUOLAR PROCESSING ENZYME); cysteine-type endopeptidase | chr4:15900270-15903268 REVERSE
PS.calvin cyle.aldolase	AT2G21330	Cs8g08710	-1.91866	fructose-bisphosphate aldolase, putative | chr2:9128151-9130240 REVERSE
PS.lightreaction.cyclic electron flow-chlororespiration	AT2G05620	Cs9g09450	-1.86653	Symbols: PGR5 | PGR5 (proton gradient regulation 5); electron carrier | chr2:2081009-2081858 REVERSE
PS.lightreaction.photosystem I.LHC-I	AT1G61520	Cs3g06180	-1.55303	Symbols: LHCA3 | LHCA3; chlorophyll binding | chr1:22700010-22701383 FORWARD
PS.lightreaction.photosystem I.LHC-I	AT3G54890	Cs7g27290	-1.24737	Symbols: LHCA1 | LHCA1; chlorophyll binding | chr3:20339504-20341103 REVERSE
PS.lightreaction.photosystem I.LHC-I	AT3G61470	Cs7g10740	-1.3117	Symbols: LHCA2 | LHCA2; chlorophyll binding | chr3:22745653-22747282 FORWARD
PS.lightreaction.photosystem I.PSI polypeptide subunits	AT2G20260	Cs5g34450	-1.47579	Symbols: PSAE-2 | PSAE-2 (photosystem I subunit E-2); catalytic | chr2:8736734-8737767 FORWARD
PS.lightreaction.photosystem II.LHC-II	AT2G05100	Cs2g19680	-1.66266	Symbols: LHCB2.1, LHCB2 | LHCB2.1; chlorophyll binding | chr2:1823240-1824425 REVERSE
PS.lightreaction.photosystem II.LHC-II	AT3G08940	Cs6g08260	-1.4193	Symbols: LHCB4.2 | LHCB4.2 (light harvesting complex PSII); chlorophyll binding | chr3:2717675-2718883 FORWARD
PS.lightreaction.photosystem II.LHC-II	AT5G54270	Cs1g06360	-1.48752	Symbols: LHCB3, LHCB3*1 | LHCB3 (LIGHT-HARVESTING CHLOROPHYLL B-BINDING PROTEIN 3); structural molecule | chr5:22038273-22039568 FORWARD
redox.ascorbate and glutathione	AT1G06620	orange1.1t03299	-2.07367	2-oxoglutarate-dependent dioxygenase, putative | chr1:2025601-2027271 FORWARD
redox.ascorbate and glutathione	AT4G25570	Cs9g17220	-1.4913	Symbols: ACYB-2 | ACYB-2; carbon-monoxide oxygenase | chr4:13053686-13055623 REVERSE
redox.ascorbate and glutathione	AT5G48810	Cs3g15770	-1.79545	Symbols: ATB5-B, B5 #3, ATCB5-D, CB5-D | CB5-D (CYTOCHROME B5 ISOFORM D); heme binding | chr5:19789067-19790334 REVERSE
redox.ascorbate and glutathione.ascorbate	AT3G27820	Cs2g27950	1.48882	Symbols: ATMDAR4, MDAR4 | MDAR4 (MONODEHYDROASCORBATE REDUCTASE 4); monodehydroascorbate reductase (NADH) | chr3:10315114-10318056 FORWARD
redox.ascorbate and glutathione.ascorbate	AT5G21105	Cs2g29090	-1.26569	L-ascorbate oxidase/ copper ion binding / oxidoreductase | chr5:7172687-7177841 FORWARD
redox.ascorbate and glutathione.ascorbate.GME	AT5G28840	Cs3g10840	-1.52198	Symbols: GME | GME (GDP-D-MANNOSE 3',5'-EPIMERASE); GDP-mannose 3,5-epimerase/ NAD or NADH binding / catalytic | chr5:10862173-10864903 REVERSE
redox.glutaredoxins	AT5G14070	Cs2g13810	2.68078	Symbols: ROXY2 | ROXY2; electron carrier/ protein disulfide oxidoreductase | chr5:4541836-4542514 FORWARD
redox.thioredoxin	AT1G07700	Cs3g23540	-1.91775	thioredoxin family protein | chr1:2379647-2381362 FORWARD
RNA.regulation of transcription	AT1G55300	Cs9g02970	1.72818	Symbols: TAF7 | TAF7 (TBP-ASSOCIATED FACTOR 7); general RNA polymerase II transcription factor | chr1:20628023-20629692 REVERSE
RNA.regulation of transcription.AP2/EREBP, APETALA2/Ethylene-responsive element binding protein family	AT1G24590	Cs7g09370	3.91441	Symbols: DRNL, DRN-LIKE, SOB2, ESR2 | DRNL (DORNROSCHEN-LIKE); DNA binding / transcription factor | chr1:8714389-8715309 REVERSE
RNA.regulation of transcription.AP2/EREBP, APETALA2/Ethylene-responsive element binding protein family	AT2G33710	Cs3g21660	-3.97039	AP2 domain-containing transcription factor family protein | chr2:14258509-14260733 REVERSE
RNA.regulation of transcription.AtSR Transcription Factor family	AT4G16150	Cs9g02510	-2.34376	calmodulin binding / transcription regulator | chr4:9148059-9153292 FORWARD
RNA.regulation of transcription.Aux/IAA family	AT5G43700	Cs9g08100	1.91297	Symbols: ATAUX2-11, IAA4 | ATAUX2-11 (AUXIN INDUCIBLE 2-11); DNA binding / transcription factor | chr5:17550233-17551581 FORWARD
RNA.regulation of transcription.B3 transcription factor family	AT3G18990	Cs5g28570	1.3981	Symbols: VRN1, REM39 | VRN1 (REDUCED VERNALIZATION RESPONSE 1); transcription repressor | chr3:6548869-6551853 REVERSE
RNA.regulation of transcription.bHLH,Basic Helix-Loop-Helix family	AT1G10585	Cs2g29330	3.26501	transcription factor | chr1:3493940-3495144 REVERSE
RNA.regulation of transcription.bHLH,Basic Helix-Loop-Helix family	AT3G61950	orange1.1t00575	1.65426	basic helix-loop-helix (bHLH) family protein | chr3:22939546-22941451 FORWARD
RNA.regulation of transcription.bHLH,Basic Helix-Loop-Helix family	AT4G37850	Cs8g03200	-2.28408	basic helix-loop-helix (bHLH) family protein | chr4:17796093-17797900 REVERSE
RNA.regulation of transcription.bZIP transcription factor family	AT1G68640	Cs7g13010	3.11981	Symbols: PAN | PAN (PERIANTHIA); DNA binding / transcription factor | chr1:25769576-25772543 REVERSE
RNA.regulation of transcription.bZIP transcription factor family	AT1G75390	Cs3g25230	-1.73667	Symbols: AtbZIP44 | AtbZIP44 (Arabidopsis thaliana basic leucine-zipper 44); DNA binding / protein heterodimerization/ transcription factor | chr1:28291698-28293008 FORWARD
RNA.regulation of transcription.bZIP transcription factor family	AT3G14880	Cs5g12550	2.29674	FUNCTIONS IN: molecular_function unknown; INVOLVED IN: biological_process unknown; BEST Arabidopsis thaliana protein match is: DOG1 (DELAY OF GERMINATION 1) (TAIR:AT5G45830.1); Has 356 Blast hits to 355 proteins in 28 species: Archae - 0; Bacteria - 0; Metazoa - 2; Fungi - 0; Plants - 354; Viruses - 0; Other Eukaryotes - 0 (source: NCBI BLink). | chr3:5006565-5007689 FORWARD
RNA.regulation of transcription.C3H zinc finger family	AT5G58620	Cs8g20290	-1.96725	zinc finger (CCCH-type) family protein | chr5:23693340-23696222 FORWARD
RNA.regulation of transcription.DNA methyltransferases	AT5G14620	Cs2g27880	3.82767	Symbols: DRM2, DMT7 | DRM2 (DOMAINS REARRANGED METHYLTRANSFERASE 2); N-methyltransferase | chr5:4715253-4718704 REVERSE
RNA.regulation of transcription.GRAS transcription factor family	AT3G49950	Cs2g22130	-2.35963	scarecrow transcription factor family protein | chr3:18522510-18523906 FORWARD
RNA.regulation of transcription.HB,Homeobox transcription factor family	AT1G62990	Cs5g10080	-1.48231	Symbols: KNAT7, IXR11 | KNAT7 (KNOTTED-LIKE HOMEOBOX OF ARABIDOPSIS THALIANA 7); DNA binding / transcription activator/ transcription factor | chr1:23337365-23340688 FORWARD
RNA.regulation of transcription.HB,Homeobox transcription factor family	AT3G18010	Cs2g16790	3.091	Symbols: WOX1 | WOX1 (WUSCHEL related homeobox 1); transcription factor | chr3:6161137-6163272 REVERSE
RNA.regulation of transcription.HB,Homeobox transcription factor family	AT5G03790	Cs6g15700	2.32104	Symbols: ATHB51, LMI1, HB51 | HB51; DNA binding / sequence-specific DNA binding / transcription factor | chr5:1004983-1006373 FORWARD
RNA.regulation of transcription.HDA	AT1G08460	Cs6g12720	-2.11218	Symbols: HDA08, HDA8, ATHDA8 | HDA08; histone deacetylase | chr1:2672451-2674628 FORWARD
RNA.regulation of transcription.HDA	AT5G22650	Cs7g18480	1.11319	Symbols: HD2B, HDT02, HDT2, ATHD2B, HDA4, HD2 | HD2B (HISTONE DEACETYLASE 2B); histone deacetylase | chr5:7534017-7536273 FORWARD
RNA.regulation of transcription.High mobility group (HMG) family	AT4G11080	Cs5g02490	1.70856	high mobility group (HMG1/2) family protein | chr4:6760867-6763272 REVERSE
RNA.regulation of transcription.MADS box transcription factor family	AT2G45650	orange1.1t00275	1.8082	Symbols: AGL6 | AGL6 (AGAMOUS-LIKE 6); DNA binding / transcription factor | chr2:18804350-18806522 FORWARD
RNA.regulation of transcription.MYB domain transcription factor family	AT2G47460	Cs5g33880	-1.67605	Symbols: MYB12, ATMYB12, PFG1 | MYB12 (MYB DOMAIN PROTEIN 12); DNA binding / transcription activator/ transcription factor | chr2:19476337-19479478 FORWARD
RNA.regulation of transcription.MYB domain transcription factor family	AT3G50060	Cs3g23950	-1.70566	Symbols: MYB77 | MYB77; DNA binding / transcription factor | chr3:18557970-18559106 REVERSE
RNA.regulation of transcription.MYB-related transcription factor family	AT2G21650	Cs2g16510	-1.95581	Symbols: MEE3, ATRL2 | MEE3 (MATERNAL EFFECT EMBRYO ARREST 3); DNA binding / transcription factor | chr2:9259583-9260656 FORWARD
RNA.regulation of transcription.Nucleosome/chromatin assembly factor group	AT1G76110	Cs3g26780	2.46634	high mobility group (HMG1/2) family protein / ARID/BRIGHT DNA-binding domain-containing protein | chr1:28555042-28557586 REVERSE
RNA.regulation of transcription.Nucleosome/chromatin assembly factor group	AT2G17560	Cs1g26510	1.28712	Symbols: HMGB4, NFD4, NFD04 | HMGB4 (HIGH MOBILITY GROUP B 4); DNA binding / chromatin binding / structural constituent of chromatin / transcription factor | chr2:7642165-7643667 REVERSE
RNA.regulation of transcription.PHOR1	AT5G37490	Cs2g17810	2.6465	U-box domain-containing protein | chr5:14887478-14889151 FORWARD
RNA.regulation of transcription.Psudo ARR transcription factor family	AT2G46790	orange1.1t00571	-4.99581	Symbols: APRR9, PRR9, TL1 | APRR9 (ARABIDOPSIS PSEUDO-RESPONSE REGULATOR 9); protein binding / transcription regulator/ two-component response regulator | chr2:19232649-19235087 FORWARD
RNA.regulation of transcription.unclassified	AT2G34620	Cs2g08210	-1.5064	mitochondrial transcription termination factor-related / mTERF-related | chr2:14577174-14578288 FORWARD
RNA.regulation of transcription.unclassified	AT3G28917	Cs6g21230	-2.72427	Symbols: MIF2 | MIF2 (MINI ZINC FINGER 2); DNA binding | chr3:10924817-10925640 FORWARD
RNA.regulation of transcription.unclassified	AT3G62130	orange1.1t01772	-3.18857	epimerase-related | chr3:23004931-23007006 FORWARD
RNA.regulation of transcription.WRKY domain transcription factor family	AT1G13960	Cs6g21990	1.93004	Symbols: WRKY4 | WRKY4; DNA binding / transcription factor | chr1:4776605-4779400 FORWARD
RNA.regulation of transcription.WRKY domain transcription factor family	AT1G80840	orange1.1t02759	-2.17211	Symbols: WRKY40, ATWRKY40 | WRKY40; transcription factor | chr1:30383691-30385499 FORWARD
RNA.regulation of transcription.WRKY domain transcription factor family	AT4G31550	Cs7g07140	-1.43053	Symbols: WRKY11, ATWRKY11 | WRKY11; calmodulin binding / transcription factor | chr4:15289947-15291539 REVERSE
RNA.regulation of transcription.WRKY domain transcription factor family	AT5G26170	Cs4g05760	-2.58251	Symbols: WRKY50, ATWRKY50 | WRKY50; transcription factor | chr5:9147176-9148128 REVERSE
RNA.RNA binding	AT3G03920	Cs5g26640	1.58414	Gar1 RNA-binding region family protein | chr3:1008995-1010480 REVERSE
RNA.RNA binding	AT3G59980	Cs5g20670	2.28171	tRNA-binding region domain-containing protein | chr3:22154244-22155641 REVERSE
RNA.RNA binding	AT4G13850	Cs9g11700	1.2467	Symbols: ATGRP2, GR-RBP2, GRP2 | GR-RBP2 (GLYCINE-RICH RNA-BINDING PROTEIN 2); ATP binding / RNA binding / double-stranded DNA binding / single-stranded DNA binding | chr4:8020952-8022260 FORWARD
secondary metabolism.flavonoids.anthocyanins.leucocyanidin oxygenase	AT4G22880	Cs5g09970	-2.45665	Symbols: LDOX, TDS4, TT18, ANS | LDOX (LEUCOANTHOCYANIDIN DIOXYGENASE); leucocyanidin oxygenase | chr4:12004768-12006209 REVERSE
secondary metabolism.flavonoids.dihydroflavonols	AT4G12300	orange1.1t03164	-2.11731	Symbols: CYP706A4 | CYP706A4; electron carrier/ heme binding / iron ion binding / monooxygenase/ oxygen binding | chr4:7307737-7309755 REVERSE
secondary metabolism.flavonoids.dihydroflavonols.flavonoid 3''-monooxygenase	AT5G07990	Cs1g17390	-3.11552	Symbols: TT7, CYP75B1, D501 | TT7 (TRANSPARENT TESTA 7); flavonoid 3'-monooxygenase/ oxygen binding | chr5:2560394-2563109 FORWARD
secondary metabolism.flavonoids.dihydroflavonols.flavonoid 3''-monooxygenase	AT5G07990	Cs5g11730	-3.11552	Symbols: TT7, CYP75B1, D501 | TT7 (TRANSPARENT TESTA 7); flavonoid 3'-monooxygenase/ oxygen binding | chr5:2560394-2563109 FORWARD
secondary metabolism.flavonoids.flavonols	AT1G17020	Cs5g13130	-1.49339	Symbols: SRG1, ATSRG1 | SRG1 (SENESCENCE-RELATED GENE 1); oxidoreductase, acting on diphenols and related substances as donors, oxygen as acceptor / oxidoreductase, acting on paired donors, with incorporation or reduction of molecular oxygen, 2-oxoglutarate as one donor, and inc | chr1:5820206-5822013 FORWARD
secondary metabolism.isoprenoids.terpenoids	AT4G15870	Cs3g16210	3.25878	Symbols: ATTS1 | ATTS1; lyase/ magnesium ion binding | chr4:9008372-9010947 REVERSE
secondary metabolism.isoprenoids.terpenoids	AT5G23960	Cs2g23470	2.90565	Symbols: ATTPS21, TPS21 | TPS21 (TERPENE SYNTHASE 21); (-)-E-beta-caryophyllene synthase/ alpha-humulene synthase | chr5:8092969-8095128 FORWARD
secondary metabolism.N misc.alkaloid-like	AT3G57030	Cs7g12420	3.48141	strictosidine synthase family protein | chr3:21101457-21103293 REVERSE
secondary metabolism.phenylpropanoids	AT2G23910	Cs5g25200	-1.71761	cinnamoyl-CoA reductase-related | chr2:10177834-10180064 FORWARD
secondary metabolism.phenylpropanoids	AT2G33590	Cs3g13080	-1.69882	cinnamoyl-CoA reductase family | chr2:14224268-14226602 FORWARD
secondary metabolism.phenylpropanoids	AT4G35160	Cs2g16040	-2.10063	O-methyltransferase family 2 protein | chr4:16730760-16732811 REVERSE
secondary metabolism.phenylpropanoids	AT5G01210	Cs6g07830	-1.47824	transferase family protein | chr5:84474-86275 FORWARD
secondary metabolism.phenylpropanoids.lignin biosynthesis.4CL	AT1G65060	Cs5g24900	-1.47968	Symbols: 4CL3 | 4CL3; 4-coumarate-CoA ligase | chr1:24167202-24171502 REVERSE
secondary metabolism.phenylpropanoids.lignin biosynthesis.C4H	AT2G30490	Cs4g04530	-2.62463	Symbols: ATC4H, C4H, CYP73A5 | C4H (CINNAMATE-4-HYDROXYLASE); trans-cinnamate 4-monooxygenase | chr2:12993663-12995770 REVERSE
secondary metabolism.phenylpropanoids.lignin biosynthesis.CAD	AT4G37990	Cs1g20580	-2.44926	Symbols: ELI3-2, ELI3, ATCAD8, CAD-B2 | ELI3-2 (ELICITOR-ACTIVATED GENE 3-2); aryl-alcohol dehydrogenase/ mannitol dehydrogenase | chr4:17855876-17857639 FORWARD
secondary metabolism.phenylpropanoids.lignin biosynthesis.COMT	AT5G54160	Cs5g16860	-2.41728	Symbols: ATOMT1, OMT1 | ATOMT1 (O-METHYLTRANSFERASE 1); caffeate O-methyltransferase/ myricetin 3'-O-methyltransferase/ quercetin 3-O-methyltransferase | chr5:21981996-21984363 FORWARD
secondary metabolism.phenylpropanoids.lignin biosynthesis.COMT	AT5G54160	Cs5g16290	-2.41728	Symbols: ATOMT1, OMT1 | ATOMT1 (O-METHYLTRANSFERASE 1); caffeate O-methyltransferase/ myricetin 3'-O-methyltransferase/ quercetin 3-O-methyltransferase | chr5:21981996-21984363 FORWARD
secondary metabolism.phenylpropanoids.lignin biosynthesis.HCT	AT5G48930	Cs3g10460	1.96475	Symbols: HCT | HCT (HYDROXYCINNAMOYL-COA SHIKIMATE/QUINATE HYDROXYCINNAMOYL TRANSFERASE); quinate O-hydroxycinnamoyltransferase/ shikimate O-hydroxycinnamoyltransferase/ transferase | chr5:19836299-19838162 REVERSE
secondary metabolism.wax	AT1G02205	Cs1g02760	2.16385	Symbols: CER1 | CER1 (ECERIFERUM 1); octadecanal decarbonylase | chr1:418767-422438 FORWARD
signalling.calcium	AT2G18750	Cs3g14940	-2.23089	calmodulin-binding protein | chr2:8125518-8128620 FORWARD
signalling.calcium	AT3G50770	Cs1g23590	-2.34236	calmodulin-related protein, putative | chr3:18873958-18874780 FORWARD
signalling.calcium	AT4G27280	Cs2g07090	-2.37386	calcium-binding EF hand family protein | chr4:13663576-13664240 REVERSE
signalling.calcium	AT5G39670	Cs6g21420	-2.53262	calcium-binding EF hand family protein | chr5:15883179-15884067 FORWARD
signalling.calcium	AT5G54490	Cs1g06020	-2.83412	Symbols: PBP1 | PBP1 (PINOID-BINDING PROTEIN 1); calcium ion binding / protein binding | chr5:22121404-22121931 FORWARD
signalling.calcium	AT5G54490	Cs1g06010	-2.83412	Symbols: PBP1 | PBP1 (PINOID-BINDING PROTEIN 1); calcium ion binding / protein binding | chr5:22121404-22121931 FORWARD
signalling.G-proteins	AT4G02080	Cs9g02490	1.48317	Symbols: ASAR1, ATSARA1C, ATSAR2 | ATSAR2 (ARABIDOPSIS THALIANA SECRETION-ASSOCIATED RAS SUPER FAMILY 2); GTP binding | chr4:921454-922777 FORWARD
signalling.G-proteins	AT4G28550	Cs5g29520	-1.74594	RabGAP/TBC domain-containing protein | chr4:14110884-14113748 FORWARD
signalling.in sugar and nutrient physiology	AT5G64260	Cs3g18060	-1.85051	Symbols: EXL2 | EXL2 (EXORDIUM LIKE 2) | chr5:25703929-25705316 FORWARD
signalling.light	AT4G29080	Cs1g15390	-1.57261	Symbols: PAP2, IAA27 | PAP2 (PHYTOCHROME-ASSOCIATED PROTEIN 2); transcription factor | chr4:14323361-14325328 REVERSE
signalling.light	AT4G38180	orange1.1t01072	2.78455	Symbols: FRS5 | FRS5 (FAR1-related sequence 5); zinc ion binding | chr4:17906514-17909677 REVERSE
signalling.light	AT5G47800	Cs2g01310	-2.83986	phototropic-responsive NPH3 family protein | chr5:19353676-19356300 FORWARD
signalling.MAP kinases	AT3G45640	Cs8g17360	-2.12205	Symbols: ATMPK3, MPK3 | ATMPK3 (ARABIDOPSIS THALIANA MITOGEN-ACTIVATED PROTEIN KINASE 3); MAP kinase/ kinase/ protein binding / protein kinase | chr3:16756770-16758698 FORWARD
signalling.MAP kinases	AT5G19010	Cs9g05750	-1.66322	Symbols: MPK16 | MPK16; MAP kinase | chr5:6344789-6348212 REVERSE
signalling.receptor kinases.legume-lectin	AT3G55550	Cs6g06670	-2.65304	lectin protein kinase, putative | chr3:20600019-20602087 REVERSE
signalling.receptor kinases.leucine rich repeat VII	AT1G75640	Cs3g25690	2.44457	leucine-rich repeat family protein / protein kinase family protein | chr1:28403466-28407051 REVERSE
signalling.receptor kinases.leucine rich repeat XI	AT2G31880	Cs5g22280	-2.74207	leucine-rich repeat transmembrane protein kinase, putative | chr2:13554894-13556977 FORWARD
signalling.receptor kinases.leucine rich repeat XI	AT2G31880	Cs5g22260	-2.74207	leucine-rich repeat transmembrane protein kinase, putative | chr2:13554894-13556977 FORWARD
signalling.receptor kinases.leucine rich repeat XIII	AT5G62230	Cs9g16120	1.33223	Symbols: ERL1 | ERL1 (ERECTA-LIKE 1); kinase | chr5:24996234-25002340 FORWARD
signalling.receptor kinases.misc	AT1G03430	Cs5g32140	1.40562	Symbols: AHP5 | AHP5 (HISTIDINE-CONTAINING PHOSPHOTRANSFER FACTOR 5); histidine phosphotransfer kinase | chr1:847873-849500 FORWARD
signalling.receptor kinases.misc	AT3G22060	Cs2g07410	-1.89459	receptor protein kinase-related | chr3:7771016-7772340 FORWARD
signalling.receptor kinases.S-locus glycoprotein like	AT1G11300	orange1.1t04327	-4.20932	ATP binding / carbohydrate binding / kinase/ protein kinase/ protein serine/threonine kinase/ protein tyrosine kinase/ sugar binding | chr1:3794238-3800719 FORWARD
signalling.receptor kinases.S-locus glycoprotein like	AT4G21380	Cs4g11370	-2.72433	Symbols: ARK3 | ARK3 (A. THALIANA RECEPTOR KINASE 3); kinase/ transmembrane receptor protein serine/threonine kinase | chr4:11388925-11393226 REVERSE
signalling.receptor kinases.S-locus glycoprotein like	AT4G21380	Cs4g11450	-2.72433	Symbols: ARK3 | ARK3 (A. THALIANA RECEPTOR KINASE 3); kinase/ transmembrane receptor protein serine/threonine kinase | chr4:11388925-11393226 REVERSE
stress.abiotic	AT5G52060	Cs5g10280	-2.07857	Symbols: ATBAG1 | ATBAG1 (ARABIDOPSIS THALIANA BCL-2-ASSOCIATED ATHANOGENE 1); protein binding | chr5:21152214-21154244 REVERSE
stress.abiotic.drought/salt	AT1G78240	Cs3g18140	-1.31213	Symbols: TSD2, QUA2 | TSD2 (TUMOROUS SHOOT DEVELOPMENT 2); methyltransferase | chr1:29432829-29436484 REVERSE
stress.abiotic.heat	AT1G07400	Cs8g19520	-1.94937	17.8 kDa class I heat shock protein (HSP17.8-CI) | chr1:2274943-2275758 FORWARD
stress.abiotic.heat	AT1G74310	Cs5g11720	-1.55219	Symbols: ATHSP101, HSP101, HOT1 | ATHSP101 (ARABIDOPSIS THALIANA HEAT SHOCK PROTEIN 101); ATP binding / ATPase/ nucleoside-triphosphatase/ nucleotide binding / protein binding | chr1:27936508-27940190 REVERSE
stress.abiotic.heat	AT2G17880	Cs8g02920	2.12135	DNAJ heat shock protein, putative | chr2:7766962-7767931 REVERSE
stress.abiotic.heat	AT2G46240	orange1.1t00442	-1.62726	Symbols: BAG6, ATBAG6 | BAG6 (BCL-2-ASSOCIATED ATHANOGENE 6); calmodulin binding / protein binding | chr2:18986133-18989947 FORWARD
stress.abiotic.heat	AT3G12580	Cs8g18250	-2.4894	Symbols: HSP70 | HSP70 (heat shock protein 70); ATP binding | chr3:3991261-3993792 REVERSE
stress.abiotic.heat	AT3G12580	Cs8g18260	-2.4894	Symbols: HSP70 | HSP70 (heat shock protein 70); ATP binding | chr3:3991261-3993792 REVERSE
stress.abiotic.heat	AT5G22060	Cs8g14360	-1.53108	Symbols: ATJ2, J2 | ATJ2; protein binding | chr5:7303622-7305797 REVERSE
stress.abiotic.heat	AT5G23240	Cs7g13810	-2.11563	DNAJ heat shock N-terminal domain-containing protein | chr5:7826732-7828724 REVERSE
stress.abiotic.heat	AT5G52640	Cs5g03150	-4.61195	Symbols: HSP81-1, ATHS83, HSP81.1, HSP83, ATHSP90.1 | ATHSP90.1 (HEAT SHOCK PROTEIN 90.1); ATP binding / unfolded protein binding | chr5:21352399-21355361 FORWARD
stress.abiotic.unspecified	AT5G45860	Cs9g03630	1.79746	Bet v I allergen family protein | chr5:18604101-18604586 REVERSE
stress.biotic	AT1G70830	Cs2g16840	-2.69286	Symbols: MLP28 | MLP28 (MLP-LIKE PROTEIN 28) | chr1:26709947-26711462 REVERSE
stress.biotic	AT5G17540	Cs2g29780	-5.3924	transferase family protein | chr5:5781987-5783706 REVERSE
stress.biotic	AT5G17540	Cs2g29790	-5.3924	transferase family protein | chr5:5781987-5783706 REVERSE
stress.biotic	AT5G17540	Cs2g31420	-5.3924	transferase family protein | chr5:5781987-5783706 REVERSE
stress.biotic	AT5G63660	Cs1g19393	2.57321	Symbols: LCR74, PDF2.5 | PDF2.5 | chr5:25485692-25486062 FORWARD
stress.biotic.PR-proteins	AT4G27190	Cs4g11300	-2.23978	disease resistance protein (NBS-LRR class), putative | chr4:13620977-13623934 REVERSE
stress.biotic.PR-proteins	AT4G27190	Cs3g13430	-2.23978	disease resistance protein (NBS-LRR class), putative | chr4:13620977-13623934 REVERSE
stress.biotic.PR-proteins.proteinase inhibitors.trypsin inhibitor	AT1G17860	Cs5g16850	-1.80812	trypsin and protease inhibitor family protein / Kunitz family protein | chr1:6149301-6150038 FORWARD
stress.biotic.PR-proteins.proteinase inhibitors.trypsin inhibitor	AT1G17860	Cs5g16770	-1.80812	trypsin and protease inhibitor family protein / Kunitz family protein | chr1:6149301-6150038 FORWARD
TCA / org. transformation.carbonic anhydrases	AT3G01500	Cs2g28060	-2.38585	Symbols: CA1 | CA1 (CARBONIC ANHYDRASE 1); carbonate dehydratase/ zinc ion binding | chr3:194724-198019 REVERSE
TCA / org. transformation.TCA.2-oxoglutarate dehydrogenase	AT3G55410	Cs5g19810	-1.68741	2-oxoglutarate dehydrogenase E1 component, putative / oxoglutarate decarboxylase, putative / alpha-ketoglutaric dehydrogenase, putative | chr3:20541435-20546034 FORWARD
transport.ABC transporters and multidrug resistance systems	AT1G15520	Cs1g13640	-2.42063	Symbols: PDR12, ATPDR12 | PDR12 (PLEIOTROPIC DRUG RESISTANCE 12); ATPase, coupled to transmembrane movement of substances | chr1:5331858-5338326 REVERSE
transport.ABC transporters and multidrug resistance systems	AT1G17840	orange1.1t01993	-1.7916	Symbols: WBC11, ABCG11, DSO, COF1, ATWBC11 | WBC11 (WHITE-BROWN COMPLEX HOMOLOG PROTEIN 11); ATPase, coupled to transmembrane movement of substances / fatty acid transporter | chr1:6142564-6146521 FORWARD
transport.ABC transporters and multidrug resistance systems	AT3G28345	Cs6g20270	-3.03027	ABC transporter family protein | chr3:10593753-10598775 REVERSE
transport.ABC transporters and multidrug resistance systems	AT3G28345	Cs6g20290	-3.03027	ABC transporter family protein | chr3:10593753-10598775 REVERSE
transport.amino acids	AT1G58030	Cs5g27230	-2.40266	Symbols: CAT2 | CAT2 (CATIONIC AMINO ACID TRANSPORTER 2); amino acid transmembrane transporter | chr1:21464001-21468420 REVERSE
transport.amino acids	AT2G34960	Cs2g11770	-2.83198	Symbols: CAT5 | CAT5 (CATIONIC AMINO ACID TRANSPORTER 5); L-glutamate transmembrane transporter/ L-lysine transmembrane transporter/ arginine transmembrane transporter/ cationic amino acid transmembrane transporter | chr2:14744037-14745961 REVERSE
transport.amino acids	AT2G39890	Cs5g06430	-3.47282	Symbols: PROT1, ATPROT1 | PROT1 (PROLINE TRANSPORTER 1); L-proline transmembrane transporter/ amino acid transmembrane transporter | chr2:16655679-16658331 FORWARD
transport.amino acids	AT3G28960	Cs6g21320	-2.36143	amino acid transporter family protein | chr3:10984245-10985767 REVERSE
transport.ammonium	AT4G28700	Cs5g25370	-4.86732	Symbols: AMT1;4 | AMT1;4 (AMMONIUM TRANSPORTER 1;4); ammonium transmembrane transporter/ high affinity secondary active ammonium transmembrane transporter | chr4:14161681-14163195 FORWARD
transport.calcium	AT2G38170	Cs8g20150	-5.2035	Symbols: CAX1, ATCAX1, RCI4 | CAX1 (cation exchanger 1); calcium ion transmembrane transporter/ calcium:cation antiporter/ calcium:hydrogen antiporter | chr2:15990045-15993278 REVERSE
transport.calcium	AT2G38170	Cs6g08320	-5.2035	Symbols: CAX1, ATCAX1, RCI4 | CAX1 (cation exchanger 1); calcium ion transmembrane transporter/ calcium:cation antiporter/ calcium:hydrogen antiporter | chr2:15990045-15993278 REVERSE
transport.calcium	AT5G17860	Cs5g27290	-3.19353	Symbols: CAX7 | CAX7 (calcium exchanger 7); calcium:sodium antiporter/ cation:cation antiporter | chr5:5902394-5904380 REVERSE
transport.calcium	AT5G57110	Cs4g04300	-1.4213	Symbols: ACA8, AT-ACA8 | ACA8 (AUTOINHIBITED CA2+ -ATPASE, ISOFORM 8); calcium-transporting ATPase/ calmodulin binding / protein self-association | chr5:23109438-23117544 REVERSE
transport.Major Intrinsic Proteins.PIP	AT4G00430	Cs7g31410	-2.86771	Symbols: TMP-C, PIP1;4, PIP1E | PIP1;4 (PLASMA MEMBRANE INTRINSIC PROTEIN 1;4); water channel | chr4:185450-187627 REVERSE
transport.metabolite transporters at the envelope membrane	AT1G61800	Cs2g07720	-1.68477	Symbols: GPT2 | GPT2; antiporter/ glucose-6-phosphate transmembrane transporter | chr1:22824440-22826774 FORWARD
transport.metal	AT1G63440	Cs5g03800	-2.44977	Symbols: HMA5 | HMA5 (HEAVY METAL ATPASE 5); ATPase, coupled to transmembrane movement of ions, phosphorylative mechanism | chr1:23527655-23531109 FORWARD
transport.misc	AT1G51340	Cs2g30270	-2.2279	MATE efflux family protein | chr1:19031997-19034979 FORWARD
transport.misc	AT3G13050	Cs4g04920	-1.75528	transporter-related | chr3:4176511-4179066 FORWARD
transport.nitrate	AT3G21670	Cs2g20780	-1.39318	nitrate transporter (NTP3) | chr3:7626757-7629151 REVERSE
transport.nucleotides	AT4G18210	Cs2g03810	-2.83299	Symbols: ATPUP10 | ATPUP10; purine transmembrane transporter | chr4:10076079-10077748 FORWARD
transport.peptides and oligopeptides	AT5G55930	Cs4g08360	-3.72049	Symbols: ATOPT1, OPT1 | OPT1 (OLIGOPEPTIDE TRANSPORTER 1); oligopeptide transporter | chr5:22652715-22656106 FORWARD
transport.phosphate	AT3G54700	Cs9g10540	-2.21684	carbohydrate transmembrane transporter/ phosphate transmembrane transporter/ sugar:hydrogen symporter | chr3:20248425-20250070 REVERSE
transport.porins	AT3G01280	Cs5g04250	-4.97908	Symbols: VDAC1, ATVDAC1 | VDAC1 (VOLTAGE DEPENDENT ANION CHANNEL 1); voltage-gated anion channel | chr3:85601-87858 FORWARD
transport.potassium	AT2G40540	Cs7g30000	-2.15879	Symbols: KT2, ATKT2, SHY3, KUP2, ATKUP2, TRK2 | KT2 (POTASSIUM TRANSPORTER 2); potassium ion transmembrane transporter | chr2:16930864-16934588 FORWARD
transport.potassium	AT4G13420	Cs7g02320	2.26747	Symbols: HAK5, ATHAK5 | HAK5 (HIGH AFFINITY K+ TRANSPORTER 5); potassium ion transmembrane transporter/ potassium:sodium symporter | chr4:7796850-7802251 REVERSE
transport.potassium	AT5G55630	Cs4g08860	-2.75727	Symbols: KCO1, TPK1, ATKCO1, ATTPK1 | ATKCO1; calcium-activated potassium channel/ ion channel/ outward rectifier potassium channel | chr5:22531400-22533118 FORWARD
transport.unspecified anions	AT5G33280	Cs4g05340	-2.80156	chloride channel-like (CLC) protein, putative | chr5:12549280-12552507 FORWARD
transport.unspecified cations	AT1G79610	orange1.1t04447	-3.60372	Symbols: ATNHX6, NHX6 | sodium proton exchanger, putative (NHX6) | chr1:29952873-29957189 REVERSE
transport.unspecified cations	AT1G79610	Cs2g12210	-3.60372	Symbols: ATNHX6, NHX6 | sodium proton exchanger, putative (NHX6) | chr1:29952873-29957189 REVERSE
transporter.sugars	AT1G54730	Cs3g12530	2.1342	sugar transporter, putative | chr1:20424471-20430051 FORWARD
not assigned.no ontology	AT1G20925	Cs1g09560	-2.59339	auxin efflux carrier family protein | chr1:7290612-7292507 FORWARD
not assigned.no ontology	AT1G49750	Cs8g05230	-1.97333	leucine-rich repeat family protein | chr1:18410929-18412801 REVERSE
not assigned.no ontology	AT1G78070	Cs3g18480	-2.28229	FUNCTIONS IN: molecular_function unknown; INVOLVED IN: biological_process unknown; LOCATED IN: CUL4 RING ubiquitin ligase complex; EXPRESSED IN: 23 plant structures; EXPRESSED DURING: 13 growth stages; CONTAINS InterPro DOMAIN/s: WD40 repeat-like (InterPro:IPR011046), WD40 repeat, region (InterPro:IPR017986), WD40/YVTN repeat-like (InterPro:IPR015943), WD40 repeat (InterPro:IPR001680); BEST Arabi…
not assigned.no ontology	AT1G78210	Cs3g18210	1.67957	hydrolase, alpha/beta fold family protein | chr1:29422716-29424375 REVERSE
not assigned.no ontology	AT2G32590	Cs4g09890	-5.06484	INVOLVED IN: mitosis, mitotic cell cycle; LOCATED IN: nucleus, chloroplast; EXPRESSED IN: 17 plant structures; EXPRESSED DURING: 9 growth stages; CONTAINS InterPro DOMAIN/s: Barren (InterPro:IPR008418); Has 340 Blast hits to 330 proteins in 142 species: Archae - 0; Bacteria - 0; Metazoa - 135; Fungi - 102; Plants - 21; Viruses - 1; Other Eukaryotes - 81 (source: NCBI BLink). | chr2:13829420-13833…
not assigned.no ontology	AT3G01990	orange1.1t02614	-2.11178	Symbols: ACR6 | ACR6; amino acid binding | chr3:330137-332262 FORWARD
not assigned.no ontology	AT3G29635	Cs7g25720	-2.75654	transferase family protein | chr3:11465851-11467227 REVERSE
not assigned.no ontology	AT3G62860	Cs5g33200	-2.18909	esterase/lipase/thioesterase family protein | chr3:23239446-23242251 REVERSE
not assigned.no ontology	AT4G15093	Cs1g19580	-2.00209	catalytic LigB subunit of aromatic ring-opening dioxygenase family | chr4:8618343-8619646 FORWARD
not assigned.no ontology	AT4G34480	Cs8g06470	-1.46321	catalytic/ cation binding / hydrolase, hydrolyzing O-glycosyl compounds | chr4:16480934-16483995 REVERSE
not assigned.no ontology	AT4G35250	Cs8g01700	-1.47648	vestitone reductase-related | chr4:16771171-16773364 REVERSE
not assigned.no ontology	AT4G36910	Cs8g05330	-1.30219	Symbols: LEJ2, CDCP2 | LEJ2 (LOSS OF THE TIMING OF ET AND JA BIOSYNTHESIS 2) | chr4:17390626-17393339 REVERSE
not assigned.no ontology	AT4G37470	Cs1g22020	-1.41052	hydrolase, alpha/beta fold family protein | chr4:17616659-17618473 REVERSE
not assigned.no ontology	AT5G02050	orange1.1t03057	1.75431	mitochondrial glycoprotein family protein / MAM33 family protein | chr5:402987-404323 REVERSE
not assigned.no ontology	AT5G04820	Cs6g13940	1.8758	Symbols: ATOFP13, OFP13 | OFP13 (ARABIDOPSIS THALIANA OVATE FAMILY PROTEIN 13) | chr5:1399619-1400784 FORWARD
not assigned.no ontology	AT5G11790	Cs4g18660	-1.52862	Ndr family protein | chr5:3799550-3802792 FORWARD
not assigned.no ontology	AT5G24890	Cs7g07160	-1.74959	unknown protein | chr5:8558191-8559406 REVERSE
not assigned.no ontology	AT5G41120	Cs2g14070	-2.057	esterase/lipase/thioesterase family protein | chr5:16455188-16459237 REVERSE
not assigned.no ontology	AT5G49560	Cs1g24110	3.41159	unknown protein | chr5:20110961-20111785 REVERSE
not assigned.no ontology	AT5G49920	orange1.1t01934	-2.093	octicosapeptide/Phox/Bem1p (PB1) domain-containing protein | chr5:20306409-20307943 REVERSE
not assigned.no ontology	AT5G62740	Cs5g04260	-2.0735	band 7 family protein | chr5:25200947-25202756 FORWARD
not assigned.no ontology	AT5G65290	Cs1g19980	-2.89244	LMBR1 integral membrane family protein | chr5:26089556-26094548 FORWARD
not assigned.no ontology.hydroxyproline rich proteins	AT1G10790	Cs3g04070	-1.63816	FUNCTIONS IN: molecular_function unknown; INVOLVED IN: biological_process unknown; LOCATED IN: cellular_component unknown; BEST Arabidopsis thaliana protein match is: hydroxyproline-rich glycoprotein family protein (TAIR:AT3G56590.2); Has 40 Blast hits to 40 proteins in 7 species: Archae - 0; Bacteria - 0; Metazoa - 0; Fungi - 0; Plants - 40; Viruses - 0; Other Eukaryotes - 0 (source: NCBI BLink)…
not assigned.no ontology.pentatricopeptide (PPR) repeat-containing protein	AT4G35850	Cs2g27020	1.44165	pentatricopeptide (PPR) repeat-containing protein | chr4:16983525-16986967 FORWARD
not assigned.unknown	AT1G12450	Cs5g09780	-1.29019	FUNCTIONS IN: molecular_function unknown; INVOLVED IN: biological_process unknown; LOCATED IN: cellular_component unknown; EXPRESSED IN: 24 plant structures; EXPRESSED DURING: 15 growth stages; CONTAINS InterPro DOMAIN/s: SNARE associated Golgi protein (InterPro:IPR015414); BEST Arabidopsis thaliana protein match is: unknown protein (TAIR:AT4G22850.1); Has 1233 Blast hits to 1230 proteins in 347 …
not assigned.unknown	AT1G52720	Cs1g13300	1.61942	unknown protein | chr1:19640899-19641665 FORWARD
not assigned.unknown	AT1G60060	Cs3g23170	-2.66695	unknown protein | chr1:22139184-22141790 FORWARD
not assigned.unknown	AT1G70350	Cs7g08590	1.25424	unknown protein | chr1:26507114-26508285 REVERSE
not assigned.unknown	AT1G72020	Cs3g22250	1.13407	unknown protein | chr1:27109291-27110431 REVERSE
not assigned.unknown	AT1G73060	orange1.1t02771	-2.44478	unknown protein | chr1:27478970-27481448 FORWARD
not assigned.unknown	AT2G12462	Cs4g04470	-2.90319	unknown protein | chr2:5050434-5051613 REVERSE
not assigned.unknown	AT2G20020	orange1.1t03832	-2.12097	Symbols: CAF1, ATCAF1 | CAF1; RNA splicing factor, transesterification mechanism | chr2:8644386-8647191 FORWARD
not assigned.unknown	AT2G27775	Cs3g07740	1.61202	unknown protein | chr2:11842735-11843293 REVERSE
not assigned.unknown	AT2G28305	Cs8g16360	-1.63205	unknown protein | chr2:12081113-12084664 FORWARD
not assigned.unknown	AT2G28580	orange1.1t02136	2.46032	unknown protein | chr2:12244859-12248450 FORWARD
not assigned.unknown	AT2G28580	Cs6g14820	2.46032	unknown protein | chr2:12244859-12248450 FORWARD
not assigned.unknown	AT2G34160	Cs7g05160	1.69728	nucleic acid binding | chr2:14426203-14427383 FORWARD
not assigned.unknown	AT2G42760	Cs2g15220	3.61435	unknown protein | chr2:17795984-17797231 REVERSE
not assigned.unknown	AT2G44930	Cs6g14740	4.31268	unknown protein | chr2:18529523-18531752 REVERSE
not assigned.unknown	AT2G45260	orange1.1t00219	-1.36016	unknown protein | chr2:18664530-18666413 REVERSE
not assigned.unknown	AT3G06840	Cs9g04040	1.5855	unknown protein | chr3:2156862-2157850 FORWARD
not assigned.unknown	AT3G07350	Cs7g16680	2.00719	unknown protein | chr3:2347468-2348791 FORWARD
not assigned.unknown	AT3G12320	Cs1g16390	-1.2891	unknown protein | chr3:3923735-3925465 FORWARD
not assigned.unknown	AT3G12870	Cs4g12700	2.12706	unknown protein | chr3:4094417-4095037 REVERSE
not assigned.unknown	AT3G13060	Cs8g20980	-2.1815	Symbols: ECT5 | ECT5; FUNCTIONS IN: molecular_function unknown; INVOLVED IN: biological_process unknown; LOCATED IN: cellular_component unknown; EXPRESSED IN: 24 plant structures; EXPRESSED DURING: 15 growth stages; CONTAINS InterPro DOMAIN/s: YT521-B-like protein (InterPro:IPR007275); BEST Arabidopsis thaliana protein match is: ECT2; protein binding (TAIR:AT3G13460.1); Has 1007 Blast hits to 965…
not assigned.unknown	AT3G13510	Cs9g03190	-1.02021	unknown protein | chr3:4403500-4406091 FORWARD
not assigned.unknown	AT3G14170	Cs1g16860	-2.67228	unknown protein | chr3:4695965-4698120 REVERSE
not assigned.unknown	AT3G27100	Cs7g10660	2.26353	FUNCTIONS IN: molecular_function unknown; INVOLVED IN: biological_process unknown; EXPRESSED IN: 23 plant structures; EXPRESSED DURING: 13 growth stages; CONTAINS InterPro DOMAIN/s: Transcription factor, enhancer of yellow 2 (InterPro:IPR018783); Has 157 Blast hits to 157 proteins in 56 species: Archae - 0; Bacteria - 0; Metazoa - 121; Fungi - 0; Plants - 24; Viruses - 0; Other Eukaryotes - 12 (s…
not assigned.unknown	AT3G28150	Cs2g28720	-2.25582	unknown protein | chr3:10471842-10473754 REVERSE
not assigned.unknown	AT3G50910	Cs1g24370	-1.30027	unknown protein | chr3:18919513-18922238 FORWARD
not assigned.unknown	AT3G52610	Cs6g14370	1.76253	unknown protein | chr3:19510446-19512658 FORWARD
not assigned.unknown	AT3G52770	Cs6g15035	2.03677	Symbols: ZPR3 | ZPR3 (LITTLE ZIPPER 3); protein binding | chr3:19557721-19559007 REVERSE
not assigned.unknown	AT3G60470	Cs6g14860	2.25347	unknown protein | chr3:22344813-22347121 FORWARD
not assigned.unknown	AT3G60520	orange1.1t00177	1.66109	unknown protein | chr3:22361530-22362579 REVERSE
not assigned.unknown	AT3G63300	Cs5g30810	1.60493	phosphoinositide binding | chr3:23384988-23387842 FORWARD
not assigned.unknown	AT4G01150	orange1.1t00450	-1.11161	unknown protein | chr4:493548-494850 FORWARD
not assigned.unknown	AT4G22890	Cs5g09980	-1.53738	Symbols: PGR5-LIKE A | PGR5-LIKE A | chr4:12006986-12009520 FORWARD
not assigned.unknown	AT4G24972	orange1.1t02622	2.34607	Symbols: TPD1 | TPD1 (TAPETUM DETERMINANT 1) | chr4:12837353-12839823 FORWARD
not assigned.unknown	AT4G37680	Cs1g21620	-2.81051	Symbols: HHP4 | HHP4 (heptahelical protein 4); receptor | chr4:17700711-17702753 FORWARD
not assigned.unknown	AT4G38120	Cs5g01080	-2.98357	binding | chr4:17888519-17896107 REVERSE
not assigned.unknown	AT5G01750	Cs6g09540	-1.94905	unknown protein | chr5:289765-291326 FORWARD
not assigned.unknown	AT5G02440	Cs6g06210	-2.11412	unknown protein | chr5:531028-532938 FORWARD
not assigned.unknown	AT5G19855	Cs2g30320	-4.63237	unknown protein | chr5:6711972-6713636 REVERSE
not assigned.unknown	AT5G19875	orange1.1t02075	2.33764	unknown protein | chr5:6718341-6718995 FORWARD
not assigned.unknown	AT5G20670	Cs4g07310	-2.53582	unknown protein | chr5:6993114-6993873 REVERSE
not assigned.unknown	AT5G25770	Cs4g19740	-2.16711	unknown protein | chr5:8969215-8972125 REVERSE
not assigned.unknown	AT5G27260	orange1.1t01888	2.13709	unknown protein | chr5:9603943-9604930 FORWARD
not assigned.unknown	AT5G40640	Cs2g24060	-1.86934	unknown protein | chr5:16277042-16280424 FORWARD
not assigned.unknown	AT5G46850	Cs7g23590	-1.79601	FUNCTIONS IN: molecular_function unknown; INVOLVED IN: GPI anchor biosynthetic process; LOCATED IN: endoplasmic reticulum membrane; EXPRESSED IN: 22 plant structures; EXPRESSED DURING: 13 growth stages; CONTAINS InterPro DOMAIN/s: PIG-X/PBN1 (InterPro:IPR013233); Has 52 Blast hits to 52 proteins in 24 species: Archae - 0; Bacteria - 0; Metazoa - 31; Fungi - 4; Plants - 13; Viruses - 0; Other Euka…
not assigned.unknown	AT5G55640	Cs4g08800	-1.34628	unknown protein | chr5:22533159-22534117 REVERSE
not assigned.unknown	AT5G62090	Cs5g10320	1.48686	FUNCTIONS IN: molecular_function unknown; INVOLVED IN: biological_process unknown; LOCATED IN: cellular_component unknown; EXPRESSED IN: 17 plant structures; EXPRESSED DURING: 10 growth stages; BEST Arabidopsis thaliana protein match is: SLK1 (SEUSS-LIKE 1); transcription regulator (TAIR:AT4G25520.1); Has 38202 Blast hits to 15459 proteins in 742 species: Archae - 6; Bacteria - 1392; Metazoa - 14…
not assigned.unknown	AT5G62960	Cs5g05600	-2.64197	unknown protein | chr5:25269282-25271641 FORWARD
not assigned.unknown	AT5G67210	orange1.1t04064	-2.47437	unknown protein | chr5:26818949-26820157 FORWARD
