# Supplementary material for: Transcriptomic and metabolomic changes associated with the induction and initiation of juice sacs in citrus fruit
Source: Planta. 2026 May 5;263(6):149. doi: 10.1007/s00425-026-05008-9 (PMC13144201; doi:10.1007/s00425-026-05008-9)
Supplement: Supplementary file 6 — Supplementary file6 (XLSX 46 KB) [file 425_2026_5008_MOESM6_ESM.xlsx]

## Sheet: MapManExport
Online Resource 6 Overview of over-represented MapMan bins using DEGs at A.
BinName	id	ID	Log2FC(CL\YM)	description
PS.lightreaction.photosystem I.LHC-I	at3g54890	Cs7g27290	-1.1937	Symbols: LHCA1 | LHCA1; chlorophyll binding | chr3:20339504-20341103 REVERSE
PS.photorespiration.hydroxypyruvate reductase	at1g68010	Cs8g02560	-2.17012	Symbols: HPR | HPR; glycerate dehydrogenase/ poly(U) binding | chr1:25493218-25495988 FORWARD
PS.calvin cyle.rubisco small subunit	at5g38410	Cs6g18680	-1.30124	ribulose bisphosphate carboxylase small chain 3B / RuBisCO small subunit 3B (RBCS-3B) (ATS3B) | chr5:15377173-15378416 REVERSE
PS.calvin cyle.aldolase	at2g21330	Cs8g08710	-2.08398	fructose-bisphosphate aldolase, putative | chr2:9128151-9130240 REVERSE
PS.calvin cyle.rubisco interacting	at2g39730	Cs7g31800	-1.79631	Symbols: RCA | RCA (RUBISCO ACTIVASE); ADP binding / ATP binding / enzyme regulator/ ribulose-1,5-bisphosphate carboxylase/oxygenase activator | chr2:16570746-16573548 REVERSE
major CHO metabolism.synthesis.sucrose.FBPase	at1g43670	Cs3g21280	-2.02828	fructose-1,6-bisphosphatase, putative / D-fructose-1,6-bisphosphate 1-phosphohydrolase, putative / FBPase, putative | chr1:16468044-16470500 FORWARD
major CHO metabolism.synthesis.starch.AGPase	at1g74910	Cs5g04870	-1.35986	ADP-glucose pyrophosphorylase family protein | chr1:28135361-28138768 REVERSE
major CHO metabolism.degradation.sucrose.invertases.vacuolar	at1g12240	Cs5g09220	-2.47158	Symbols: ATBETAFRUCT4, VAC-INV | ATBETAFRUCT4; beta-fructofuranosidase/ hydrolase, hydrolyzing O-glycosyl compounds | chr1:4153652-4157644 FORWARD
minor CHO metabolism.raffinose family.galactinol synthases.putative	at1g60470	Cs7g08770	-2.59	Symbols: AtGolS4 | AtGolS4 (Arabidopsis thaliana galactinol synthase 4); transferase, transferring glycosyl groups / transferase, transferring hexosyl groups | chr1:22278975-22280586 REVERSE
minor CHO metabolism.raffinose family.raffinose synthases.known	at5g40390	Cs5g05900	-1.9981	Symbols: SIP1 | SIP1 (seed imbibition 1-like); galactinol-sucrose galactosyltransferase/ hydrolase, hydrolyzing O-glycosyl compounds | chr5:16161515-16165357 FORWARD
minor CHO metabolism.raffinose family.raffinose synthases.putative	at5g20250	Cs4g05490	-1.96156	Symbols: DIN10 | DIN10 (DARK INDUCIBLE 10); hydrolase, hydrolyzing O-glycosyl compounds | chr5:6833678-6836788 FORWARD
minor CHO metabolism.trehalose.potential TPS/TPP	at1g06410	Cs2g04470	-1.709	Symbols: ATTPS7, TPS7, ATTPSA | ATTPS7; alpha,alpha-trehalose-phosphate synthase (UDP-forming)/ transferase, transferring glycosyl groups / trehalose-phosphatase | chr1:1955413-1958756 FORWARD
mitochondrial electron transport / ATP synthesis.uncoupling protein	at4g24570	Cs3g17390	-1.90922	Symbols: DIC2 | mitochondrial substrate carrier family protein | chr4:12686459-12687650 FORWARD
cell wall.precursor synthesis.GAE	at4g30440	Cs4g02450	-1.20316	Symbols: GAE1 | GAE1 (UDP-D-GLUCURONATE 4-EPIMERASE 1); UDP-glucuronate 4-epimerase/ catalytic | chr4:14881855-14883480 REVERSE
cell wall.precursor synthesis.RHM	at1g78570	Cs7g16990	2.0293	Symbols: RHM1, ROL1, ATRHM1 | RHM1 (RHAMNOSE BIOSYNTHESIS 1); UDP-L-rhamnose synthase/ UDP-glucose 4,6-dehydratase/ catalytic | chr1:29549649-29552438 FORWARD
cell wall.cellulose synthesis.cellulose synthase	at1g55850	Cs4g08520	-4.33832	Symbols: ATCSLE1, CSLE1 | ATCSLE1; cellulose synthase/ transferase, transferring glycosyl groups | chr1:20876699-20879482 FORWARD
cell wall.cell wall proteins.AGPs	at2g46330	Cs4g15735	-2.87234	Symbols: AGP16, ATAGP16 | AGP16 (ARABINOGALACTAN PROTEIN 16) | chr2:19018509-19019255 REVERSE
cell wall.cell wall proteins.proline rich proteins	at2g21140	Cs8g09090	-3.16764	Symbols: ATPRP2 | ATPRP2 (PROLINE-RICH PROTEIN 2) | chr2:9060625-9062091 REVERSE
cell wall.degradation.pectate lyases and polygalacturonases	at3g61490	orange1.1t00402	-2.10237	glycoside hydrolase family 28 protein / polygalacturonase (pectinase) family protein | chr3:22758063-22760192 FORWARD
cell wall.modification	at5g13870	Cs8g12020	2.04631	Symbols: EXGT-A4 | EXGT-A4 (ENDOXYLOGLUCAN TRANSFERASE A4); hydrolase, acting on glycosyl bonds / hydrolase, hydrolyzing O-glycosyl compounds / xyloglucan:xyloglucosyl transferase | chr5:4474976-4477045 REVERSE
cell wall.modification	at1g69530	Cs5g10820	2.27116	Symbols: ATEXPA1, EXP1, AT-EXP1, ATEXP1, ATHEXP ALPHA 1.2 | ATEXPA1 (ARABIDOPSIS THALIANA EXPANSIN A1) | chr1:26141836-26143496 FORWARD
cell wall.modification	at4g17030	Cs2g26323	-2.3651	Symbols: ATEXLB1, EXPR, AT-EXPR, ATEXPR1, ATHEXP BETA 3.1 | ATEXLB1 (ARABIDOPSIS THALIANA EXPANSIN-LIKE B1) | chr4:9581586-9583290 REVERSE
cell wall.modification	at4g03210	Cs2g22200	-1.662	Symbols: XTH9 | XTH9 (XYLOGLUCAN ENDOTRANSGLUCOSYLASE/HYDROLASE 9); hydrolase, acting on glycosyl bonds / xyloglucan:xyloglucosyl transferase | chr4:1415949-1417327 FORWARD
cell wall.modification	at3g23730	orange1.1t02385	-1.80583	xyloglucan:xyloglucosyl transferase, putative / xyloglucan endotransglycosylase, putative / endo-xyloglucan transferase, putative | chr3:8550110-8551335 FORWARD
cell wall.pectin*esterases.PME	at2g26440	Cs4g06690	-2.59965	pectinesterase family protein | chr2:11247383-11249493 FORWARD
cell wall.pectin*esterases.acetyl esterase	at3g62060	orange1.1t01789	-1.03726	pectinacetylesterase family protein | chr3:22979955-22982944 FORWARD
lipid metabolism.FA synthesis and FA elongation.acyl-CoA binding protein	at1g31812	Cs3g09650	1.52719	Symbols: ACBP6, ACBP | ACBP6 (acyl-CoA-binding protein 6); acyl-CoA binding / phosphatidylcholine binding | chr1:11410875-11412204 REVERSE
lipid metabolism.FA desaturation.omega 3 desaturase	at3g11170	Cs6g08600	-1.51946	Symbols: FAD7, FADD | FAD7 (FATTY ACID DESATURASE 7); omega-3 fatty acid desaturase | chr3:3499801-3502452 FORWARD
lipid metabolism.lipid transfer proteins etc	at1g27950	Cs7g10800	1.37111	Symbols: LTPG1 | LTPG1 (GLYCOSYLPHOSPHATIDYLINOSITOL-ANCHORED LIPID PROTEIN TRANSFER 1) | chr1:9740704-9742159 FORWARD
lipid metabolism.''exotics'' (steroids, squalene etc).sphingolipids	at2g46210	orange1.1t00436	-1.96187	delta-8 sphingolipid desaturase, putative | chr2:18977344-18979001 FORWARD
lipid metabolism.lipid degradation.lipases.triacylglycerol lipase	at1g30370	Cs2g08310	-2.93937	lipase class 3 family protein | chr1:10719169-10720758 REVERSE
lipid metabolism.lipid degradation.lysophospholipases	at1g31480	Cs5g19700	-2.71823	Symbols: SGR2 | SGR2 (SHOOT GRAVITROPISM 2); phospholipase A1 | chr1:11265880-11271701 FORWARD
lipid metabolism.lipid degradation.lysophospholipases.carboxylesterase	at1g68620	orange1.1t04182	-2.2488	hydrolase | chr1:25765947-25767240 FORWARD
N-metabolism.N-degradation.glutamate dehydrogenase	at5g18170	Cs5g26650	-1.28398	Symbols: GDH1 | GDH1 (GLUTAMATE DEHYDROGENASE 1); ATP binding / glutamate dehydrogenase [NAD(P)+]/ oxidoreductase | chr5:6006039-6008472 FORWARD
amino acid metabolism.synthesis.aspartate family.methionine.methionine S-methyltransferase	at5g49810	Cs3g01530	1.9181	Symbols: MMT | MMT; S-adenosylmethionine-dependent methyltransferase | chr5:20239343-20246380 FORWARD
amino acid metabolism.synthesis.aromatic aa.phenylalanine.arogenate dehydratase / prephenate dehydratase	at1g08250	Cs3g07770	-2.31976	Symbols: ADT6 | ADT6 (arogenate dehydratase 6); arogenate dehydratase/ prephenate dehydratase | chr1:2588857-2590301 REVERSE
amino acid metabolism.degradation.serine-glycine-cysteine group.glycine	at1g79230	Cs4g12840	-2.17012	Symbols: HPR | HPR; glycerate dehydrogenase/ poly(U) binding | chr1:25493218-25495988 FORWARD
amino acid metabolism.degradation.serine-glycine-cysteine group.cysteine	at5g23980	Cs9g19350	2.50728	Symbols: ST1, ATMST1, MST1, ATRDH1, STR1 | MST1 (MERCAPTOPYRUVATE SULFURTRANSFERASE 1); 3-mercaptopyruvate sulfurtransferase/ sulfurtransferase/ thiosulfate sulfurtransferase | chr1:29800693-29803939 FORWARD
metal handling.acquisition	at1g56430	Cs3g15140	-2.28107	Symbols: ATFRO4, FRO4 | FRO4 (FERRIC REDUCTION OXIDASE 4); ferric-chelate reductase | chr5:8098052-8101323 REVERSE
metal handling.binding, chelation and storage	at5g54160	Cs5g16860	2.57727	Symbols: ATNAS4, NAS4 | NAS4 (NICOTIANAMINE SYNTHASE 4); nicotianamine synthase | chr1:21136944-21138087 FORWARD
secondary metabolism.phenylpropanoids.lignin biosynthesis.COMT	at3g57030	Cs7g12420	-2.64459	Symbols: ATOMT1, OMT1 | ATOMT1 (O-METHYLTRANSFERASE 1); caffeate O-methyltransferase/ myricetin 3'-O-methyltransferase/ quercetin 3-O-methyltransferase | chr5:21981996-21984363 FORWARD
secondary metabolism.N misc.alkaloid-like	at1g02205	Cs1g02760	2.06001	strictosidine synthase family protein | chr3:21101457-21103293 REVERSE
secondary metabolism.wax	at1g17020	Cs5g13150	2.16624	Symbols: CER1 | CER1 (ECERIFERUM 1); octadecanal decarbonylase | chr1:418767-422438 FORWARD
secondary metabolism.flavonoids.flavonols	at4g39230	Cs2g16260	-2.11404	Symbols: SRG1, ATSRG1 | SRG1 (SENESCENCE-RELATED GENE 1); oxidoreductase, acting on diphenols and related substances as donors, oxygen as acceptor / oxidoreductase, acting on paired donors, with incorporation or reduction of molecular oxygen, 2-oxoglutarate as one donor, and inc | chr1:5820206-5822013 FORWARD
secondary metabolism.flavonoids.isoflavonols	at2g46690	orange1.1t02550	-1.76155	isoflavone reductase, putative | chr4:18265885-18267829 REVERSE
hormone metabolism.auxin.induced-regulated-responsive-activated	at5g54510	Cs2g22260	-2.35094	auxin-responsive family protein | chr2:19180730-19181467 FORWARD
hormone metabolism.auxin.induced-regulated-responsive-activated	at3g60690	orange1.1t00211	-2.37424	Symbols: GH3.6, DFL1 | DFL1 (DWARF IN LIGHT 1); indole-3-acetic acid amido synthetase | chr5:22131093-22133678 REVERSE
hormone metabolism.auxin.induced-regulated-responsive-activated	at3g15210	Cs1g07950	1.79163	auxin-responsive family protein | chr3:22435121-22435949 FORWARD
hormone metabolism.ethylene.signal transduction	at5g51190	Cs9g13610	-1.28634	Symbols: ATERF-4, ERF4, RAP2.5, ATERF4 | ERF4 (ETHYLENE RESPONSIVE ELEMENT BINDING FACTOR 4); DNA binding / protein binding / transcription factor/ transcription repressor | chr3:5121422-5122562 FORWARD
hormone metabolism.ethylene.signal transduction	at4g31980	Cs2g01090	-2.26034	AP2 domain-containing transcription factor, putative | chr5:20800584-20801416 REVERSE
hormone metabolism.ethylene.signal transduction	at1g52820	Cs4g20370	-2.19833	unknown protein | chr4:15464905-15469204 FORWARD
hormone metabolism.gibberelin.synthesis-degradation	at1g05160	Cs7g22840	1.70133	2-oxoglutarate-dependent dioxygenase, putative | chr1:19669183-19670427 FORWARD
hormone metabolism.gibberelin.synthesis-degradation.ent-kaurenoic acid hydroxylase/oxygenase	at5g66430	Cs2g19320	2.55514	Symbols: CYP88A3, ATKAO1, KAO1 | CYP88A3 (CYTOCHROME P450 88 A3); ent-kaurenoate oxidase/ oxygen binding | chr1:1487378-1490947 REVERSE
hormone metabolism.salicylic acid.synthesis-degradation	at2g16710	Cs7g20370	-2.00667	S-adenosyl-L-methionine:carboxyl methyltransferase family protein | chr5:26525410-26526799 REVERSE
Co-factor and vitamine metabolism.iron-sulphur clusters	at2g38870	Cs9g15430	5.69485	hesB-like domain-containing protein | chr2:7248138-7250291 FORWARD
stress.biotic	at5g63660	Cs1g19393	-1.25768	protease inhibitor, putative | chr2:16236381-16237280 REVERSE
stress.biotic	at3g14470	Cs7g16030	1.47758	Symbols: LCR74, PDF2.5 | PDF2.5 | chr5:25485692-25486062 FORWARD
stress.biotic.PR-proteins	at1g17860	Cs1g09420	-2.06619	disease resistance protein (NBS-LRR class), putative | chr3:4857940-4861247 FORWARD
stress.biotic.PR-proteins.proteinase inhibitors.trypsin inhibitor	at3g12580	Cs8g18260	-3.34827	trypsin and protease inhibitor family protein / Kunitz family protein | chr1:6149301-6150038 FORWARD
stress.abiotic.heat	at5g52640	Cs5g03150	-1.21755	Symbols: HSP70 | HSP70 (heat shock protein 70); ATP binding | chr3:3991261-3993792 REVERSE
stress.abiotic.heat	at1g78240	Cs3g18140	-2.54745	Symbols: HSP81-1, ATHS83, HSP81.1, HSP83, ATHSP90.1 | ATHSP90.1 (HEAT SHOCK PROTEIN 90.1); ATP binding / unfolded protein binding | chr5:21352399-21355361 FORWARD
stress.abiotic.drought/salt	at4g02260	Cs5g33500	-1.78139	Symbols: TSD2, QUA2 | TSD2 (TUMOROUS SHOOT DEVELOPMENT 2); methyltransferase | chr1:29432829-29436484 REVERSE
stress.abiotic.touch/wounding	at1g72610	Cs1g17550	-1.8764	Symbols: RSH1, AT-RSH1, ATRSH1 | RSH1 (RELA-SPOT HOMOLOG 1); catalytic | chr4:985232-991494 FORWARD
stress.abiotic.unspecified	at4g25570	Cs9g17220	-1.9336	Symbols: GLP1, ATGER1, GER1 | GER1 (GERMIN-LIKE PROTEIN 1); oxalate oxidase | chr1:27339114-27340044 REVERSE
redox.ascorbate and glutathione	at1g06620	Cs9g09010	-1.0034	Symbols: ACYB-2 | ACYB-2; carbon-monoxide oxygenase | chr4:13053686-13055623 REVERSE
redox.ascorbate and glutathione	at5g21105	Cs2g29090	-2.0981	2-oxoglutarate-dependent dioxygenase, putative | chr1:2025601-2027271 FORWARD
redox.ascorbate and glutathione.ascorbate	at1g28480	Cs2g16150	-1.28212	L-ascorbate oxidase/ copper ion binding / oxidoreductase | chr5:7172687-7177841 FORWARD
redox.glutaredoxins	at5g18100	Cs5g26750	-2.58049	Symbols: GRX480 | GRX480; electron carrier/ protein disulfide oxidoreductase | chr1:10013474-10014073 REVERSE
redox.dismutases and catalases	at5g20070	Cs4g17530	1.14265	Symbols: CSD3 | CSD3 (copper/zinc superoxide dismutase 3); superoxide dismutase | chr5:5987187-5988885 FORWARD
nucleotide metabolism.salvage.NUDIX hydrolases	at3g53620	Cs6g05740	1.9688	Symbols: ATNUDT19, ATNUDX19 | ATNUDX19 (ARABIDOPSIS THALIANA NUDIX HYDROLASE HOMOLOG 19); hydrolase/ metal ion binding | chr5:6779854-6782482 FORWARD
nucleotide metabolism.phosphotransfer and pyrophosphatases.misc	at4g20960	orange1.1t02258	1.77894	Symbols: AtPPa4 | AtPPa4 (Arabidopsis thaliana pyrophosphorylase 4); inorganic diphosphatase | chr3:19880504-19883672 FORWARD
nucleotide metabolism.deoxynucleotide metabolism.cytosine deaminase	at1g80160	Cs1g25040	2.15654	cytidine/deoxycytidylate deaminase family protein | chr4:11211946-11213644 FORWARD
Biodegradation of Xenobiotics.lactoylglutathione lyase	at5g59590	Cs8g19260	-1.40465	lactoylglutathione lyase family protein / glyoxalase I family protein | chr1:30151003-30152190 FORWARD
misc.UDP glucosyl and glucoronyl transferases	at2g23250	Cs8g04930	-1.99754	Symbols: UGT76E2 | UGT76E2 (UDP-GLUCOSYL TRANSFERASE 76E2); UDP-glycosyltransferase/ quercetin 3-O-glucosyltransferase/ quercetin 7-O-glucosyltransferase | chr5:24008983-24010649 REVERSE
misc.UDP glucosyl and glucoronyl transferases	at5g44640	Cs7g01360	-1.6014	Symbols: UGT84B2 | UGT84B2 (UDP-glucosyl transferase 84B2); UDP-glycosyltransferase/ abscisic acid glucosyltransferase/ transferase, transferring glycosyl groups | chr2:9897809-9899125 REVERSE
misc.gluco-, galacto- and mannosidases	at2g28470	Cs8g16800	-2.09319	Symbols: BGLU13 | BGLU13 (BETA GLUCOSIDASE 13); catalytic/ cation binding / hydrolase, hydrolyzing O-glycosyl compounds | chr5:18011146-18012882 FORWARD
misc.gluco-, galacto- and mannosidases.beta-galactosidase	at1g72990	Cs1g18190	-1.83351	Symbols: BGAL8 | BGAL8 (beta-galactosidase 8); beta-galactosidase/ catalytic/ cation binding / sugar binding | chr2:12168840-12173570 REVERSE
misc.gluco-, galacto- and mannosidases.beta-galactosidase	at2g43670	Cs4g08550	-1.67987	Symbols: BGAL17 | BGAL17 (beta-galactosidase 17); beta-galactosidase/ catalytic/ cation binding | chr1:27457266-27462389 REVERSE
misc.beta 1,3 glucan hydrolases	at5g05320	Cs8g02450	-2.10405	glycosyl hydrolase family protein 17 | chr2:18105125-18106043 FORWARD
misc.oxidases - copper, flavone etc.	at1g72970	Cs1g18110	-2.8015	monooxygenase, putative (MO3) | chr5:1575006-1576731 REVERSE
misc.nitrilases, *nitrile lyases, berberine bridge enzymes, reticuline oxidases, troponine reductases	at1g30760	Cs2g10070	1.03948	Symbols: HTH, EDA17 | HTH (HOTHEAD); FAD binding / aldehyde-lyase/ mandelonitrile lyase | chr1:27452766-27455964 FORWARD
misc.nitrilases, *nitrile lyases, berberine bridge enzymes, reticuline oxidases, troponine reductases	at5g02790	Cs6g03820	-2.22192	FAD-binding domain-containing protein | chr1:10918278-10920677 FORWARD
misc.glutathione S transferases	at2g45550	orange1.1t04132	-1.90833	In2-1 protein, putative | chr5:632796-635125 FORWARD
misc.cytochrome P450	at1g64940	Cs7g15470	6.26834	Symbols: CYP76C4 | CYP76C4; electron carrier/ heme binding / iron ion binding / monooxygenase/ oxygen binding | chr2:18773541-18775654 REVERSE
misc.cytochrome P450	at5g05340	Cs1g20230	-2.36645	Symbols: CYP89A6 | CYP89A6; electron carrier/ heme binding / iron ion binding / monooxygenase/ oxygen binding | chr1:24123789-24125324 FORWARD
misc.peroxidases	at5g06720	orange1.1t02225	1.83404	peroxidase, putative | chr5:1578951-1580875 REVERSE
misc.peroxidases	at4g19840	Cs7g16020	-4.21799	peroxidase, putative | chr5:2077420-2079005 REVERSE
misc.myrosinases-lectin-jacalin	at1g62760	Cs5g09360	-1.94327	Symbols: ATPP2-A1, ATPP2A-1, PP2-A1 | ATPP2-A1; carbohydrate binding | chr4:10774273-10775901 FORWARD
misc.invertase/pectin methylesterase inhibitor family protein	at1g14890	Cs2g17080	-2.73672	invertase/pectin methylesterase inhibitor family protein | chr1:23237574-23238512 REVERSE
misc.invertase/pectin methylesterase inhibitor family protein	at2g23540	Cs9g02170	1.01372	enzyme inhibitor/ pectinesterase/ pectinesterase inhibitor | chr1:5137014-5137957 FORWARD
misc.GDSL-motif lipase	at3g26560	Cs4g16750	2.48809	GDSL-motif lipase/hydrolase family protein | chr2:10024346-10026233 FORWARD
RNA.processing	at5g22250	Cs6g12480	-1.99941	ATP-dependent RNA helicase, putative | chr3:9749904-9753772 REVERSE
RNA.processing.ribonucleases	at1g68840	Cs7g12870	-2.63466	CCR4-NOT transcription complex protein, putative | chr5:7365532-7366778 REVERSE
RNA.regulation of transcription.AP2/EREBP, APETALA2/Ethylene-responsive element binding protein family	at1g19210	Cs4g07040	-2.0852	Symbols: RAV2, RAP2.8, TEM2 | RAV2 (REGULATOR OF THE ATPASE OF THE VACUOLAR MEMBRANE); DNA binding / transcription factor/ transcription repressor | chr1:25880327-25881736 FORWARD
RNA.regulation of transcription.AP2/EREBP, APETALA2/Ethylene-responsive element binding protein family	at1g24590	Cs7g09370	-2.91535	AP2 domain-containing transcription factor, putative | chr1:6626822-6627530 REVERSE
RNA.regulation of transcription.AP2/EREBP, APETALA2/Ethylene-responsive element binding protein family	at1g78080	Cs3g18470	1.81715	Symbols: DRNL, DRN-LIKE, SOB2, ESR2 | DRNL (DORNROSCHEN-LIKE); DNA binding / transcription factor | chr1:8714389-8715309 REVERSE
RNA.regulation of transcription.AP2/EREBP, APETALA2/Ethylene-responsive element binding protein family	at4g20970	orange1.1t02482	-1.45147	Symbols: RAP2.4 | RAP2.4 (related to AP2 4); DNA binding / transcription factor | chr1:29364249-29366073 FORWARD
RNA.regulation of transcription.bHLH,Basic Helix-Loop-Helix family	at3g61950	orange1.1t00575	-2.35626	basic helix-loop-helix (bHLH) family protein | chr4:11215259-11216212 FORWARD
RNA.regulation of transcription.bHLH,Basic Helix-Loop-Helix family	at1g27730	Cs3g15900	2.00256	basic helix-loop-helix (bHLH) family protein | chr3:22939546-22941451 FORWARD
RNA.regulation of transcription.C2H2 zinc finger family	at2g40140	Cs7g31000	-1.92454	Symbols: STZ, ZAT10 | STZ (salt tolerance zinc finger); nucleic acid binding / transcription factor/ transcription repressor/ zinc ion binding | chr1:9648141-9649073 REVERSE
RNA.regulation of transcription.C3H zinc finger family	at5g06510	Cs6g13560	-1.77689	Symbols: CZF1, ZFAR1, SZF2, ATSZF2 | CZF1; transcription factor | chr2:16772073-16774657 FORWARD
RNA.regulation of transcription.CCAAT box binding factor family, HAP2	at5g06800	orange1.1t02260	2.44087	Symbols: NF-YA10 | NF-YA10 (NUCLEAR FACTOR Y, SUBUNIT A10); transcription factor | chr5:1984991-1987044 FORWARD
RNA.regulation of transcription.G2-like transcription factor family, GARP	at2g28610	Cs8g17610	2.04303	myb family transcription factor | chr5:2103162-2105898 FORWARD
RNA.regulation of transcription.HB,Homeobox transcription factor family	at5g03790	Cs6g15700	2.83571	Symbols: PRS, WOX3, PRS1 | PRS (PRESSED FLOWER); transcription factor | chr2:12262013-12263415 FORWARD
RNA.regulation of transcription.HB,Homeobox transcription factor family	at1g73360	Cs5g16510	1.80129	Symbols: ATHB51, LMI1, HB51 | HB51; DNA binding / sequence-specific DNA binding / transcription factor | chr5:1004983-1006373 FORWARD
RNA.regulation of transcription.HB,Homeobox transcription factor family	at4g37260	Cs8g05000	1.53184	Symbols: HDG11, EDT1, ATHDG11 | HDG11 (HOMEODOMAIN GLABROUS 11); DNA binding / transcription factor | chr1:27578696-27582521 REVERSE
RNA.regulation of transcription.MYB domain transcription factor family	at3g50060	Cs3g23950	-1.8801	Symbols: MYB73, ATMYB73 | MYB73 (MYB DOMAIN PROTEIN 73); DNA binding / transcription factor | chr4:17540490-17541799 FORWARD
RNA.regulation of transcription.MYB domain transcription factor family	at3g16350	Cs1g15730	-1.4827	Symbols: MYB77 | MYB77; DNA binding / transcription factor | chr3:18557970-18559106 REVERSE
RNA.regulation of transcription.MYB-related transcription factor family	at1g68710	orange1.1t03764	-1.86545	myb family transcription factor | chr3:5547718-5549660 FORWARD
RNA.regulation of transcription.bZIP transcription factor family	at1g68640	Cs7g13010	-2.70116	haloacid dehalogenase-like hydrolase family protein | chr1:25793207-25798257 REVERSE
RNA.regulation of transcription.bZIP transcription factor family	at5g14620	Cs2g27880	4.71599	Symbols: PAN | PAN (PERIANTHIA); DNA binding / transcription factor | chr1:25769576-25772543 REVERSE
RNA.regulation of transcription.DNA methyltransferases	at1g08460	Cs6g12720	4.2674	Symbols: DRM2, DMT7 | DRM2 (DOMAINS REARRANGED METHYLTRANSFERASE 2); N-methyltransferase | chr5:4715253-4718704 REVERSE
RNA.regulation of transcription.HDA	at5g55760	Cs2g19220	-1.88053	Symbols: HDA08, HDA8, ATHDA8 | HDA08; histone deacetylase | chr1:2672451-2674628 FORWARD
RNA.regulation of transcription.HDA	at1g15910	Cs1g11110	1.66418	Symbols: SRT1 | SRT1 (sirtuin 1); DNA binding / NAD or NADH binding / NAD-dependent histone deacetylase/ zinc ion binding | chr5:22567222-22570963 FORWARD
RNA.regulation of transcription.putative transcription regulator	at5g47430	Cs5g08590	1.24804	XH/XS domain-containing protein / XS zinc finger domain-containing protein | chr1:5465336-5469125 FORWARD
RNA.regulation of transcription.putative transcription regulator	at4g02990	Cs5g31960	-1.84079	zinc ion binding | chr5:19235631-19241221 REVERSE
RNA.regulation of transcription.unclassified	at2g36320	Cs6g15060	-2.0369	mitochondrial transcription termination factor family protein / mTERF family protein | chr4:1321859-1324004 FORWARD
RNA.regulation of transcription.unclassified	at1g54690	Cs5g32200	-1.57092	zinc finger (AN1-like) family protein | chr2:15228788-15230496 FORWARD
DNA.synthesis/chromatin structure.histone	at1g01490	Cs3g25160	2.0193	Symbols: HTA3, H2AXB, G-H2AX, GAMMA-H2AX | GAMMA-H2AX (GAMMA HISTONE VARIANT H2AX); DNA binding | chr1:20414316-20415287 REVERSE
DNA.repair	at5g16130	Cs6g18590	2.16251	heavy-metal-associated domain-containing protein | chr1:180120-182358 REVERSE
protein.synthesis.ribosomal protein.eukaryotic.40S subunit.S7	at5g59850	Cs7g28790	1.03159	40S ribosomal protein S7 (RPS7C) | chr5:5268421-5270156 FORWARD
protein.synthesis.ribosomal protein.eukaryotic.40S subunit.S15A	at3g05590	Cs3g14570	1.31795	40S ribosomal protein S15A (RPS15aF) | chr5:24112200-24113617 REVERSE
protein.synthesis.ribosomal protein.eukaryotic.60S subunit.L18	at3g44590	Cs6g15220	1.14783	Symbols: RPL18 | RPL18 (RIBOSOMAL PROTEIN L18); structural constituent of ribosome | chr3:1621457-1623014 FORWARD
protein.synthesis.ribosomal protein.eukaryotic.60S subunit.P2	at5g54940	Cs4g10310	1.18489	60S acidic ribosomal protein P2 (RPP2D) | chr3:16163850-16164931 FORWARD
protein.synthesis.initiation	at2g30020	Cs8g20420	-2.79229	eukaryotic translation initiation factor SUI1, putative | chr5:22308271-22309408 REVERSE
protein.postranslational modification	at3g12620	Cs6g03790	-2.67166	protein phosphatase 2C, putative / PP2C, putative | chr2:12814410-12816088 FORWARD
protein.postranslational modification	at4g03230	Cs2g22380	-2.18805	protein phosphatase 2C family protein / PP2C family protein | chr3:4009275-4011399 REVERSE
protein.postranslational modification	at4g33950	Cs5g34270	-2.12708	ATP binding / kinase/ protein kinase/ protein serine/threonine kinase/ protein tyrosine kinase/ sugar binding | chr4:1419278-1422804 REVERSE
protein.postranslational modification.kinase	at4g29810	Cs4g14990	-1.04582	Symbols: OST1, SNRK2-6, SRK2E, SNRK2.6, P44 | OST1 (OPEN STOMATA 1); calcium-dependent protein serine/threonine kinase/ kinase/ protein kinase | chr4:16272253-16274810 FORWARD
protein.postranslational modification.kinase	at1g76140	Cs3g26850	1.18846	Symbols: ATMKK2, MKK2, MK1 | ATMKK2 (ARABIDOPSIS THALIANA MAP KINASE KINASE 2); MAP kinase kinase/ kinase | chr4:14593039-14595269 REVERSE
protein.degradation	at5g67360	Cs3g15800	1.83674	serine-type endopeptidase/ serine-type peptidase | chr1:28571130-28575036 FORWARD
protein.degradation.subtilases	at1g20160	Cs3g26520	-3.88957	Symbols: ARA12 | ARA12; serine-type endopeptidase | chr5:26871891-26874579 REVERSE
protein.degradation.subtilases	at1g47128	Cs3g23180	-2.8408	Symbols: ATSBT5.2 | ATSBT5.2; identical protein binding / serine-type endopeptidase | chr1:6990794-6993891 REVERSE
protein.degradation.cysteine protease	at1g64830	orange1.1t04144	-1.3198	Symbols: RD21, RD21A | RD21 (responsive to dehydration 21); cysteine-type endopeptidase/ cysteine-type peptidase | chr1:17282825-17285670 REVERSE
protein.degradation.aspartate protease	at1g49050	Cs7g26530	5.69138	aspartyl protease family protein | chr1:24091271-24092566 REVERSE
protein.degradation.aspartate protease	at1g17870	Cs8g03710	-1.93527	aspartyl protease family protein | chr1:18150538-18153361 FORWARD
protein.degradation.metalloprotease	at5g45290	orange1.1t03598	-2.75165	Symbols: ATEGY3, EGY3 | EGY3 (ETHYLENE-DEPENDENT GRAVITROPISM-DEFICIENT AND YELLOW-GREEN-LIKE 3) | chr1:6149939-6152222 REVERSE
protein.degradation.ubiquitin.E3.RING	at5g59550	Cs6g06830	1.05785	zinc finger (C3HC4-type RING finger) family protein | chr5:18349782-18352498 REVERSE
protein.degradation.ubiquitin.E3.RING	at3g16720	Cs9g04030	-2.49469	zinc finger (C3HC4-type RING finger) family protein | chr5:23998259-23999793 REVERSE
protein.degradation.ubiquitin.E3.RING	at2g15530	Cs8g05430	-2.03249	Symbols: ATL2 | ATL2; protein binding / zinc ion binding | chr3:5692738-5694127 FORWARD
protein.degradation.ubiquitin.E3.RING	at5g49610	Cs6g07080	2.13139	zinc finger (C3HC4-type RING finger) family protein | chr2:6772946-6777271 FORWARD
protein.degradation.ubiquitin.E3.SCF.FBOX	at2g25490	Cs4g17960	-1.8297	F-box family protein | chr5:20131274-20132729 REVERSE
protein.degradation.ubiquitin.E3.SCF.FBOX	at1g26810	Cs7g03750	-2.32391	Symbols: EBF1, FBL6 | EBF1 (EIN3-BINDING F BOX PROTEIN 1); protein binding / ubiquitin-protein ligase | chr2:10847375-10850532 REVERSE
protein.glycosylation.beta-1,3-galactosyltransferase(beta-1,3-GalT)	at4g08950	Cs3g18070	2.15878	Symbols: GALT1 | GALT1 (GALACTOSYLTRANSFERASE1); UDP-galactose:N-glycan beta-1,3-galactosyltransferase/ transferase, transferring glycosyl groups / transferase, transferring hexosyl groups | chr1:9286643-9289969 REVERSE
signalling.in sugar and nutrient physiology	at5g64260	Cs3g18050	-1.09961	Symbols: EXO | EXO (EXORDIUM) | chr4:5740297-5741524 FORWARD
signalling.in sugar and nutrient physiology	at1g70530	Cs6g16020	-2.0882	Symbols: EXL2 | EXL2 (EXORDIUM LIKE 2) | chr5:25703929-25705316 FORWARD
signalling.receptor kinases.DUF 26	at1g16120	orange1.1t01937	-2.43296	protein kinase family protein | chr1:26588750-26591379 REVERSE
signalling.receptor kinases.wall associated kinase	at3g50770	Cs1g23590	-2.05474	Symbols: WAKL1 | WAKL1 (wall associated kinase-like 1); kinase | chr1:5522639-5524983 FORWARD
signalling.calcium	at5g39670	Cs6g21420	-1.52216	calmodulin-related protein, putative | chr3:18873958-18874780 FORWARD
signalling.calcium	at1g18210	orange1.1t00071	-1.88085	calcium-binding EF hand family protein | chr5:15883179-15884067 FORWARD
signalling.calcium	at1g76650	Cs5g07160	-1.35261	calcium-binding protein, putative | chr1:6267969-6268828 REVERSE
signalling.calcium	at2g46600	orange1.1t00531	-1.74804	Symbols: CML38 | calcium-binding EF hand family protein | chr1:28766750-28767517 REVERSE
signalling.calcium	at1g77660	Cs3g19390	-2.13758	calcium-binding protein, putative | chr2:19136019-19136600 FORWARD
signalling.phosphinositides.phosphatidylinositol-4-phosphate 5-kinase	at4g28950	Cs4g16130	1.51084	MORN (Membrane Occupation and Recognition Nexus) repeat-containing protein /phosphatidylinositol-4-phosphate 5-kinase-related | chr1:29185899-29187825 REVERSE
signalling.G-proteins	at3g45640	Cs8g17360	1.28902	Symbols: ARAC7, ATROP9, ATRAC7, RAC7, ROP9 | ROP9 (RHO-RELATED PROTEIN FROM PLANTS 9); GTP binding | chr4:14277994-14279984 FORWARD
signalling.MAP kinases	at1g05100	Cs2g21150	-2.394	Symbols: ATMPK3, MPK3 | ATMPK3 (ARABIDOPSIS THALIANA MITOGEN-ACTIVATED PROTEIN KINASE 3); MAP kinase/ kinase/ protein binding / protein kinase | chr3:16756770-16758698 FORWARD
signalling.MAP kinases	at1g73500	orange1.1t02662	-1.60472	Symbols: MAPKKK18 | MAPKKK18; ATP binding / kinase/ protein kinase/ protein serine/threonine kinase | chr1:1469610-1470881 FORWARD
signalling.MAP kinases	at3g21510	Cs9g05280	-2.48687	Symbols: ATMKK9, MKK9 | MKK9 (MAP KINASE KINASE 9); MAP kinase kinase/ kinase/ protein kinase activator | chr1:27639091-27640529 REVERSE
signalling.MAP kinases	at2g14820	Cs8g04290	1.18846	Symbols: ATMKK2, MKK2, MK1 | ATMKK2 (ARABIDOPSIS THALIANA MAP KINASE KINASE 2); MAP kinase kinase/ kinase | chr4:14593039-14595269 REVERSE
signalling.phosphorelay	at5g62100	Cs2g08280	1.82116	Symbols: AHP1 | AHP1 (HISTIDINE-CONTAINING PHOSPHOTRANSMITTER 1); histidine phosphotransfer kinase | chr3:7578175-7579599 REVERSE
signalling.light	at3g49650	Cs1g20970	2.29424	Symbols: NPY2 | NPY2 (NAKED PINS IN YUC MUTANTS 2); protein binding / signal transducer | chr2:6358864-6361300 FORWARD
cell	at3g22880	Cs9g07720	-1.64133	Symbols: ATBAG2 | ATBAG2 (ARABIDOPSIS THALIANA BCL-2-ASSOCIATED ATHANOGENE 2) | chr5:24940396-24941955 FORWARD
cell.organisation	at2g35980	Cs6g13820	1.78059	kinesin motor protein-related | chr3:18405008-18409709 REVERSE
cell.division	at5g53950	Cs1g08000	-1.9318	Symbols: ATDMC1, DMC1, ARLIM15 | DMC1 (DISRUPTION OF MEIOTIC CONTROL 1); ATP binding / DNA binding / DNA-dependent ATPase/ damaged DNA binding / nucleoside-triphosphatase/ nucleotide binding / protein binding | chr3:8097687-8100820 REVERSE
development.unspecified	at2g39705	Cs7g31690	-2.32276	Symbols: YLS9, NHL10, ATNHL10 | YLS9 (YELLOW-LEAF-SPECIFIC GENE 9) | chr2:15110588-15111471 FORWARD
development.unspecified	at1g01720	Cs1g08440	2.02983	Symbols: CUC2, ANAC098 | CUC2 (CUP-SHAPED COTYLEDON 2); transcription factor | chr5:21901966-21903823 REVERSE
development.unspecified	at5g04930	Cs6g10130	2.01336	Symbols: RTFL8, DVL11 | RTFL8 (ROTUNDIFOLIA LIKE 8) | chr2:16556856-16557577 FORWARD
development.unspecified	at2g39890	Cs5g06430	-2.21111	Symbols: ATAF1, ANAC002 | ATAF1; transcription activator/ transcription factor | chr1:268330-269819 FORWARD
transport.p- and v-ATPases	at1g77380	Cs3g20070	-2.14297	Symbols: ALA1 | ALA1 (aminophospholipid ATPase1); ATPase, coupled to transmembrane movement of ions, phosphorylative mechanism | chr5:1444870-1449817 FORWARD
transport.amino acids	at3g28960	Cs6g21320	-2.01927	Symbols: PROT1, ATPROT1 | PROT1 (PROLINE TRANSPORTER 1); L-proline transmembrane transporter/ amino acid transmembrane transporter | chr2:16655679-16658331 FORWARD
transport.amino acids	at2g22500	Cs1g20270	-2.00458	Symbols: AAP3, ATAAP3 | AAP3; amino acid transmembrane transporter | chr1:29074888-29077390 REVERSE
transport.amino acids	at5g55930	Cs4g08360	-2.45082	amino acid transporter family protein | chr3:10984245-10985767 REVERSE
transport.metabolite transporters at the mitochondrial membrane	at3g05030	Cs9g05010	-1.35727	Symbols: UCP5, ATPUMP5, DIC1 | UCP5 (UNCOUPLING PROTEIN 5); binding | chr2:9563224-9564751 REVERSE
transport.peptides and oligopeptides	at1g79610	orange1.1t04447	-2.78094	Symbols: ATOPT1, OPT1 | OPT1 (OLIGOPEPTIDE TRANSPORTER 1); oligopeptide transporter | chr5:22652715-22656106 FORWARD
transport.unspecified cations	at5g47560	Cs2g02120	1.45792	Symbols: NHX2, ATNHX2 | NHX2 (SODIUM HYDROGEN EXCHANGER 2); sodium ion transmembrane transporter/ sodium:hydrogen antiporter | chr3:1393298-1396784 REVERSE
transport.unspecified cations	at4g13420	Cs7g02320	-3.38768	Symbols: ATNHX6, NHX6 | sodium proton exchanger, putative (NHX6) | chr1:29952873-29957189 REVERSE
transport.unspecified cations	at4g00430	Cs6g07970	-1.68221	Symbols: ATTDT, ATSDAT, TDT | TDT (TONOPLAST DICARBOXYLATE TRANSPORTER); malate transmembrane transporter/ sodium:dicarboxylate symporter | chr5:19287369-19290465 REVERSE
transport.potassium	at2g36830	orange1.1t03005	-2.67881	Symbols: HAK5, ATHAK5 | HAK5 (HIGH AFFINITY K+ TRANSPORTER 5); potassium ion transmembrane transporter/ potassium:sodium symporter | chr4:7796850-7802251 REVERSE
transport.Major Intrinsic Proteins.PIP	at5g17850	Cs5g27300	1.16697	Symbols: TMP-C, PIP1;4, PIP1E | PIP1;4 (PLASMA MEMBRANE INTRINSIC PROTEIN 1;4); water channel | chr4:185450-187627 REVERSE
transport.Major Intrinsic Proteins.TIP	at2g38170	Cs6g08320	-1.72953	Symbols: GAMMA-TIP, TIP1;1, GAMMA-TIP1 | GAMMA-TIP (GAMMA TONOPLAST INTRINSIC PROTEIN); water channel | chr2:15445425-15446574 FORWARD
transport.calcium	at2g32150	Cs9g06670	-1.88157	cation exchanger, putative (CAX8) | chr5:5899253-5900932 FORWARD
transport.calcium	at3g11600	Cs6g13980	-1.53548	Symbols: CAX1, ATCAX1, RCI4 | CAX1 (cation exchanger 1); calcium ion transmembrane transporter/ calcium:cation antiporter/ calcium:hydrogen antiporter | chr2:15990045-15993278 REVERSE
not assigned.no ontology	at5g40670	Cs2g24290	-1.8032	haloacid dehalogenase-like hydrolase family protein | chr2:13659006-13660764 FORWARD
not assigned.no ontology	at3g29635	Cs7g25720	1.83491	unknown protein | chr3:3667229-3667979 FORWARD
not assigned.no ontology	at3g19615	Cs8g04160	-1.36126	PQ-loop repeat family protein / transmembrane family protein | chr5:16285711-16287793 FORWARD
not assigned.no ontology	at5g62840	Cs5g05310	-1.76934	transferase family protein | chr3:11465851-11467227 REVERSE
not assigned.no ontology	at3g26040	Cs1g05910	-2.08049	unknown protein | chr3:6814966-6815403 REVERSE
not assigned.no ontology	at4g11570	Cs5g03600	-4.56688	phosphoglycerate/bisphosphoglycerate mutase family protein | chr5:25228225-25229683 REVERSE
not assigned.no ontology	at3g48240	Cs5g06060	-3.688	transferase family protein | chr3:9519741-9521070 FORWARD
not assigned.no ontology	at2g28880	Cs7g27210	-1.76524	haloacid dehalogenase-like hydrolase family protein | chr4:7004333-7006081 FORWARD
not assigned.no ontology	at1g49750	Cs8g05230	-1.723	octicosapeptide/Phox/Bem1p (PB1) domain-containing protein | chr3:17867316-17868387 FORWARD
not assigned.no ontology	at5g62740	Cs6g20630	-1.97475	Symbols: emb1997 | emb1997 (embryo defective 1997); anthranilate synthase/ catalytic/ oxo-acid-lyase | chr2:12398745-12403528 REVERSE
not assigned.no ontology	at5g24890	Cs7g07160	-1.6408	leucine-rich repeat family protein | chr1:18410929-18412801 REVERSE
not assigned.no ontology	at1g78210	Cs3g18210	-2.17188	band 7 family protein | chr5:25200947-25202756 FORWARD
not assigned.no ontology	at4g37380	Cs1g22180	-1.85957	unknown protein | chr5:8558191-8559406 REVERSE
not assigned.no ontology	at1g55790	Cs4g08090	1.82239	hydrolase, alpha/beta fold family protein | chr1:29422716-29424375 REVERSE
not assigned.no ontology.pentatricopeptide (PPR) repeat-containing protein	at5g04680	Cs8g11560	-2.01341	pentatricopeptide (PPR) repeat-containing protein | chr4:17572040-17573938 REVERSE
not assigned.unknown	at4g37680	Cs1g21620	-1.99303	ATP binding / nucleotide binding / phenylalanine-tRNA ligase | chr1:20853792-20856122 REVERSE
not assigned.unknown	at5g52900	Cs9g18920	-2.36329	FUNCTIONS IN: molecular_function unknown; INVOLVED IN: biological_process unknown; LOCATED IN: cellular_component unknown; CONTAINS InterPro DOMAIN/s: Ankyrin (InterPro:IPR002110); BEST Arabidopsis thaliana protein match is: unknown protein (TAIR:AT5G04700.1); Has 351 Blast hits to 330 proteins in 31 species: Archae - 0; Bacteria - 0; Metazoa - 63; Fungi - 2; Plants - 240; Viruses - 0; Other Euka…
not assigned.unknown	at1g19180	Cs1g17220	-3.19415	Symbols: HHP4 | HHP4 (heptahelical protein 4); receptor | chr4:17700711-17702753 FORWARD
not assigned.unknown	at1g16290	orange1.1t03262	-2.33437	unknown protein | chr5:21452442-21453808 REVERSE
not assigned.unknown	at3g03280	Cs6g18090	-1.08348	Symbols: JAZ1, TIFY10A | JAZ1 (JASMONATE-ZIM-DOMAIN PROTEIN 1); protein binding | chr1:6622094-6623620 FORWARD
not assigned.unknown	at3g57450	Cs7g02050	-2.18768	FUNCTIONS IN: molecular_function unknown; INVOLVED IN: biological_process unknown; LOCATED IN: chloroplast, vacuole; EXPRESSED IN: 19 plant structures; EXPRESSED DURING: 11 growth stages; CONTAINS InterPro DOMAIN/s: Lytic transglycosylase-like, catalytic (InterPro:IPR008258); Has 119 Blast hits to 113 proteins in 24 species: Archae - 0; Bacteria - 39; Metazoa - 0; Fungi - 0; Plants - 18; Viruses …
not assigned.unknown	at1g29050	Cs2g04980	-2.68983	unknown protein | chr3:765459-766387 FORWARD
not assigned.unknown	at2g28580	Cs6g14820	-2.06844	unknown protein | chr3:21261934-21262622 FORWARD
not assigned.unknown	at1g22750	Cs3g22020	-2.01033	unknown protein | chr1:10136230-10139208 REVERSE
not assigned.unknown	at2g40000	Cs7g31360	2.03171	unknown protein | chr2:12244859-12248450 FORWARD
not assigned.unknown	at4g22920	Cs5g10040	-2.28503	unknown protein | chr1:8050860-8052904 FORWARD
not assigned.unknown	at4g15020	Cs7g31770	-2.65182	Symbols: HSPRO2, ATHSPRO2 | HSPRO2 (ARABIDOPSIS ORTHOLOG OF SUGAR BEET HS1 PRO-1 2) | chr2:16700510-16702028 REVERSE
not assigned.unknown	at3g60480	Cs1g03440	-1.73884	Symbols: ATNYE1, NYE1 | NYE1 (NON-YELLOWING 1) | chr4:12016525-12018492 REVERSE
not assigned.unknown	at2g25770	orange1.1t03813	-1.90648	DNA binding / protein dimerization | chr4:8575409-8578688 FORWARD
not assigned.unknown	at2g44930	Cs6g14740	-2.74404	unknown protein | chr3:22347451-22348239 REVERSE
not assigned.unknown	at5g11070	Cs7g05920	-2.12085	unknown protein | chr2:10992808-10993652 FORWARD
not assigned.unknown	at3g47850	Cs5g04600	3.87229	unknown protein | chr2:18529523-18531752 REVERSE
not assigned.unknown	at4g29780	Cs4g14890	-1.89746	unknown protein | chr5:3516217-3516995 REVERSE
not assigned.unknown	at1g70950	Cs2g16590	1.41224	unknown protein | chr3:17654072-17656013 REVERSE
not assigned.unknown	at3g52770	Cs6g15035	-2.07911	unknown protein | chr4:14579704-14581700 FORWARD
not assigned.unknown	at4g15840	Cs9g04350	-1.63418	FUNCTIONS IN: molecular_function unknown; INVOLVED IN: biological_process unknown; EXPRESSED IN: 6 plant structures; EXPRESSED DURING: 4 anthesis, petal differentiation and expansion stage, D bilateral stage, E expanded cotyledon stage; CONTAINS InterPro DOMAIN/s: Targeting for Xklp2 (InterPro:IPR009675); BEST Arabidopsis thaliana protein match is: unknown protein (TAIR:AT1G23060.1); Has 875 Blas…
not assigned.unknown	at5g18130	Cs5g26720	2.25664	Symbols: ZPR3 | ZPR3 (LITTLE ZIPPER 3); protein binding | chr3:19557721-19559007 REVERSE
