# Supplementary material for: Transcriptomic and metabolomic changes associated with the induction and initiation of juice sacs in citrus fruit
Source: Planta. 2026 May 5;263(6):149. doi: 10.1007/s00425-026-05008-9 (PMC13144201; doi:10.1007/s00425-026-05008-9)
Supplement: Supplementary file 7 — Supplementary file7 (XLSX 37 KB) [file 425_2026_5008_MOESM7_ESM.xlsx]

## Sheet: MapManExport
Online Resource 7 Overview of over-represented MapMan bins using DEGs at A1W.
BinName	id	Citrus ID	Log2FC(CL\YM)	description
major CHO metabolism.degradation.starch.starch cleavage	at2g45880	orange1.1t00361	-2.26395	Symbols: BMY4, BAM7 | BAM7 (BETA-AMYLASE 7); beta-amylase/ catalytic/ cation binding | chr2:18878518-18882578 REVERSE
OPP.electron transfer	at4g05390	Cs2g09790	1.5177	Symbols: ATRFNR1 | ATRFNR1 (ROOT FNR 1); FAD binding / NADP or NADPH binding / electron carrier/ ferredoxin-NADP+ reductase/ oxidoreductase | chr4:2738715-2740655 REVERSE
TCA / org. transformation.carbonic anhydrases	at5g14740	Cs5g05410	2.05265	Symbols: CA2, CA18, BETA CA2 | CA2 (CARBONIC ANHYDRASE 2); carbonate dehydratase/ zinc ion binding | chr5:4757972-4762615 FORWARD
cell wall.modification	at2g18660	Cs4g02680	-3.49911	Symbols: EXLB3 | EXLB3 (EXPANSIN-LIKE B3 PRECURSOR) | chr2:8090658-8091656 REVERSE
cell wall.pectin*esterases.PME	at1g11580	Cs2g07660	2.81615	Symbols: ATPMEPCRA, PMEPCRA | PMEPCRA (METHYLESTERASE PCR A); enzyme inhibitor/ pectinesterase | chr1:3888690-3890811 FORWARD
lipid metabolism.FA synthesis and FA elongation.beta ketoacyl CoA synthase	at1g01120	orange1.1t00556	-1.76857	Symbols: KCS1 | KCS1 (3-KETOACYL-COA SYNTHASE 1); acyltransferase/ fatty acid elongase | chr1:57269-59167 REVERSE
lipid metabolism.''exotics'' (steroids, squalene etc)	at5g07010	Cs1g16430	2.76478	Symbols: ATST2A, ST2A | ST2A (SULFOTRANSFERASE 2A); hydroxyjasmonate sulfotransferase/ sulfotransferase | chr5:2174678-2176106 REVERSE
secondary metabolism.isoprenoids.terpenoids	at1g61680	Cs2g07240	1.89634	Symbols: TPS14, ATTPS14 | TPS14 (TERPENE SYNTHASE 14); S-linalool synthase | chr1:22772455-22774687 REVERSE
secondary metabolism.isoprenoids.terpenoids	at4g16740	Cs2g22100	-2.9353	Symbols: ATTPS03 | ATTPS03; (E)-beta-ocimene synthase/ myrcene synthase | chr4:9407768-9410877 FORWARD
secondary metabolism.phenylpropanoids	at4g35160	Cs2g16040	-2.22387	O-methyltransferase family 2 protein | chr4:16730760-16732811 REVERSE
secondary metabolism.N misc.alkaloid-like	at3g51420	Cs7g23040	-2.10864	Symbols: SSL4, ATSSL4 | SSL4 (STRICTOSIDINE SYNTHASE-LIKE 4); strictosidine synthase | chr3:19084035-19085858 FORWARD
secondary metabolism.wax	at1g02205	Cs1g02760	2.0146	Symbols: CER1 | CER1 (ECERIFERUM 1); octadecanal decarbonylase | chr1:418767-422438 FORWARD
secondary metabolism.flavonoids.dihydroflavonols	at4g01070	orange1.1t00470	-1.97927	Symbols: GT72B1, UGT72B1 | GT72B1; UDP-glucosyltransferase/ UDP-glycosyltransferase/ transferase, transferring glycosyl groups | chr4:461592-463449 REVERSE
hormone metabolism.auxin.synthesis-degradation	at1g51760	Cs7g08080	2.14285	Symbols: IAR3, JR3 | IAR3 (IAA-ALANINE RESISTANT 3); IAA-Ala conjugate hydrolase/ metallopeptidase | chr1:19199419-19201642 FORWARD
hormone metabolism.brassinosteroid.synthesis-degradation.BRs.metabolic regulation	at2g03760	Cs7g11940	2.03392	Symbols: ST, ATST1, RAR047, ST1 | ST; brassinosteroid sulfotransferase/ sulfotransferase | chr2:1149337-1150663 REVERSE
hormone metabolism.gibberelin.synthesis-degradation	at4g21200	Cs7g14940	-2.15139	Symbols: ATGA2OX8, GA2OX8 | GA2OX8 (GIBBERELLIN 2-OXIDASE 8); gibberellin 2-beta-dioxygenase | chr4:11302685-11306601 FORWARD
hormone metabolism.gibberelin.synthesis-degradation.ent-kaurenoic acid hydroxylase/oxygenase	at1g05160	Cs7g22840	2.02795	Symbols: CYP88A3, ATKAO1, KAO1 | CYP88A3 (CYTOCHROME P450 88 A3); ent-kaurenoate oxidase/ oxygen binding | chr1:1487378-1490947 REVERSE
hormone metabolism.jasmonate.synthesis-degradation.lipoxygenase	at3g45140	orange1.1t03769	2.73147	Symbols: LOX2, ATLOX2 | LOX2 (LIPOXYGENASE 2); lipoxygenase | chr3:16525410-16529352 FORWARD
hormone metabolism.salicylic acid.synthesis-degradation	at3g11480	Cs1g24440	2.42909	Symbols: BSMT1, ATBSMT1 | BSMT1; S-adenosylmethionine-dependent methyltransferase | chr3:3614437-3617314 FORWARD
Co-factor and vitamine metabolism.iron-sulphur clusters	at2g16710	Cs7g20370	5.96928	hesB-like domain-containing protein | chr2:7248138-7250291 FORWARD
redox.glutaredoxins	at5g14070	Cs2g13810	2.23818	Symbols: ROXY2 | ROXY2; electron carrier/ protein disulfide oxidoreductase | chr5:4541836-4542514 FORWARD
nucleotide metabolism.degradation	at4g04955	Cs2g06200	-2.65587	Symbols: ATALN | ATALN (Arabidopsis allantoinase); allantoinase/ hydrolase | chr4:2522034-2525280 REVERSE
misc.misc2	at3g51000	Cs8g08250	1.96906	epoxide hydrolase, putative | chr3:18945025-18946621 REVERSE
misc.UDP glucosyl and glucoronyl transferases	at2g38150	Cs6g08010	-2.67661	transferase/ transferase, transferring glycosyl groups | chr2:15981700-15982917 REVERSE
misc.nitrilases, *nitrile lyases, berberine bridge enzymes, reticuline oxidases, troponine reductases	at1g30700	Cs2g10220	-3.08535	FAD-binding domain-containing protein | chr1:10892570-10894572 FORWARD
misc.nitrilases, *nitrile lyases, berberine bridge enzymes, reticuline oxidases, troponine reductases	at1g30760	Cs2g10070	-1.97648	FAD-binding domain-containing protein | chr1:10918278-10920677 FORWARD
misc.nitrilases, *nitrile lyases, berberine bridge enzymes, reticuline oxidases, troponine reductases	at4g34880	Cs8g09350	1.63977	amidase family protein | chr4:16615549-16617424 FORWARD
misc.glutathione S transferases	at2g29420	orange1.1t03632	-2.34148	Symbols: ATGSTU7, GST25 | ATGSTU7 (ARABIDOPSIS THALIANA GLUTATHIONE S-TRANSFERASE TAU 7); glutathione transferase | chr2:12617936-12618899 REVERSE
misc.cytochrome P450	at4g15440	Cs2g21000	1.69852	Symbols: HPL1, CYP74B2 | HPL1 (HYDROPEROXIDE LYASE 1); electron carrier/ heme binding / iron ion binding / monooxygenase | chr4:8835495-8838676 FORWARD
misc.cytochrome P450	at5g10610	Cs3g15590	-2.55119	Symbols: CYP81K1 | CYP81K1; electron carrier/ heme binding / iron ion binding / monooxygenase/ oxygen binding | chr5:3353507-3355124 FORWARD
misc.peroxidases	at5g05340	Cs6g09680	-2.30918	peroxidase, putative | chr5:1578951-1580875 REVERSE
misc.peroxidases	at5g06720	orange1.1t02225	-2.0562	peroxidase, putative | chr5:2077420-2079005 REVERSE
misc.short chain dehydrogenase/reductase (SDR)	at3g51680	Cs6g09480	-2.35404	short-chain dehydrogenase/reductase (SDR) family protein | chr3:19173622-19174667 REVERSE
RNA.regulation of transcription.AP2/EREBP, APETALA2/Ethylene-responsive element binding protein family	at1g68840	Cs7g12870	-1.85366	Symbols: RAV2, RAP2.8, TEM2 | RAV2 (REGULATOR OF THE ATPASE OF THE VACUOLAR MEMBRANE); DNA binding / transcription factor/ transcription repressor | chr1:25880327-25881736 FORWARD
RNA.regulation of transcription.AP2/EREBP, APETALA2/Ethylene-responsive element binding protein family	at1g19210	Cs4g07040	-2.3011	AP2 domain-containing transcription factor, putative | chr1:6626822-6627530 REVERSE
RNA.regulation of transcription.AP2/EREBP, APETALA2/Ethylene-responsive element binding protein family	at1g24590	Cs7g09370	4.54684	Symbols: DRNL, DRN-LIKE, SOB2, ESR2 | DRNL (DORNROSCHEN-LIKE); DNA binding / transcription factor | chr1:8714389-8715309 REVERSE
RNA.regulation of transcription.AP2/EREBP, APETALA2/Ethylene-responsive element binding protein family	at1g78080	Cs3g18470	-1.47518	Symbols: RAP2.4 | RAP2.4 (related to AP2 4); DNA binding / transcription factor | chr1:29364249-29366073 FORWARD
RNA.regulation of transcription.ARR	at1g59940	Cs7g07940	-1.99994	Symbols: ARR3 | ARR3 (RESPONSE REGULATOR 3); transcription regulator/ two-component response regulator | chr1:22065617-22066973 REVERSE
RNA.regulation of transcription.C2H2 zinc finger family	at5g52010	Cs3g23260	-2.09788	zinc finger (C2H2 type) family protein | chr5:21121483-21122985 REVERSE
RNA.regulation of transcription.HB,Homeobox transcription factor family	at5g03790	Cs6g15700	5.81776	Symbols: ATHB51, LMI1, HB51 | HB51; DNA binding / sequence-specific DNA binding / transcription factor | chr5:1004983-1006373 FORWARD
RNA.regulation of transcription.MYB-related transcription factor family	at1g75250	Cs1g24225	-2.80425	Symbols: ATRL6 | ATRL6 (ARABIDOPSIS RAD-LIKE 6); transcription factor | chr1:28245073-28245453 REVERSE
DNA.repair	at1g01490	Cs5g03070	-2.48035	heavy-metal-associated domain-containing protein | chr1:180120-182358 REVERSE
protein.synthesis.ribosomal protein.eukaryotic.40S subunit.S15A	at4g29430	orange1.1t04779	-2.64155	Symbols: rps15ae | rps15ae (ribosomal protein S15A E); structural constituent of ribosome | chr4:14472400-14473621 FORWARD
protein.postranslational modification	at1g09000	Cs3g13790	-2.48462	Symbols: ANP1, MAPKKK1 | ANP1 (ARABIDOPSIS NPK1-RELATED PROTEIN KINASE 1); MAP kinase kinase kinase/ kinase | chr1:2891037-2895182 FORWARD
signalling.calcium	at5g39670	Cs6g21420	-2.35976	calcium-binding EF hand family protein | chr5:15883179-15884067 FORWARD
signalling.calcium	at4g27280	Cs4g11690	-2.17975	calcium-binding EF hand family protein | chr4:13663576-13664240 REVERSE
cell.organisation	at5g47820	orange1.1t04061	2.97094	Symbols: FRA1 | FRA1 (FRAGILE FIBER 1); microtubule motor | chr5:19366483-19372387 FORWARD
development.unspecified	at5g53950	Cs1g08000	2.74629	Symbols: CUC2, ANAC098 | CUC2 (CUP-SHAPED COTYLEDON 2); transcription factor | chr5:21901966-21903823 REVERSE
development.unspecified	at5g64530	Cs1g09510	-3.10588	Symbols: ANAC104, XND1 | XND1; transcription factor | chr5:25795233-25796938 FORWARD
development.unspecified	at4g00150	Cs5g08980	1.70127	scarecrow-like transcription factor 6 (SCL6) | chr4:57199-59286 REVERSE
development.unspecified	at1g61340	Cs2g06840	-2.07273	F-box family protein | chr1:22628265-22630009 FORWARD
transport.amino acids	at2g39890	Cs5g06430	-2.74764	Symbols: PROT1, ATPROT1 | PROT1 (PROLINE TRANSPORTER 1); L-proline transmembrane transporter/ amino acid transmembrane transporter | chr2:16655679-16658331 FORWARD
transport.ammonium	at4g28700	Cs5g25370	-2.94013	Symbols: AMT1;4 | AMT1;4 (AMMONIUM TRANSPORTER 1;4); ammonium transmembrane transporter/ high affinity secondary active ammonium transmembrane transporter | chr4:14161681-14163195 FORWARD
transport.unspecified cations	at1g79610	orange1.1t04447	-2.65245	Symbols: ATNHX6, NHX6 | sodium proton exchanger, putative (NHX6) | chr1:29952873-29957189 REVERSE
transport.potassium	at2g30070	orange1.1t01626	-2.14771	Symbols: ATKT1, ATKT1P, ATKUP1, KUP1 | ATKT1 (POTASSIUM TRANSPORTER 1); potassium ion transmembrane transporter | chr2:12834993-12838626 FORWARD
transport.potassium	at4g13420	Cs7g02320	-2.75704	Symbols: HAK5, ATHAK5 | HAK5 (HIGH AFFINITY K+ TRANSPORTER 5); potassium ion transmembrane transporter/ potassium:sodium symporter | chr4:7796850-7802251 REVERSE
transport.Major Intrinsic Proteins.PIP	at4g00430	Cs6g07970	1.98835	Symbols: TMP-C, PIP1;4, PIP1E | PIP1;4 (PLASMA MEMBRANE INTRINSIC PROTEIN 1;4); water channel | chr4:185450-187627 REVERSE
transport.misc	at3g21690	Cs2g03220	1.8341	MATE efflux family protein | chr3:7638663-7642205 FORWARD
not assigned.no ontology	at5g65170	Cs1g01410	2.13754	VQ motif-containing protein | chr5:26041174-26042406 FORWARD
not assigned.no ontology	at3g29635	Cs7g25720	-2.06323	transferase family protein | chr3:11465851-11467227 REVERSE
not assigned.no ontology.armadillo/beta-catenin repeat family protein	at1g61350	Cs2g06890	2.22458	armadillo/beta-catenin repeat family protein | chr1:22633882-22635894 FORWARD
not assigned.no ontology.pentatricopeptide (PPR) repeat-containing protein	at4g35850	Cs2g27020	1.48694	pentatricopeptide (PPR) repeat-containing protein | chr4:16983525-16986967 FORWARD
not assigned.no ontology.pentatricopeptide (PPR) repeat-containing protein	at3g51320	Cs1g25870	-2.01252	INVOLVED IN: biological_process unknown; EXPRESSED IN: 16 plant structures; EXPRESSED DURING: 6 growth stages; CONTAINS InterPro DOMAIN/s: Pentatricopeptide repeat (InterPro:IPR002885); BEST Arabidopsis thaliana protein match is: binding (TAIR:AT3G62890.1); Has 12158 Blast hits to 4373 proteins in 95 species: Archae - 0; Bacteria - 0; Metazoa - 23; Fungi - 18; Plants - 12009; Viruses - 0; Other E…
not assigned.no ontology.glycine rich proteins	at4g21620	Cs2g06620	-1.43766	glycine-rich protein | chr4:11491483-11492167 FORWARD
not assigned.unknown	at5g62550	Cs5g04140	-2.01248	unknown protein | chr5:25105576-25107951 REVERSE
not assigned.unknown	at3g57450	Cs9g12710	-2.06738	unknown protein | chr3:21261934-21262622 FORWARD
not assigned.unknown	at1g79160	Cs4g12750	2.11426	unknown protein | chr1:29779721-29780773 REVERSE
not assigned.unknown	at2g27385	Cs8g14690	-1.65834	unknown protein | chr2:11716496-11717330 REVERSE
not assigned.unknown	at1g52565	Cs1g12580	-1.99511	unknown protein | chr1:19579886-19580686 REVERSE
not assigned.unknown	at1g33800	Cs5g18370	2.17274	unknown protein | chr1:12261419-12262717 FORWARD
not assigned.unknown	at3g01680	Cs5g11280	2.1127	unknown protein | chr3:251981-255513 FORWARD
not assigned.unknown	at3g12320	Cs1g16390	-1.57926	unknown protein | chr3:3923735-3925465 FORWARD
not assigned.unknown	at2g28690	Cs8g17890	-2.19583	unknown protein | chr2:12306890-12308628 REVERSE
not assigned.unknown	at4g24380	Cs6g16160	-2.69296	unknown protein | chr4:12612535-12613719 FORWARD
not assigned.unknown	at2g28305	Cs1g25310	-3.49149	unknown protein | chr2:12081113-12084664 FORWARD
