# Supplementary material for: Transcriptomic and metabolomic changes associated with the induction and initiation of juice sacs in citrus fruit
Source: Planta. 2026 May 5;263(6):149. doi: 10.1007/s00425-026-05008-9 (PMC13144201; doi:10.1007/s00425-026-05008-9)
Supplement: Supplementary file 8 — Supplementary file8 (XLSX 25 KB) [file 425_2026_5008_MOESM8_ESM.xlsx]

## Sheet: MapManExport
Online Resource 8 Overview of over-represented MapMan bins using DEGs at A2W.
BinName	TAIR ID	Citrus ID	Log2FC(CL\YM)	description
PS.lightreaction.photosystem II.LHC-II	at3g08940	Cs6g08260	-1.53286	Symbols: LHCB4.2 | LHCB4.2 (light harvesting complex PSII); chlorophyll binding | chr3:2717675-2718883 FORWARD
PS.lightreaction.photosystem II.LHC-II	at2g05100	Cs2g19680	-1.5413	Symbols: LHCB2.1, LHCB2 | LHCB2.1; chlorophyll binding | chr2:1823240-1824425 REVERSE
PS.lightreaction.photosystem II.PSII polypeptide subunits	at1g06680	Cs7g18780	-1.31136	Symbols: PSBP-1, OEE2, PSII-P, OE23 | PSBP-1 (PHOTOSYSTEM II SUBUNIT P-1); poly(U) binding | chr1:2047825-2049418 FORWARD
PS.lightreaction.photosystem II.PSII polypeptide subunits	at1g79040	Cs5g15450	-1.24027	Symbols: PSBR | PSBR (photosystem II subunit R) | chr1:29736016-29737009 FORWARD
PS.lightreaction.photosystem I.LHC-I	at1g61520	Cs3g06180	-2.02352	Symbols: LHCA3 | LHCA3; chlorophyll binding | chr1:22700010-22701383 FORWARD
PS.lightreaction.photosystem I.PSI polypeptide subunits	at4g12800	Cs2g18170	-1.53278	Symbols: PSAL | PSAL (photosystem I subunit L) | chr4:7521322-7522670 FORWARD
PS.lightreaction.cytochrome b6/f	at4g03280	Cs2g22650	-2.36721	Symbols: PETC, PGR1 | PETC (PHOTOSYNTHETIC ELECTRON TRANSFER C); electron transporter, transferring electrons from cytochrome b6/f complex of photosystem II | chr4:1440146-1441863 FORWARD
PS.lightreaction.other electron carrier (ox/red).ferredoxin	at1g60950	Cs3g03680	-2.49299	Symbols: FED A, ATFD2 | FED A; 2 iron, 2 sulfur cluster binding / electron carrier/ iron-sulfur cluster binding | chr1:22444520-22445161 FORWARD
PS.lightreaction.state transition	at1g68830	Cs7g12850	-2.6779	Symbols: STN7 | STN7 (Stt7 homolog STN7); kinase/ protein kinase | chr1:25872445-25875550 REVERSE
PS.lightreaction.cyclic electron flow-chlororespiration	at2g05620	Cs9g09450	-2.48681	Symbols: PGR5 | PGR5 (proton gradient regulation 5); electron carrier | chr2:2081009-2081858 REVERSE
PS.photorespiration.phosphoglycolate phosphatase	at5g36700	Cs6g05110	-1.52501	Symbols: ATPGLP1, PGLP1 | PGLP1 (2-PHOSPHOGLYCOLATE PHOSPHATASE 1); phosphoglycolate phosphatase | chr5:14421635-14424490 REVERSE
PS.photorespiration.glycolate oxydase	at4g18360	Cs2g03230	-1.75083	(S)-2-hydroxy-acid oxidase, peroxisomal, putative / glycolate oxidase, putative / short chain alpha-hydroxy acid oxidase, putative | chr4:10145919-10148682 REVERSE
PS.photorespiration.glycolate oxydase	at3g14420	Cs5g15000	-4.91943	(S)-2-hydroxy-acid oxidase, peroxisomal, putative / glycolate oxidase, putative / short chain alpha-hydroxy acid oxidase, putative | chr3:4821523-4824178 FORWARD
PS.photorespiration.aminotransferases peroxisomal	at1g70580	Cs7g09270	-1.39199	Symbols: AOAT2, GGT2 | AOAT2 (ALANINE-2-OXOGLUTARATE AMINOTRANSFERASE 2); L-alanine:2-oxoglutarate aminotransferase/ glycine:2-oxoglutarate aminotransferase | chr1:26612719-26616069 FORWARD
PS.photorespiration.glycine cleavage.H protein	at2g35120	Cs2g11160	1.23036	glycine cleavage system H protein, mitochondrial, putative | chr2:14805639-14807369 REVERSE
PS.photorespiration.hydroxypyruvate reductase	at1g68010	Cs8g02560	-3.56767	Symbols: HPR | HPR; glycerate dehydrogenase/ poly(U) binding | chr1:25493218-25495988 FORWARD
PS.photorespiration.glycerate kinase	at1g80380	Cs1g13950	-3.09489	phosphoribulokinase/uridine kinase-related | chr1:30217219-30220004 FORWARD
PS.calvin cyle	at3g62410	orange1.1t01675	-1.52911	Symbols: CP12-2, CP12 | CP12-2; protein binding | chr3:23090944-23091566 FORWARD
PS.calvin cyle.rubisco small subunit	at5g38410	Cs6g18680	-1.54884	ribulose bisphosphate carboxylase small chain 3B / RuBisCO small subunit 3B (RBCS-3B) (ATS3B) | chr5:15377173-15378416 REVERSE
PS.calvin cyle.aldolase	at2g21330	Cs8g08710	-3.08111	fructose-bisphosphate aldolase, putative | chr2:9128151-9130240 REVERSE
PS.calvin cyle.seduheptulose bisphosphatase	at3g55800	Cs7g31640	-2.19968	Symbols: SBPASE | SBPASE (sedoheptulose-bisphosphatase); phosphoric ester hydrolase/ sedoheptulose-bisphosphatase | chr3:20709386-20711640 FORWARD
PS.calvin cyle.Rib5P Isomerase	at5g44520	Cs2g10460	-2.18261	ribose 5-phosphate isomerase-related | chr5:17934287-17936527 REVERSE
PS.calvin cyle.RPE	at5g61410	Cs5g10920	-1.51948	Symbols: RPE, EMB2728 | RPE; catalytic/ ribulose-phosphate 3-epimerase | chr5:24683606-24686105 REVERSE
PS.calvin cyle.rubisco interacting	at2g39730	Cs6g06660	-2.90396	Symbols: RCA | RCA (RUBISCO ACTIVASE); ADP binding / ATP binding / enzyme regulator/ ribulose-1,5-bisphosphate carboxylase/oxygenase activator | chr2:16570746-16573548 REVERSE
major CHO metabolism.degradation.sucrose.fructokinase	at3g59480	Cs5g22920	1.64401	pfkB-type carbohydrate kinase family protein | chr3:21983021-21984598 FORWARD
major CHO metabolism.degradation.sucrose.invertases.vacuolar	at1g12240	Cs5g09220	-7.31399	Symbols: ATBETAFRUCT4, VAC-INV | ATBETAFRUCT4; beta-fructofuranosidase/ hydrolase, hydrolyzing O-glycosyl compounds | chr1:4153652-4157644 FORWARD
major CHO metabolism.degradation.starch.starch cleavage	at5g18670	Cs9g04980	-2.82538	Symbols: BMY3, BAM9 | BMY3; beta-amylase/ catalytic/ cation binding | chr5:6225956-6228132 FORWARD
major CHO metabolism.degradation.starch.starch cleavage	at3g23920	orange1.1t03470	-2.70697	Symbols: BAM1, BMY7, TR-BAMY | BAM1 (BETA-AMYLASE 1); beta-amylase | chr3:8641569-8644449 FORWARD
major CHO metabolism.degradation.starch.D enzyme	at5g01260	Cs6g08190	-1.51264	glycoside hydrolase starch-binding domain-containing protein | chr5:105325-107405 FORWARD
minor CHO metabolism.raffinose family.galactinol synthases.known	at1g56600	Cs3g15460	-4.17467	Symbols: AtGolS2 | AtGolS2 (Arabidopsis thaliana galactinol synthase 2); transferase, transferring glycosyl groups / transferase, transferring hexosyl groups | chr1:21207537-21209596 FORWARD
minor CHO metabolism.raffinose family.raffinose synthases.known	at5g40390	Cs5g05900	-3.50479	Symbols: SIP1 | SIP1 (seed imbibition 1-like); galactinol-sucrose galactosyltransferase/ hydrolase, hydrolyzing O-glycosyl compounds | chr5:16161515-16165357 FORWARD
minor CHO metabolism.raffinose family.raffinose synthases.putative	at5g20250	Cs4g05490	-2.73729	Symbols: DIN10 | DIN10 (DARK INDUCIBLE 10); hydrolase, hydrolyzing O-glycosyl compounds | chr5:6833678-6836788 FORWARD
minor CHO metabolism.raffinose family.raffinose synthases.putative	at3g57520	Cs9g12460	-1.95752	Symbols: AtSIP2 | AtSIP2 (Arabidopsis thaliana seed imbibition 2); hydrolase, hydrolyzing O-glycosyl compounds | chr3:21288765-21293158 REVERSE
minor CHO metabolism.raffinose family.raffinose synthases.putative	at1g55740	Cs4g07840	3.97955	Symbols: AtSIP1 | AtSIP1 (Arabidopsis thaliana seed imbibition 1); hydrolase, hydrolyzing O-glycosyl compounds | chr1:20835366-20838778 REVERSE
minor CHO metabolism.trehalose.potential TPS/TPP	at2g18700	Cs4g02730	-2.67576	Symbols: ATTPS11, TPS11, ATTPSB | ATTPS11; transferase, transferring glycosyl groups | chr2:8109043-8112010 FORWARD
minor CHO metabolism.trehalose.potential TPS/TPP	at1g68020	Cs2g17640	-3.58498	Symbols: ATTPS6, TPS6 | ATTPS6; alpha,alpha-trehalose-phosphate synthase (UDP-forming)/ transferase, transferring glycosyl groups / trehalose-phosphatase | chr1:25497290-25500374 FORWARD
minor CHO metabolism.sugar alcohols	at4g30310	Cs4g03020	-1.52548	ribitol kinase, putative | chr4:14831861-14835214 FORWARD
minor CHO metabolism.sugar alcohols	at5g51970	Cs9g16680	-3.48081	sorbitol dehydrogenase, putative / L-iditol 2-dehydrogenase, putative | chr5:21111445-21113403 FORWARD
minor CHO metabolism.myo-inositol.InsP-Kinases	at5g61760	Cs7g19350	1.97758	Symbols: ATIPK2BETA, IPK2B, IPK2BETA | ATIPK2BETA; inositol or phosphatidylinositol kinase/ inositol trisphosphate 6-kinase | chr5:24813729-24815443 REVERSE
minor CHO metabolism.others	at1g06690	Cs7g18800	-1.73738	aldo/keto reductase family protein | chr1:2049602-2052154 REVERSE
minor CHO metabolism.others	at1g06730	Cs5g30210	1.80372	pfkB-type carbohydrate kinase family protein | chr1:2067529-2070446 FORWARD
minor CHO metabolism.callose	at5g13000	orange1.1t02029	3.09152	Symbols: ATGSL12, gsl12 | ATGSL12 (glucan synthase-like 12); 1,3-beta-glucan synthase/ transferase, transferring glycosyl groups | chr5:4110295-4121427 REVERSE
minor CHO metabolism.callose	at1g05570	Cs7g01200	-1.25961	Symbols: CALS1, GSL06, ATGSL6, ATGSL06, GSL6 | CALS1 (CALLOSE SYNTHASE 1); 1,3-beta-glucan synthase/ transferase, transferring glycosyl groups | chr1:1647706-1658686 REVERSE
minor CHO metabolism.galactose.alpha-galactosidases	at3g26380	Cs3g04420	3.6444	glycosyl hydrolase family protein 27 / alpha-galactosidase family protein / melibiase family protein | chr3:9660065-9663298 FORWARD
glycolysis.cytosolic branch.pyrophosphate-fructose-6-P phosphotransferase	at1g76550	Cs3g27840	1.79593	pyrophosphate--fructose-6-phosphate 1-phosphotransferase alpha subunit, putative / pyrophosphate-dependent 6-phosphofructose-1-kinase, putative | chr1:28722702-28727006 REVERSE
glycolysis.cytosolic branch.glyceraldehyde 3-phosphate dehydrogenase (GAP-DH)	at3g04120	Cs7g10220	2.79747	Symbols: GAPC, GAPC-1, GAPC1 | GAPC1 (GLYCERALDEHYDE-3-PHOSPHATE DEHYDROGENASE C SUBUNIT 1); glyceraldehyde-3-phosphate dehydrogenase (phosphorylating)/ glyceraldehyde-3-phosphate dehydrogenase | chr3:1080950-1083530 FORWARD
glycolysis.cytosolic branch.non-phosphorylating glyceraldehyde 3-phosphate dehydrogenase (NPGAP-DH)	at2g24270	Cs7g06270	-2.14622	Symbols: ALDH11A3 | ALDH11A3; 3-chloroallyl aldehyde dehydrogenase/ glyceraldehyde-3-phosphate dehydrogenase (NADP+) | chr2:10327050-10329768 REVERSE
glycolysis.cytosolic branch.phosphoglycerate mutase	at3g08590	Cs6g10600	1.4574	2,3-biphosphoglycerate-independent phosphoglycerate mutase, putative / phosphoglyceromutase, putative | chr3:2608471-2611418 REVERSE
glycolysis.cytosolic branch.enolase	at2g36530	Cs9g15960	4.46281	Symbols: LOS2 | LOS2; copper ion binding / phosphopyruvate hydratase | chr2:15320756-15323869 REVERSE
glycolysis.cytosolic branch.pyruvate kinase (PK)	at3g49160	Cs9g18120	2.43159	pyruvate kinase family protein | chr3:18221994-18224885 REVERSE
glycolysis.cytosolic branch.pyruvate kinase (PK)	at3g52990	Cs6g15670	1.32363	pyruvate kinase, putative | chr3:19648861-19652508 FORWARD
glycolysis.cytosolic branch.phospho-enol-pyruvate carboxylase kinase (PPCK)	at1g08650	Cs9g10520	-2.93392	Symbols: PPCK1 | PPCK1 (PHOSPHOENOLPYRUVATE CARBOXYLASE KINASE); kinase/ protein serine/threonine kinase | chr1:2752156-2753703 FORWARD
fermentation.ADH	at1g77120	Cs5g34690	-1.65466	Symbols: ADH1, ADH, ATADH, ATADH1 | ADH1 (ALCOHOL DEHYDROGENASE 1); alcohol dehydrogenase | chr1:28975394-28977417 FORWARD
fermentation.aldehyde dehydrogenase	at3g48000	Cs5g05240	-1.81248	Symbols: ALDH2B4, ALDH2, ALDH2A | ALDH2B4 (ALDEHYDE DEHYDROGENASE 2B4); 3-chloroallyl aldehyde dehydrogenase/ ATP binding / aldehyde dehydrogenase (NAD) | chr3:17716867-17720020 REVERSE
gluconeogenese/ glyoxylate cycle.PEPCK	at4g37870	Cs1g20920	1.66469	Symbols: PCK1, PEPCK | PCK1 (PHOSPHOENOLPYRUVATE CARBOXYKINASE 1); ATP binding / phosphoenolpyruvate carboxykinase (ATP)/ phosphoenolpyruvate carboxykinase/ purine nucleotide binding | chr4:17802694-17806539 REVERSE
OPP.non-reductive PP.ribose 5-phosphate isomerase	at5g44520	Cs2g10460	-2.18261	ribose 5-phosphate isomerase-related | chr5:17934287-17936527 REVERSE
TCA / org. transformation.TCA.succinyl-CoA ligase	at5g23250	Cs7g13790	2.34123	succinyl-CoA ligase (GDP-forming) alpha-chain, mitochondrial, putative / succinyl-CoA synthetase, alpha chain, putative / SCS-alpha, putative | chr5:7830360-7832843 FORWARD
TCA / org. transformation.other organic acid transformaitons.cyt MDH	at5g43330	Cs9g10470	1.26536	malate dehydrogenase, cytosolic, putative | chr5:17390433-17392645 FORWARD
TCA / org. transformation.other organic acid transformaitons.malic	at1g79750	Cs1g15720	-1.45371	Symbols: ATNADP-ME4 | ATNADP-ME4 (NADP-malic enzyme 4); malate dehydrogenase (oxaloacetate-decarboxylating) (NADP+)/ malic enzyme/ oxidoreductase, acting on NADH or NADPH, NAD or NADP as acceptor | chr1:30007326-30011393 REVERSE
TCA / org. transformation.carbonic anhydrases	at3g01500	Cs2g28060	-4.44197	Symbols: CA1 | CA1 (CARBONIC ANHYDRASE 1); carbonate dehydratase/ zinc ion binding | chr3:194724-198019 REVERSE
mitochondrial electron transport / ATP synthesis.NADH-DH.localisation not clear	at4g02580	Cs5g30410	1.27188	NADH-ubiquinone oxidoreductase 24 kDa subunit, putative | chr4:1134467-1137156 FORWARD
mitochondrial electron transport / ATP synthesis.electron transfer flavoprotein	at5g43430	Cs9g10710	-1.57401	Symbols: ETFBETA | ETFBETA; electron carrier | chr5:17453598-17455296 FORWARD
mitochondrial electron transport / ATP synthesis.F1-ATPase	at5g08680	Cs2g13550	1.29583	ATP synthase beta chain, mitochondrial, putative | chr5:2821928-2824966 FORWARD
cell wall.precursor synthesis.UGD	at3g29360	Cs5g11560	4.62129	UDP-glucose 6-dehydrogenase, putative | chr3:11267091-11269229 REVERSE
cell wall.precursor synthesis.UGD	at5g15490	Cs6g22050	2.32701	UDP-glucose 6-dehydrogenase, putative | chr5:5027639-5030194 REVERSE
cell wall.precursor synthesis.GAE	at4g00110	orange1.1t00228	2.17062	Symbols: GAE3 | GAE3 (UDP-D-GLUCURONATE 4-EPIMERASE 3); UDP-glucuronate 4-epimerase/ catalytic | chr4:38504-40189 REVERSE
cell wall.precursor synthesis.MUR4	at1g30620	Cs2g10350	1.30494	Symbols: HSR8, MUR4, UXE1 | MUR4 (MURUS 4); UDP-arabinose 4-epimerase/ catalytic | chr1:10854549-10858244 FORWARD
cell wall.precursor synthesis.RHM	at1g78570	Cs7g16990	6.53279	Symbols: RHM1, ROL1, ATRHM1 | RHM1 (RHAMNOSE BIOSYNTHESIS 1); UDP-L-rhamnose synthase/ UDP-glucose 4,6-dehydratase/ catalytic | chr1:29549649-29552438 FORWARD
cell wall.cellulose synthesis	at4g31590	Cs7g07050	1.87622	Symbols: ATCSLC05, CSLC05, ATCSLC5 | ATCSLC5 (CELLULOSE-SYNTHASE LIKE C5); cellulose synthase/ transferase, transferring glycosyl groups | chr4:15309506-15312591 REVERSE
cell wall.cellulose synthesis.cellulose synthase	at4g32410	Cs7g05150	1.31465	Symbols: CESA1, RSW1 | CESA1 (CELLULOSE SYNTHASE 1); cellulose synthase/ transferase, transferring glycosyl groups | chr4:15640620-15646665 REVERSE
cell wall.cellulose synthesis.cellulose synthase	at1g55850	Cs4g08560	4.72192	Symbols: ATCSLE1, CSLE1 | ATCSLE1; cellulose synthase/ transferase, transferring glycosyl groups | chr1:20876699-20879482 FORWARD
cell wall.cellulose synthesis.COBRA	at5g60920	Cs5g12210	1.45188	Symbols: COB | COB (COBRA) | chr5:24511196-24514129 REVERSE
cell wall.hemicellulose synthesis	at2g03220	orange1.1t04275	-2.16465	Symbols: FT1, ATFUT1, ATFT1, MUR2 | FT1 (FUCOSYLTRANSFERASE 1); fucosyltransferase/ transferase, transferring glycosyl groups | chr2:970259-972407 REVERSE
cell wall.pectin synthesis	at3g25140	Cs5g27650	1.55331	Symbols: GAUT8, QUA1 | QUA1 (QUASIMODO 1); polygalacturonate 4-alpha-galacturonosyltransferase/ transferase, transferring glycosyl groups / transferase, transferring hexosyl groups | chr3:9154711-9156845 FORWARD
cell wall.cell wall proteins	at3g48530	Cs5g07250	-1.52695	Symbols: KING1 | KING1 (SNF1-RELATED PROTEIN KINASE REGULATORY SUBUNIT GAMMA 1) | chr3:17987378-17989763 FORWARD
cell wall.cell wall proteins.AGPs	at5g55730	Cs4g08750	1.66135	Symbols: FLA1 | FLA1 (FASCICLIN-LIKE ARAB INOGALACTAN 1) | chr5:22558148-22560461 REVERSE
cell wall.cell wall proteins.AGPs	at2g04780	Cs2g20030	1.73113	Symbols: FLA7 | FLA7 (FASCICLIN-LIKE ARABINOOGALACTAN 7) | chr2:1676742-1678455 FORWARD
cell wall.cell wall proteins.AGPs	at3g60900	orange1.1t00255	2.47382	Symbols: FLA10 | FLA10 | chr3:22499360-22501239 REVERSE
cell wall.cell wall proteins.RGP	at3g08900	Cs5g12250	2.56792	Symbols: RGP3, RGP | RGP3 (REVERSIBLY GLYCOSYLATED POLYPEPTIDE 3); transferase, transferring hexosyl groups | chr3:2708086-2709714 REVERSE
cell wall.cell wall proteins.RGP	at3g02230	Cs6g19640	5.01098	Symbols: RGP1, ATRGP1 | RGP1 (REVERSIBLY GLYCOSYLATED POLYPEPTIDE 1); cellulose synthase (UDP-forming) | chr3:415393-417547 FORWARD
cell wall.degradation.cellulases and beta -1,4-glucanases	at5g20950	Cs8g13800	2.2017	glycosyl hydrolase family 3 protein | chr5:7107376-7111349 REVERSE
cell wall.degradation.mannan-xylose-arabinose-fucose	at3g19620	Cs8g08680	-7.69097	glycosyl hydrolase family 3 protein | chr3:6815613-6818308 REVERSE
cell wall.degradation.pectate lyases and polygalacturonases	at4g13710	Cs8g11330	3.08676	pectate lyase family protein | chr4:7962432-7966461 FORWARD
cell wall.degradation.pectate lyases and polygalacturonases	at5g04310	Cs7g21940	2.82412	pectate lyase family protein | chr5:1203203-1207352 REVERSE
cell wall.degradation.pectate lyases and polygalacturonases	at2g43890	orange1.1t02511	3.26263	polygalacturonase, putative / pectinase, putative | chr2:18176924-18178390 FORWARD
cell wall.degradation.pectate lyases and polygalacturonases	at1g10640	Cs7g08820	2.75479	polygalacturonase | chr1:3515365-3517888 REVERSE
cell wall.degradation.pectate lyases and polygalacturonases	at3g16850	Cs9g03730	2.07241	glycoside hydrolase family 28 protein / polygalacturonase (pectinase) family protein | chr3:5748570-5751297 FORWARD
cell wall.degradation.pectate lyases and polygalacturonases	at1g48100	Cs9g01630	3.77483	glycoside hydrolase family 28 protein / polygalacturonase (pectinase) family protein | chr1:17766874-17769951 FORWARD
cell wall.degradation.pectate lyases and polygalacturonases	at4g23500	Cs5g03170	4.77416	glycoside hydrolase family 28 protein / polygalacturonase (pectinase) family protein | chr4:12264590-12267196 FORWARD
cell wall.degradation.pectate lyases and polygalacturonases	at1g70370	Cs7g08600	3.43874	BURP domain-containing protein / polygalacturonase, putative | chr1:26512722-26515188 REVERSE
cell wall.degradation.pectate lyases and polygalacturonases	at3g15720	Cs1g12730	3.34151	glycoside hydrolase family 28 protein / polygalacturonase (pectinase) family protein | chr3:5325290-5327537 REVERSE
cell wall.modification	at5g13870	Cs2g14920	5.38551	Symbols: EXGT-A4 | EXGT-A4 (ENDOXYLOGLUCAN TRANSFERASE A4); hydrolase, acting on glycosyl bonds / hydrolase, hydrolyzing O-glycosyl compounds / xyloglucan:xyloglucosyl transferase | chr5:4474976-4477045 REVERSE
cell wall.modification	at1g69530	Cs7g03630	4.9236	Symbols: ATEXPA1, EXP1, AT-EXP1, ATEXP1, ATHEXP ALPHA 1.2 | ATEXPA1 (ARABIDOPSIS THALIANA EXPANSIN A1) | chr1:26141836-26143496 FORWARD
cell wall.modification	at5g57560	Cs4g03180	-4.38775	Symbols: TCH4, XTH22 | TCH4 (Touch 4); hydrolase, acting on glycosyl bonds / xyloglucan:xyloglucosyl transferase | chr5:23307130-23308282 REVERSE
cell wall.modification	at2g39700	Cs8g18640	3.51536	Symbols: ATEXPA4, ATEXP4, ATHEXP ALPHA 1.6 | ATEXPA4 (ARABIDOPSIS THALIANA EXPANSIN A4) | chr2:16543832-16545584 REVERSE
cell wall.modification	at5g65730	Cs1g21130	-3.39384	xyloglucan:xyloglucosyl transferase, putative / xyloglucan endotransglycosylase, putative / endo-xyloglucan transferase, putative | chr5:26299032-26300478 FORWARD
cell wall.modification	at3g03220	Cs6g15990	1.96729	Symbols: ATEXPA13, EXP13, ATEXP13, ATHEXP ALPHA 1.22 | ATEXPA13 (ARABIDOPSIS THALIANA EXPANSIN A13) | chr3:742354-744047 REVERSE
cell wall.pectin*esterases.PME	at5g47500	Cs5g08840	3.53549	pectinesterase family protein | chr5:19270959-19272883 REVERSE
cell wall.pectin*esterases.PME	at3g24130	orange1.1t03291	3.65086	pectinesterase family protein | chr3:8711663-8713424 REVERSE
cell wall.pectin*esterases.PME	at1g02810	Cs5g33420	5.52417	pectinesterase family protein | chr1:618265-620480 FORWARD
cell wall.pectin*esterases.PME	at3g14310	Cs4g06630	7.46487	Symbols: ATPME3 | ATPME3; pectinesterase | chr3:4771902-4775119 REVERSE
cell wall.pectin*esterases.acetyl esterase	at5g23870	Cs9g17480	-3.03205	pectinacetylesterase family protein | chr5:8046018-8050175 REVERSE
cell wall.pectin*esterases.acetyl esterase	at3g62060	orange1.1t01789	1.29397	pectinacetylesterase family protein | chr3:22979955-22982944 FORWARD
cell wall.pectin*esterases.misc	at4g33220	Cs4g06650	3.74995	Symbols: PME44, ATPME44 | enzyme inhibitor/ pectinesterase | chr4:16022439-16026360 FORWARD
lipid metabolism.FA synthesis and FA elongation.enoyl ACP reductase	at2g05990	orange1.1t02015	1.95175	Symbols: MOD1, ENR1 | MOD1 (MOSAIC DEATH 1); enoyl-[acyl-carrier-protein] reductase (NADH)/ enoyl-[acyl-carrier-protein] reductase/ oxidoreductase | chr2:2322258-2325146 FORWARD
lipid metabolism.FA synthesis and FA elongation.acyl coa ligase	at2g17650	Cs1g26360	-2.09743	AMP-dependent synthetase and ligase family protein | chr2:7671016-7673036 FORWARD
lipid metabolism.FA synthesis and FA elongation.acyl coa ligase	at5g16370	Cs6g11080	-3.53975	Symbols: AAE5 | AAE5 (ACYL ACTIVATING ENZYME 5); catalytic | chr5:5356605-5358511 REVERSE
lipid metabolism.FA synthesis and FA elongation.acyl coa ligase	at3g48990	Cs9g17340	-5.28196	AMP-dependent synthetase and ligase family protein | chr3:18158747-18161379 REVERSE
lipid metabolism.FA synthesis and FA elongation.long chain fatty acid CoA ligase	at2g47240	orange1.1t01720	4.23359	Symbols: CER8, LACS1 | long-chain-fatty-acid--CoA ligase family protein / long-chain acyl-CoA synthetase family protein | chr2:19392558-19397831 FORWARD
lipid metabolism.FA synthesis and FA elongation.beta ketoacyl CoA synthase	at2g28630	Cs8g17800	5.4194	Symbols: KCS12 | KCS12 (3-KETOACYL-COA SYNTHASE 12); acyltransferase/ catalytic/ transferase, transferring acyl groups other than amino-acyl groups | chr2:12275319-12277245 REVERSE
lipid metabolism.FA synthesis and FA elongation.beta ketoacyl CoA synthase	at1g04220	Cs9g07940	3.10104	Symbols: KCS2 | KCS2 (3-KETOACYL-COA SYNTHASE 2); fatty acid elongase | chr1:1119699-1122526 REVERSE
lipid metabolism.FA synthesis and FA elongation.beta ketoacyl CoA synthase	at2g26640	Cs9g07950	2.45373	Symbols: KCS11 | KCS11 (3-KETOACYL-COA SYNTHASE 11); acyltransferase/ catalytic/ transferase, transferring acyl groups other than amino-acyl groups | chr2:11329870-11331858 FORWARD
lipid metabolism.FA synthesis and FA elongation.ACP protein	at4g25050	Cs9g05030	1.1202	Symbols: ACP4 | ACP4 (acyl carrier protein 4); acyl carrier | chr4:12870067-12871221 FORWARD
lipid metabolism.FA synthesis and FA elongation.acyl-CoA binding protein	at1g31812	Cs3g09650	1.90295	Symbols: ACBP6, ACBP | ACBP6 (acyl-CoA-binding protein 6); acyl-CoA binding / phosphatidylcholine binding | chr1:11410875-11412204 REVERSE
lipid metabolism.FA synthesis and FA elongation.acyl-CoA binding protein	at4g24230	Cs1g21920	1.52853	Symbols: ACBP3 | ACBP3 (ACYL-COA-BINDING DOMAIN 3); acyl-CoA binding | chr4:12566935-12568754 REVERSE
lipid metabolism.FA synthesis and FA elongation.ACP desaturase	at3g02630	Cs3g15540	-1.60139	acyl-(acyl-carrier-protein) desaturase, putative / stearoyl-ACP desaturase, putative | chr3:562030-564870 FORWARD
lipid metabolism.FA desaturation.omega 6 desaturase	at4g30950	Cs8g17450	-1.44648	Symbols: FAD6, FADC, SFD4 | FAD6 (FATTY ACID DESATURASE 6); omega-6 fatty acid desaturase | chr4:15056975-15059794 REVERSE
lipid metabolism.FA desaturation.omega 6 desaturase	at3g12120	orange1.1t02241	5.61742	Symbols: FAD2 | FAD2 (FATTY ACID DESATURASE 2); delta12-fatty acid dehydrogenase/ omega-6 fatty acid desaturase | chr3:3860285-3863050 REVERSE
lipid metabolism.Phospholipid synthesis	at3g18000	orange1.1t00081	1.13086	Symbols: NMT1, XPL1, PEAMT | XPL1 (XIPOTL 1); methyltransferase/ phosphoethanolamine N-methyltransferase | chr3:6154363-6157552 FORWARD
lipid metabolism.Phospholipid synthesis.choline-phosphate cytidylyltransferase	at2g32260	Cs2g11540	-2.38157	Symbols: ATCCT1, CCT1 | cholinephosphate cytidylyltransferase, putative / phosphorylcholine transferase, putative / CTP:phosphocholine cytidylyltransferase, putative | chr2:13697516-13700641 FORWARD
lipid metabolism.Phospholipid synthesis.cyclopropane-fatty-acyl-phospholipid synthase	at3g23530	orange1.1t02937	-3.10907	cyclopropane fatty acid synthase, putative / CPA-FA synthase, putative | chr3:8436671-8442846 FORWARD
lipid metabolism.lipid transfer proteins etc	at5g59310	Cs6g09940	-3.32148	Symbols: LTP4 | LTP4 (LIPID TRANSFER PROTEIN 4); lipid binding | chr5:23925085-23925852 REVERSE
lipid metabolism.lipid transfer proteins etc	at1g27950	Cs7g10800	2.50822	Symbols: LTPG1 | LTPG1 (GLYCOSYLPHOSPHATIDYLINOSITOL-ANCHORED LIPID PROTEIN TRANSFER 1) | chr1:9740704-9742159 FORWARD
lipid metabolism.lipid transfer proteins etc	at2g38540	Cs6g09960	-3.36618	Symbols: LP1, LTP1, ATLTP1 | LP1; calmodulin binding | chr2:16130350-16131174 FORWARD
lipid metabolism.''exotics'' (steroids, squalene etc)	at5g58800	Cs8g20050	-2.36082	quinone reductase family protein | chr5:23745891-23747274 REVERSE
lipid metabolism.''exotics'' (steroids, squalene etc).sphingolipids	at2g46210	Cs4g18420	2.39783	delta-8 sphingolipid desaturase, putative | chr2:18977344-18979001 FORWARD
lipid metabolism.''exotics'' (steroids, squalene etc).sphingolipids	at3g06470	orange1.1t02994	7.94339	GNS1/SUR4 membrane family protein | chr3:1984168-1985259 FORWARD
lipid metabolism.'exotics' (steroids, squalene etc).phosphatidylcholinesterol O-acyltransferase	at4g19860	Cs2g10960	-2.39067	lecithin:cholesterol acyltransferase family protein / LACT family protein | chr4:10777512-10780461 REVERSE
lipid metabolism.lipid degradation.lipases.triacylglycerol lipase	at1g51440	Cs2g30480	-5.24484	lipase class 3 family protein | chr1:19070913-19072694 FORWARD
lipid metabolism.lipid degradation.lysophospholipases.carboxylesterase	at4g22300	Cs2g02360	1.13309	Symbols: SOBER1 | SOBER1 (SUPPRESSOR OF AVRBST-ELICITED RESISTANCE 1); carboxylesterase | chr4:11787313-11791055 REVERSE
lipid metabolism.lipid degradation.lysophospholipases.phospholipase A2	at2g06925	Cs5g18580	1.79961	Symbols: ATSPLA2-ALPHA, PLA2-ALPHA | PLA2-ALPHA; phospholipase A2 | chr2:2842353-2843301 REVERSE
lipid metabolism.lipid degradation.beta-oxidation.acyl CoA reductase	at4g33790	Cs8g15220	5.34802	Symbols: CER4, G7, FAR3 | CER4 (ECERIFERUM 4); fatty acyl-CoA reductase (alcohol-forming)/ oxidoreductase, acting on the CH-CH group of donors | chr4:16204157-16207947 REVERSE
amino acid metabolism.synthesis.central amino acid metabolism.aspartate.aspartate aminotransferase	at2g22250	Cs1g01760	2.50623	Symbols: ATAAT, AAT, MEE17 | aminotransferase class I and II family protein | chr2:9457810-9460412 REVERSE
amino acid metabolism.synthesis.central amino acid metabolism.aspartate.aspartate aminotransferase	at2g30970	Cs2g15280	2.00089	Symbols: ASP1 | ASP1 (ASPARTATE AMINOTRANSFERASE 1); L-aspartate:2-oxoglutarate aminotransferase | chr2:13178849-13181931 FORWARD
amino acid metabolism.synthesis.central amino acid metabolism.alanine.alanine aminotransferase	at1g70580	Cs7g09270	-1.39199	Symbols: AOAT2, GGT2 | AOAT2 (ALANINE-2-OXOGLUTARATE AMINOTRANSFERASE 2); L-alanine:2-oxoglutarate aminotransferase/ glycine:2-oxoglutarate aminotransferase | chr1:26612719-26616069 FORWARD
amino acid metabolism.synthesis.aspartate family.asparagine.asparagine synthetase	at3g47340	Cs8g20410	-2.27155	Symbols: ASN1, DIN6, AT-ASN1 | ASN1 (GLUTAMINE-DEPENDENT ASPARAGINE SYNTHASE 1); asparagine synthase (glutamine-hydrolyzing) | chr3:17437884-17441243 REVERSE
amino acid metabolism.synthesis.aspartate family.methionine	at5g17920	Cs5g27040	1.67831	Symbols: ATCIMS, ATMETS, ATMS1 | ATMS1; 5-methyltetrahydropteroyltriglutamate-homocysteine S-methyltransferase/ copper ion binding / methionine synthase | chr5:5935038-5939487 FORWARD
amino acid metabolism.synthesis.aspartate family.methionine.homocysteine S-methyltransferase	at3g22740	Cs9g07420	-2.74269	Symbols: HMT3 | HMT3; homocysteine S-methyltransferase | chr3:8032959-8035809 REVERSE
amino acid metabolism.synthesis.aspartate family.lysine.dihydrodipicolinate reductase	at5g52100	Cs9g16890	-4.60577	Symbols: crr1 | crr1 (chlororespiration reduction 1); dihydrodipicolinate reductase | chr5:21170145-21172346 FORWARD
amino acid metabolism.synthesis.branched chain group.common.branched-chain amino acid aminotransferase	at1g10070	Cs3g16440	-3.56515	Symbols: ATBCAT-2 | ATBCAT-2 (ARABIDOPSIS THALIANA BRANCHED-CHAIN AMINO ACID TRANSAMINASE 2); branched-chain-amino-acid transaminase/ catalytic | chr1:3288087-3290471 FORWARD
amino acid metabolism.synthesis.branched chain group.leucine specific.2-isopropylmalate synthase	at1g74040	Cs5g24360	-1.22329	Symbols: IMS1, MAML-3, IPMS2 | IMS1 (2-ISOPROPYLMALATE SYNTHASE 1); 2-isopropylmalate synthase | chr1:27842171-27845776 FORWARD
amino acid metabolism.synthesis.serine-glycine-cysteine group.glycine.glycine transaminase	at1g70580	Cs7g09270	-1.39199	Symbols: AOAT2, GGT2 | AOAT2 (ALANINE-2-OXOGLUTARATE AMINOTRANSFERASE 2); L-alanine:2-oxoglutarate aminotransferase/ glycine:2-oxoglutarate aminotransferase | chr1:26612719-26616069 FORWARD
amino acid metabolism.synthesis.serine-glycine-cysteine group.cysteine	at1g18490	Cs7g26170	-1.57501	unknown protein | chr1:6366520-6368849 FORWARD
amino acid metabolism.synthesis.aromatic aa.chorismate.3-deoxy-D-arabino-heptulosonate 7-phosphate synthase	at4g39980	Cs1g19830	2.78627	Symbols: DHS1 | DHS1 (3-DEOXY-D-ARABINO-HEPTULOSONATE 7-PHOSPHATE SYNTHASE 1); 3-deoxy-7-phosphoheptulonate synthase | chr4:18539575-18542093 FORWARD
amino acid metabolism.synthesis.aromatic aa.chorismate.3-deoxy-D-arabino-heptulosonate 7-phosphate synthase	at1g22410	Cs3g18030	1.38508	2-dehydro-3-deoxyphosphoheptonate aldolase, putative / 3-deoxy-D-arabino-heptulosonate 7-phosphate synthase, putative / DAHP synthetase, putative | chr1:7912046-7915003 FORWARD
amino acid metabolism.synthesis.aromatic aa.chorismate.dehydroquinate/shikimate dehydrogenase	at3g06350	Cs5g32370	5.92885	Symbols: EMB3004, MEE32 | MEE32 (MATERNAL EFFECT EMBRYO ARREST 32); 3-dehydroquinate dehydratase/ NADP or NADPH binding / binding / catalytic/ shikimate 5-dehydrogenase | chr3:1924310-1927759 REVERSE
amino acid metabolism.synthesis.aromatic aa.tryptophan.anthranilate synthase	at1g25155	orange1.1t04585	-3.42278	anthranilate synthase beta subunit, putative | chr1:8822692-8824821 REVERSE
amino acid metabolism.synthesis.aromatic aa.tryptophan.anthranilate synthase	at5g05730	Cs7g31270	2.23941	Symbols: ASA1, TRP5, AMT1, WEI2 | ASA1 (ANTHRANILATE SYNTHASE ALPHA SUBUNIT 1); anthranilate synthase | chr5:1719557-1722903 REVERSE
amino acid metabolism.degradation.glutamate family.proline	at5g38710	Cs6g19180	4.30736	proline oxidase, putative / osmotic stress-responsive proline dehydrogenase, putative | chr5:15501245-15504109 FORWARD
amino acid metabolism.degradation.aspartate family.methionine	at4g13940	orange1.1t01892	1.53594	Symbols: HOG1, EMB1395, SAHH1, MEE58, ATSAHH1 | MEE58 (MATERNAL EFFECT EMBRYO ARREST 58); adenosylhomocysteinase/ copper ion binding | chr4:8054862-8057139 FORWARD
amino acid metabolism.degradation.aspartate family.methionine.methionine gamma-lyase	at1g64660	Cs5g01510	-2.09062	Symbols: ATMGL | ATMGL (ARABIDOPSIS THALIANA METHIONINE GAMMA-LYASE); catalytic/ methionine gamma-lyase | chr1:24028918-24030780 FORWARD
amino acid metabolism.degradation.branched-chain group.shared	at3g08860	Cs6g09640	-2.38013	alanine--glyoxylate aminotransferase, putative / beta-alanine-pyruvate aminotransferase, putative / AGT, putative | chr3:2696559-2699158 REVERSE
amino acid metabolism.degradation.serine-glycine-cysteine group.glycine	at1g68010	Cs8g02560	-3.56767	Symbols: HPR | HPR; glycerate dehydrogenase/ poly(U) binding | chr1:25493218-25495988 FORWARD
amino acid metabolism.degradation.aromatic aa.tyrosine	at5g54080	orange1.1t04550	-1.57407	Symbols: HGO | HGO (HOMOGENTISATE 1,2-DIOXYGENASE); homogentisate 1,2-dioxygenase | chr5:21945869-21948285 FORWARD
amino acid metabolism.misc	at1g76990	Cs3g20510	-1.77009	Symbols: ACR3 | ACR3; amino acid binding | chr1:28932162-28935539 FORWARD
S-assimilation.APS	at3g22890	Cs9g07750	-1.35789	Symbols: APS1 | APS1 (ATP SULFURYLASE 1); sulfate adenylyltransferase (ATP) | chr3:8112723-8114992 FORWARD
S-assimilation.APS	at1g19920	Cs3g25910	1.99353	Symbols: APS2, ASA1 | APS2; sulfate adenylyltransferase (ATP) | chr1:6914613-6916805 REVERSE
metal handling.acquisition	at5g49730	Cs3g01120	-1.94401	Symbols: ATFRO6, FRO6 | ATFRO6 (FERRIC REDUCTION OXIDASE 6); ferric-chelate reductase/ oxidoreductase | chr5:20201101-20204513 REVERSE
metal handling.binding, chelation and storage	at5g50740	Cs2g01750	-1.19564	metal ion binding | chr5:20635866-20637977 REVERSE
metal handling.binding, chelation and storage	at1g22990	Cs2g13800	-3.44332	heavy-metal-associated domain-containing protein / copper chaperone (CCH)-related | chr1:8139165-8140202 FORWARD
secondary metabolism.isoprenoids.non-mevalonate pathway.DXS	at4g15560	Cs1g20530	-1.91767	Symbols: CLA1, DEF, CLA, DXS, DXPS2 | CLA1 (CLOROPLASTOS ALTERADOS 1); 1-deoxy-D-xylulose-5-phosphate synthase | chr4:8883907-8887565 FORWARD
secondary metabolism.isoprenoids.non-mevalonate pathway.HDR	at4g34350	Cs5g28200	-1.45391	Symbols: CLB6, ISPH, HDR | HDR (4-HYDROXY-3-METHYLBUT-2-ENYL DIPHOSPHATE REDUCTASE); 4-hydroxy-3-methylbut-2-en-1-yl diphosphate reductase/ 4-hydroxy-3-methylbut-2-en-1-yl diphosphate synthase | chr4:16428480-16431114 REVERSE
secondary metabolism.isoprenoids.non-mevalonate pathway.geranylgeranyl pyrophosphate synthase	at4g36810	Cs6g17510	-2.00932	Symbols: GGPS1 | GGPS1 (GERANYLGERANYL PYROPHOSPHATE SYNTHASE 1); farnesyltranstransferase | chr4:17343374-17344865 FORWARD
secondary metabolism.isoprenoids.mevalonate pathway.HMG-CoA synthase	at4g11820	Cs9g16610	2.67082	Symbols: MVA1 | MVA1; acetyl-CoA C-acetyltransferase/ hydroxymethylglutaryl-CoA synthase | chr4:7108915-7112030 REVERSE
secondary metabolism.isoprenoids.tocopherol biosynthesis.tocopherol methyltransferase	at1g64970	Cs7g15250	-1.29901	Symbols: G-TMT, TMT1, VTE4 | G-TMT (GAMMA-TOCOPHEROL METHYLTRANSFERASE); tocopherol O-methyltransferase | chr1:24134085-24136109 REVERSE
secondary metabolism.isoprenoids.carotenoids	at3g09580	orange1.1t02676	-3.09139	amine oxidase family protein | chr3:2942504-2944078 REVERSE
secondary metabolism.isoprenoids.carotenoids.phytoene dehydrogenase	at4g14210	Cs8g02300	-2.16754	Symbols: PDS3, PDS, PDE226 | PDS3 (PHYTOENE DESATURASE 3); phytoene dehydrogenase | chr4:8190212-8195265 REVERSE
secondary metabolism.isoprenoids.terpenoids	at3g25810	Cs3g07850	-3.89055	myrcene/ocimene synthase, putative | chr3:9430767-9433844 FORWARD
secondary metabolism.isoprenoids.terpenoids	at5g23960	Cs4g12220	-7.38219	Symbols: ATTPS21, TPS21 | TPS21 (TERPENE SYNTHASE 21); (-)-E-beta-caryophyllene synthase/ alpha-humulene synthase | chr5:8092969-8095128 FORWARD
secondary metabolism.isoprenoids.terpenoids	at1g61680	Cs2g07240	-3.33536	Symbols: TPS14, ATTPS14 | TPS14 (TERPENE SYNTHASE 14); S-linalool synthase | chr1:22772455-22774687 REVERSE
secondary metabolism.isoprenoids.terpenoids	at4g16740	Cs2g07280	-7.21489	Symbols: ATTPS03 | ATTPS03; (E)-beta-ocimene synthase/ myrcene synthase | chr4:9407768-9410877 FORWARD
secondary metabolism.phenylpropanoids	at2g02400	Cs3g01140	-1.41721	cinnamoyl-CoA reductase family | chr2:631236-632575 REVERSE
secondary metabolism.phenylpropanoids	at4g35160	Cs2g16120	-3.18681	O-methyltransferase family 2 protein | chr4:16730760-16732811 REVERSE
secondary metabolism.phenylpropanoids	at5g01210	Cs6g07830	3.01621	transferase family protein | chr5:84474-86275 FORWARD
secondary metabolism.phenylpropanoids	at2g40230	Cs7g30820	-5.28274	transferase family protein | chr2:16803092-16804741 REVERSE
secondary metabolism.phenylpropanoids	at2g23910	Cs4g02410	-3.50456	cinnamoyl-CoA reductase-related | chr2:10177834-10180064 FORWARD
secondary metabolism.phenylpropanoids.lignin biosynthesis.C4H	at2g30490	Cs1g08620	-1.28329	Symbols: ATC4H, C4H, CYP73A5 | C4H (CINNAMATE-4-HYDROXYLASE); trans-cinnamate 4-monooxygenase | chr2:12993663-12995770 REVERSE
secondary metabolism.phenylpropanoids.lignin biosynthesis.4CL	at1g65060	Cs5g24900	-1.20466	Symbols: 4CL3 | 4CL3; 4-coumarate-CoA ligase | chr1:24167202-24171502 REVERSE
secondary metabolism.phenylpropanoids.lignin biosynthesis.HCT	at5g48930	Cs1g14450	-6.50309	Symbols: HCT | HCT (HYDROXYCINNAMOYL-COA SHIKIMATE/QUINATE HYDROXYCINNAMOYL TRANSFERASE); quinate O-hydroxycinnamoyltransferase/ shikimate O-hydroxycinnamoyltransferase/ transferase | chr5:19836299-19838162 REVERSE
secondary metabolism.phenylpropanoids.lignin biosynthesis.CCR1	at5g58490	Cs8g20610	-1.45885	cinnamoyl-CoA reductase family | chr5:23643018-23644598 FORWARD
secondary metabolism.phenylpropanoids.lignin biosynthesis.CAD	at4g37990	Cs1g20610	-3.94101	Symbols: ELI3-2, ELI3, ATCAD8, CAD-B2 | ELI3-2 (ELICITOR-ACTIVATED GENE 3-2); aryl-alcohol dehydrogenase/ mannitol dehydrogenase | chr4:17855876-17857639 FORWARD
secondary metabolism.phenylpropanoids.lignin biosynthesis.CAD	at4g39330	Cs1g04910	2.50092	Symbols: ATCAD9, CAD9 | CAD9 (CINNAMYL ALCOHOL DEHYDROGENASE 9); binding / catalytic/ oxidoreductase/ zinc ion binding | chr4:18291218-18293383 FORWARD
secondary metabolism.phenylpropanoids.lignin biosynthesis.CAD	at4g37970	Cs1g20590	-1.85354	Symbols: ATCAD6, CAD6 | CAD6 (CINNAMYL ALCOHOL DEHYDROGENASE 6); binding / catalytic/ oxidoreductase/ zinc ion binding | chr4:17849648-17852246 FORWARD
secondary metabolism.N misc.alkaloid-like	at1g35190	Cs4g15280	-3.2543	oxidoreductase, 2OG-Fe(II) oxygenase family protein | chr1:12890423-12892874 FORWARD
secondary metabolism.N misc.alkaloid-like	at3g51420	Cs7g23040	1.49286	Symbols: SSL4, ATSSL4 | SSL4 (STRICTOSIDINE SYNTHASE-LIKE 4); strictosidine synthase | chr3:19084035-19085858 FORWARD
secondary metabolism.N misc.alkaloid-like	at3g57030	Cs7g12420	7.51787	strictosidine synthase family protein | chr3:21101457-21103293 REVERSE
secondary metabolism.wax	at5g55380	Cs4g09530	-1.77595	membrane bound O-acyl transferase (MBOAT) family protein / wax synthase-related | chr5:22446624-22447898 REVERSE
secondary metabolism.wax	at1g25450	Cs9g16250	6.50272	Symbols: KCS5, CER60 | KCS5 (3-KETOACYL-COA SYNTHASE 5); fatty acid elongase | chr1:8938479-8940387 REVERSE
secondary metabolism.wax	at1g02205	Cs1g02750	3.14724	Symbols: CER1 | CER1 (ECERIFERUM 1); octadecanal decarbonylase | chr1:418767-422438 FORWARD
secondary metabolism.flavonoids.chalcones	at1g59960	orange1.1t02573	-4.7557	aldo/keto reductase, putative | chr1:22071292-22073147 REVERSE
secondary metabolism.flavonoids.dihydroflavonols	at5g24530	Cs5g29930	-3.63736	Symbols: DMR6 | DMR6 (DOWNY MILDEW RESISTANT 6); oxidoreductase/ oxidoreductase, acting on paired donors, with incorporation or reduction of molecular oxygen, 2-oxoglutarate as one donor, and incorporation of one atom each of oxygen into both donors | chr5:8378833-8383401 FORWARD
secondary metabolism.flavonoids.dihydroflavonols.dihydrokaempferol 4-reductase	at1g61720	Cs2g07290	3.32665	Symbols: BAN | BAN (BANYULS); oxidoreductase | chr1:22791168-22792800 REVERSE
secondary metabolism.flavonoids.dihydroflavonols.flavanone 3-dioxygenase	at3g51240	Cs1g25280	-2.0183	Symbols: F3H, TT6, F3'H | F3H (FLAVANONE 3-HYDROXYLASE); naringenin 3-dioxygenase | chr3:19025264-19026939 FORWARD
secondary metabolism.flavonoids.dihydroflavonols.flavonoid 3''-monooxygenase	at5g07990	orange1.1t01321	-3.81427	Symbols: TT7, CYP75B1, D501 | TT7 (TRANSPARENT TESTA 7); flavonoid 3'-monooxygenase/ oxygen binding | chr5:2560394-2563109 FORWARD
secondary metabolism.flavonoids.flavonols	at1g17020	orange1.1t03578	-3.36349	Symbols: SRG1, ATSRG1 | SRG1 (SENESCENCE-RELATED GENE 1); oxidoreductase, acting on diphenols and related substances as donors, oxygen as acceptor / oxidoreductase, acting on paired donors, with incorporation or reduction of molecular oxygen, 2-oxoglutarate as one donor, and inc | chr1:5820206-5822013 FORWARD
secondary metabolism.flavonoids.isoflavonols	at4g39230	Cs2g16260	-2.85528	isoflavone reductase, putative | chr4:18265885-18267829 REVERSE
secondary metabolism.flavonoids.isoflavonols	at1g75280	Cs3g25010	-3.08784	isoflavone reductase, putative | chr1:28251960-28253619 FORWARD
secondary metabolism.unspecified	at5g04620	Cs9g15120	2.10188	Symbols: ATBIOF | ATBIOF (BIOTIN F); 8-amino-7-oxononanoate synthase/ transaminase | chr5:1327213-1330091 FORWARD
hormone metabolism.abscisic acid.signal transduction	at4g34000	Cs8g06020	-1.33941	Symbols: ABF3, DPBF5 | ABF3 (ABSCISIC ACID RESPONSIVE ELEMENTS-BINDING FACTOR 3); DNA binding / protein binding / transcription activator/ transcription factor | chr4:16295558-16298255 FORWARD
hormone metabolism.abscisic acid.induced-regulated-responsive-activated	at5g50720	orange1.1t02608	-7.27786	Symbols: ATHVA22E, HVA22E | ATHVA22E | chr5:20633193-20634552 REVERSE
hormone metabolism.abscisic acid.induced-regulated-responsive-activated	at5g13200	Cs7g02850	-2.76216	GRAM domain-containing protein / ABA-responsive protein-related | chr5:4207004-4208289 FORWARD
hormone metabolism.auxin.signal transduction	at1g70940	Cs2g16620	-4.01494	Symbols: PIN3, ATPIN3 | PIN3 (PIN-FORMED 3); auxin:hydrogen symporter/ transporter | chr1:26743054-26746395 FORWARD
hormone metabolism.auxin.signal transduction	at1g05180	Cs2g21390	1.57574	Symbols: AXR1 | AXR1 (AUXIN RESISTANT 1); small protein activating enzyme | chr1:1498114-1501824 REVERSE
hormone metabolism.auxin.signal transduction	at1g73590	Cs6g17000	2.27997	Symbols: PIN1, ATPIN1 | PIN1 (PIN-FORMED 1); transporter | chr1:27659673-27663178 FORWARD
hormone metabolism.auxin.induced-regulated-responsive-activated	at1g75580	Cs8g08010	3.01348	auxin-responsive protein, putative | chr1:28377461-28378178 FORWARD
hormone metabolism.auxin.induced-regulated-responsive-activated	at1g60710	Cs8g10180	3.12141	Symbols: ATB2 | ATB2; oxidoreductase | chr1:22354753-22356761 REVERSE
hormone metabolism.auxin.induced-regulated-responsive-activated	at1g60690	Cs8g10030	-1.97656	aldo/keto reductase family protein | chr1:22349892-22351668 REVERSE
hormone metabolism.auxin.induced-regulated-responsive-activated	at4g27450	Cs2g06180	-3.78101	unknown protein | chr4:13727484-13728886 REVERSE
hormone metabolism.auxin.induced-regulated-responsive-activated	at2g24400	Cs2g08570	7.49889	auxin-responsive protein, putative / small auxin up RNA (SAUR_D) | chr2:10377791-10378586 REVERSE
hormone metabolism.auxin.induced-regulated-responsive-activated	at3g30300	Cs6g19810	1.92393	FUNCTIONS IN: molecular_function unknown; INVOLVED IN: biological_process unknown; LOCATED IN: endomembrane system; EXPRESSED IN: 22 plant structures; EXPRESSED DURING: 13 growth stages; CONTAINS InterPro DOMAIN/s: Protein of unknown function DUF246, plant (InterPro:IPR004348); BEST Arabidopsis thaliana protein match is: EDA30 (embryo sac development arrest 30) (TAIR:AT3G03810.1); Has 512 Blast h…
hormone metabolism.auxin.induced-regulated-responsive-activated	at3g07390	Cs7g16820	1.73106	Symbols: AIR12 | AIR12; extracellular matrix structural constituent | chr3:2365301-2366496 FORWARD
hormone metabolism.auxin.induced-regulated-responsive-activated	at1g28130	Cs5g32030	-3.26147	Symbols: GH3.17 | GH3.17; indole-3-acetic acid amido synthetase | chr1:9825286-9828067 FORWARD
hormone metabolism.brassinosteroid.synthesis-degradation.BRs.DET2	at5g16010	Cs7g23820	-3.46633	3-oxo-5-alpha-steroid 4-dehydrogenase family protein / steroid 5-alpha-reductase family protein | chr5:5227924-5229116 FORWARD
hormone metabolism.brassinosteroid.synthesis-degradation.BRs.BR6OX	at5g38970	Cs7g11720	6.67332	Symbols: BR6OX1, ATBR6OX, CYP85A1, BR6OX | BR6OX1 (BRASSINOSTEROID-6-OXIDASE 1); monooxygenase/ oxygen binding | chr5:15594674-15597885 REVERSE
hormone metabolism.brassinosteroid.synthesis-degradation.BRs.metabolic regulation	at2g03760	Cs7g11940	3.02196	Symbols: ST, ATST1, RAR047, ST1 | ST; brassinosteroid sulfotransferase/ sulfotransferase | chr2:1149337-1150663 REVERSE
hormone metabolism.brassinosteroid.synthesis-degradation.sterols.HYD1	at1g20050	Cs5g21830	-4.61622	Symbols: HYD1 | HYD1 (HYDRA1); C-8 sterol isomerase | chr1:6949043-6950319 FORWARD
hormone metabolism.cytokinin.synthesis-degradation	at2g41510	orange1.1t00627	-3.15142	Symbols: ATCKX1, CKX1 | CKX1 (CYTOKININ OXIDASE/DEHYDROGENASE 1); cytokinin dehydrogenase | chr2:17314532-17317003 FORWARD
hormone metabolism.cytokinin.synthesis-degradation	at5g56970	Cs4g14320	-3.0087	Symbols: CKX3, ATCKX3 | CKX3 (CYTOKININ OXIDASE 3); amine oxidase/ cytokinin dehydrogenase | chr5:23044944-23048268 REVERSE
hormone metabolism.cytokinin.signal transduction	at2g01830	Cs2g17860	2.28295	Symbols: WOL, CRE1, WOL1, AHK4, ATCRE1 | WOL (WOODEN LEG); cytokinin receptor/ osmosensor/ phosphoprotein phosphatase/ protein histidine kinase | chr2:362983-368082 REVERSE
hormone metabolism.cytokinin.signal transduction	at2g47430	Cs3g15040	-1.75922	Symbols: CKI1 | CKI1 (CYTOKININ-INDEPENDENT 1); protein histidine kinase/ two-component response regulator | chr2:19459045-19464087 REVERSE
hormone metabolism.cytokinin.signal transduction	at2g17820	Cs1g25680	2.26468	Symbols: ATHK1, AHK1 | ATHK1 (histidine kinase 1); histidine phosphotransfer kinase/ osmosensor/ protein histidine kinase | chr2:7742924-7748220 REVERSE
hormone metabolism.ethylene.synthesis-degradation	at5g20400	Cs4g05190	-3.26463	oxidoreductase, 2OG-Fe(II) oxygenase family protein | chr5:6894844-6896349 FORWARD
hormone metabolism.ethylene.signal transduction	at3g23150	Cs9g08850	2.69806	Symbols: ETR2 | ETR2 (ethylene response 2); ethylene binding / glycogen synthase kinase 3/ protein histidine kinase/ receptor | chr3:8254663-8257735 FORWARD
hormone metabolism.ethylene.signal transduction	at3g23240	Cs5g29870	-2.79261	Symbols: ERF1, ATERF1 | ERF1 (ETHYLENE RESPONSE FACTOR 1); DNA binding / transcription activator/ transcription factor | chr3:8295644-8296604 FORWARD
hormone metabolism.ethylene.signal transduction	at2g44840	Cs1g03290	-3.94021	Symbols: ATERF13, EREBP, ERF13 | ERF13 (ETHYLENE-RESPONSIVE ELEMENT BINDING FACTOR 13); DNA binding / transcription factor | chr2:18495341-18496272 FORWARD
hormone metabolism.ethylene.signal transduction	at4g37580	orange1.1t02763	-10.3467	Symbols: HLS1, COP3, UNS2 | HLS1 (HOOKLESS 1); N-acetyltransferase | chr4:17658612-17660878 FORWARD
hormone metabolism.ethylene.signal transduction	at5g51190	Cs9g13610	-3.32198	AP2 domain-containing transcription factor, putative | chr5:20800584-20801416 REVERSE
hormone metabolism.ethylene.induced-regulated-responsive-activated	at4g29100	Cs1g15360	-3.22648	ethylene-responsive family protein | chr4:14341000-14344930 FORWARD
hormone metabolism.ethylene.induced-regulated-responsive-activated	at3g20640	Cs4g11870	-3.94444	ethylene-responsive protein -related | chr3:7210407-7213299 REVERSE
hormone metabolism.gibberelin.synthesis-degradation	at1g52820	Cs4g20370	8.01378	2-oxoglutarate-dependent dioxygenase, putative | chr1:19669183-19670427 FORWARD
hormone metabolism.gibberelin.synthesis-degradation.ent-kaurenoic acid hydroxylase/oxygenase	at2g32440	Cs7g22820	-5.85957	Symbols: KAO2, CYP88A4 | KAO2 (ENT-KAURENOIC ACID HYDROXYLASE 2); ent-kaurenoate oxidase/ oxygen binding | chr2:13775570-13778002 FORWARD
hormone metabolism.gibberelin.synthesis-degradation.GA20 oxidase	at5g51810	Cs1g09870	3.46035	Symbols: GA20OX2, AT2353, ATGA20OX2 | GA20OX2 (GIBBERELLIN 20 OXIDASE 2); gibberellin 20-oxidase | chr5:21055188-21056808 REVERSE
hormone metabolism.gibberelin.signal transduction	at3g63010	Cs5g32180	-2.67166	Symbols: ATGID1B, GID1B | GID1B (GA INSENSITIVE DWARF1B); hydrolase | chr3:23289425-23291486 FORWARD
hormone metabolism.gibberelin.signal transduction	at5g27320	Cs3g13110	-7.38411	Symbols: ATGID1C, GID1C | GID1C (GA INSENSITIVE DWARF1C); hydrolase | chr5:9629087-9631210 FORWARD
hormone metabolism.gibberelin.signal transduction	at1g66350	Cs2g25740	5.12215	Symbols: RGL1, RGL | RGL1 (RGA-LIKE 1); transcription factor | chr1:24748195-24750043 FORWARD
hormone metabolism.gibberelin.induced-regulated-responsive-activated	at5g15230	Cs6g21260	4.05971	Symbols: GASA4 | GASA4 (GAST1 PROTEIN HOMOLOG 4) | chr5:4944900-4946216 FORWARD
hormone metabolism.salicylic acid.synthesis-degradation	at5g38780	orange1.1t01941	-5.32158	S-adenosyl-L-methionine:carboxyl methyltransferase family protein | chr5:15530015-15531522 FORWARD
hormone metabolism.salicylic acid.synthesis-degradation	at5g04370	Cs3g05620	-3.3892	Symbols: NAMT1 | NAMT1; S-adenosylmethionine-dependent methyltransferase | chr5:1231697-1234147 FORWARD
Co-factor and vitamine metabolism.pantothenate.branched-chain amino acid aminotransferase	at1g10070	Cs3g16440	-3.56515	Symbols: ATBCAT-2 | ATBCAT-2 (ARABIDOPSIS THALIANA BRANCHED-CHAIN AMINO ACID TRANSAMINASE 2); branched-chain-amino-acid transaminase/ catalytic | chr1:3288087-3290471 FORWARD
Co-factor and vitamine metabolism.pantothenate.phosphopantothenoylcysteine synthetase (PPCS)	at1g12350	orange1.1t00745	-1.99538	Symbols: ATCOAB | ATCOAB (4-phospho-panto-thenoylcysteine synthetase); catalytic/ phosphopantothenate--cysteine ligase | chr1:4198413-4200802 FORWARD
Co-factor and vitamine metabolism.iron-sulphur clusters	at2g16710	Cs7g20370	8.01826	hesB-like domain-containing protein | chr2:7248138-7250291 FORWARD
tetrapyrrole synthesis.urogen III methylase	at5g40850	Cs7g01400	3.15914	Symbols: UPM1 | UPM1 (UROPHORPHYRIN METHYLASE 1); uroporphyrin-III C-methyltransferase | chr5:16366470-16369099 FORWARD
tetrapyrrole synthesis.unspecified	at1g17100	Cs5g05790	-1.22432	SOUL heme-binding family protein | chr1:5844676-5845661 FORWARD
stress	at2g21970	orange1.1t03329	-2.09954	Symbols: SEP2 | SEP2 (STRESS ENHANCED PROTEIN 2); chlorophyll binding | chr2:9356983-9357916 REVERSE
stress	at4g34190	Cs8g05080	-1.61108	Symbols: SEP1 | SEP1 (STRESS ENHANCED PROTEIN 1); chlorophyll binding | chr4:16372388-16373626 REVERSE
stress.biotic	at1g18250	orange1.1t00072	6.0337	Symbols: ATLP-1 | ATLP-1 | chr1:6276788-6278150 REVERSE
stress.biotic	at4g37000	Cs1g22670	-1.1846	Symbols: ACD2, ATRCCR | ACD2 (ACCELERATED CELL DEATH 2); red chlorophyll catabolite reductase | chr4:17442612-17443855 FORWARD
stress.biotic	at1g77700	Cs3g19240	-4.37745	pathogenesis-related thaumatin family protein | chr1:29204747-29206217 FORWARD
stress.biotic	at2g38870	orange1.1t05560	-3.31985	protease inhibitor, putative | chr2:16236381-16237280 REVERSE
stress.biotic	at1g33970	Cs5g17570	-1.16185	avirulence-responsive protein, putative / avirulence induced gene protein, putative / AIG protein, putative | chr1:12349463-12351203 REVERSE
stress.biotic	at4g38660	Cs8g02870	3.01004	thaumatin, putative | chr4:18066177-18068205 REVERSE
stress.biotic	at3g12500	Cs8g01850	-2.40189	Symbols: ATHCHIB, PR3, PR-3, CHI-B, B-CHI | ATHCHIB (ARABIDOPSIS THALIANA BASIC CHITINASE); chitinase | chr3:3962382-3963964 REVERSE
stress.biotic	at4g25780	Cs4g02970	3.37262	pathogenesis-related protein, putative | chr4:13121068-13121955 FORWARD
stress.biotic.respiratory burst	at5g51060	Cs7g19320	-1.77767	Symbols: RHD2, ATRBOHC, RBOHC | RHD2 (ROOT HAIR DEFECTIVE 2); NAD(P)H oxidase | chr5:20757284-20762431 REVERSE
stress.biotic.PR-proteins	at5g24090	Cs9g18700	2.23664	acidic endochitinase (CHIB1) | chr5:8143699-8145252 REVERSE
stress.biotic.PR-proteins	at3g14460	orange1.1t02178	-3.06135	disease resistance protein (NBS-LRR class), putative | chr3:4851990-4856264 REVERSE
stress.biotic.PR-proteins	at3g14470	orange1.1t02481	-3.94463	disease resistance protein (NBS-LRR class), putative | chr3:4857940-4861247 FORWARD
stress.biotic.PR-proteins.proteinase inhibitors.trypsin inhibitor	at1g72500	Cs1g17290	-1.46192	inter-alpha-trypsin inhibitor heavy chain-related | chr1:27295336-27298556 REVERSE
stress.biotic.PR-proteins.proteinase inhibitors.trypsin inhibitor	at1g17860	Cs5g13890	-6.14474	trypsin and protease inhibitor family protein / Kunitz family protein | chr1:6149301-6150038 FORWARD
stress.abiotic	at2g28790	Cs8g18200	1.20217	osmotin-like protein, putative | chr2:12354430-12355431 REVERSE
stress.abiotic.heat	at5g42020	Cs5g01840	2.56144	Symbols: BIP, BIP2 | BIP2; ATP binding | chr5:16807483-16810646 REVERSE
stress.abiotic.heat	at5g22060	Cs7g23510	-1.10292	Symbols: ATJ2, J2 | ATJ2; protein binding | chr5:7303622-7305797 REVERSE
stress.abiotic.heat	at3g12170	Cs9g14080	2.29186	DNAJ heat shock N-terminal domain-containing protein | chr3:3881000-3882804 FORWARD
stress.abiotic.heat	at5g02500	Cs6g05890	1.04488	Symbols: HSC70-1, HSP70-1, AT-HSC70-1, HSC70 | HSC70-1 (HEAT SHOCK COGNATE PROTEIN 70-1); ATP binding | chr5:553745-556442 REVERSE
stress.abiotic.heat	at3g12580	Cs8g18260	-2.04278	Symbols: HSP70 | HSP70 (heat shock protein 70); ATP binding | chr3:3991261-3993792 REVERSE
stress.abiotic.heat	at2g46240	orange1.1t00442	-2.17433	Symbols: BAG6, ATBAG6 | BAG6 (BCL-2-ASSOCIATED ATHANOGENE 6); calmodulin binding / protein binding | chr2:18986133-18989947 FORWARD
stress.abiotic.heat	at4g16660	Cs6g11260	1.76394	heat shock protein 70, putative / HSP70, putative | chr4:9376737-9381507 FORWARD
stress.abiotic.heat	at4g13830	Cs9g11760	-2.16739	Symbols: J20 | J20 (DNAJ-LIKE 20); heat shock protein binding | chr4:8011424-8012780 FORWARD
stress.abiotic.heat	at1g80920	orange1.1t02791	-2.3203	Symbols: J8 | J8; heat shock protein binding / unfolded protein binding | chr1:30403644-30404690 REVERSE
stress.abiotic.heat	at3g47940	Cs5g04370	1.98088	DNAJ heat shock protein, putative | chr3:17687956-17689549 REVERSE
stress.abiotic.heat	at1g53540	Cs8g18360	-3.37989	17.6 kDa class I small heat shock protein (HSP17.6C-CI) (AA 1-156) | chr1:19980462-19981109 FORWARD
stress.abiotic.heat	at4g25200	Cs9g14690	-2.47321	Symbols: ATHSP23.6-MITO | ATHSP23.6-MITO (MITOCHONDRION-LOCALIZED SMALL HEAT SHOCK PROTEIN 23.6) | chr4:12917017-12918053 FORWARD
stress.abiotic.heat	at4g10250	Cs5g18500	-3.448	Symbols: ATHSP22.0 | ATHSP22.0 | chr4:6370343-6371291 FORWARD
stress.abiotic.heat	at5g52640	Cs5g03150	-3.09288	Symbols: HSP81-1, ATHS83, HSP81.1, HSP83, ATHSP90.1 | ATHSP90.1 (HEAT SHOCK PROTEIN 90.1); ATP binding / unfolded protein binding | chr5:21352399-21355361 FORWARD
stress.abiotic.cold	at1g05260	Cs5g32270	2.2473	Symbols: RCI3, RCI3A | RCI3 (RARE COLD INDUCIBLE GENE 3); peroxidase | chr1:1529767-1531439 FORWARD
stress.abiotic.cold	at5g52300	Cs9g17250	-7.06221	Symbols: RD29B, LTI65 | LTI65 (LOW-TEMPERATURE-INDUCED 65) | chr5:21237056-21239529 FORWARD
stress.abiotic.drought/salt	at2g39750	Cs7g31900	1.35772	dehydration-responsive family protein | chr2:16578824-16582404 REVERSE
stress.abiotic.drought/salt	at1g69450	Cs7g03370	-4.3537	LOCATED IN: endomembrane system, membrane; EXPRESSED IN: 23 plant structures; EXPRESSED DURING: 13 growth stages; CONTAINS InterPro DOMAIN/s: Protein of unknown function DUF221 (InterPro:IPR003864); BEST Arabidopsis thaliana protein match is: HYP1 (HYPOTHETICAL PROTEIN 1) (TAIR:AT3G01100.1); Has 911 Blast hits to 825 proteins in 137 species: Archae - 0; Bacteria - 0; Metazoa - 152; Fungi - 442; P…
stress.abiotic.drought/salt	at2g03480	Cs7g11270	1.50814	dehydration-responsive protein-related | chr2:1050938-1054478 FORWARD
stress.abiotic.drought/salt	at3g05890	Cs6g01850	-1.71745	Symbols: RCI2B | RCI2B (RARE-COLD-INDUCIBLE 2B) | chr3:1757631-1758492 REVERSE
stress.abiotic.drought/salt	at5g64030	Cs1g09840	1.57388	dehydration-responsive protein-related | chr5:25624037-25628559 FORWARD
stress.abiotic.drought/salt	at4g15910	Cs9g04210	-3.26097	Symbols: ATDI21, DI21 | ATDI21 (ARABIDOPSIS THALIANA DROUGHT-INDUCED 21) | chr4:9028461-9029423 FORWARD
stress.abiotic.drought/salt	at3g05700	Cs3g14880	-1.70568	INVOLVED IN: response to water deprivation; CONTAINS InterPro DOMAIN/s: Drought induced 19 (InterPro:IPR008598); BEST Arabidopsis thaliana protein match is: drought-responsive family protein (TAIR:AT5G26990.1); Has 167 Blast hits to 167 proteins in 27 species: Archae - 0; Bacteria - 0; Metazoa - 38; Fungi - 0; Plants - 128; Viruses - 0; Other Eukaryotes - 1 (source: NCBI BLink). | chr3:1682088-16…
stress.abiotic.touch/wounding	at4g10270	Cs2g22820	-1.6791	wound-responsive family protein | chr4:6374734-6375210 FORWARD
stress.abiotic.touch/wounding	at5g42050	Cs5g02000	-2.2415	FUNCTIONS IN: molecular_function unknown; EXPRESSED IN: 22 plant structures; EXPRESSED DURING: 13 growth stages; CONTAINS InterPro DOMAIN/s: Development and cell death domain (InterPro:IPR013989), Kelch related (InterPro:IPR013089); BEST Arabidopsis thaliana protein match is: unknown protein (TAIR:AT3G27090.1); Has 5084 Blast hits to 2870 proteins in 85 species: Archae - 0; Bacteria - 24; Metazoa…
stress.abiotic.unspecified	at1g68300	Cs2g12670	-2.00447	universal stress protein (USP) family protein | chr1:25598331-25599357 REVERSE
stress.abiotic.unspecified	at5g39160	Cs5g25690	3.53198	germin-like protein (GLP2a) (GLP5a) | chr5:15679014-15680002 REVERSE
stress.abiotic.unspecified	at4g08685	Cs3g18550	1.6465	Symbols: SAH7 | SAH7 | chr4:5550429-5551370 FORWARD
stress.abiotic.unspecified	at2g47710	Cs8g10120	-1.11629	universal stress protein (USP) family protein | chr2:19554834-19556065 REVERSE
stress.abiotic.unspecified	at2g33790	Cs2g05930	2.10549	Symbols: ATAGP30, AGP30 | AGP30 (ARABINOGALACTAN PROTEIN30) | chr2:14293561-14295271 REVERSE
stress.abiotic.unspecified	at5g39150	Cs5g25660	4.70533	germin-like protein, putative | chr5:15669898-15670808 REVERSE
stress.abiotic.unspecified	at5g39110	Cs5g25680	3.38541	germin-like protein, putative | chr5:15657802-15658584 REVERSE
stress.abiotic.unspecified	at5g15780	Cs6g19760	6.71065	pollen Ole e 1 allergen and extensin family protein | chr5:5144727-5146403 REVERSE
stress.abiotic.unspecified	at5g54855	Cs4g10680	-1.10929	pollen Ole e 1 allergen and extensin family protein | chr5:22282767-22284387 FORWARD
stress.abiotic.unspecified	at2g21490	Cs8g07520	-4.17038	Symbols: LEA | LEA (DEHYDRIN LEA) | chr2:9206016-9207125 REVERSE
stress.abiotic.unspecified	at5g14680	Cs2g27980	-1.24537	universal stress protein (USP) family protein | chr5:4730907-4733081 REVERSE
redox.thioredoxin	at1g21750	Cs3g19790	1.83638	Symbols: ATPDIL1-1, ATPDI5, PDI5 | ATPDIL1-1 (PDI-LIKE 1-1); protein disulfide isomerase | chr1:7645700-7648841 FORWARD
redox.thioredoxin	at1g34780	Cs3g18180	-1.23554	Symbols: ATAPRL4 | ATAPRL4 (APR-like 4) | chr1:12748571-12750383 REVERSE
redox.thioredoxin	at1g11530	Cs2g07350	-1.1804	Symbols: ATCXXS1 | ATCXXS1 (C-terminal cysteine residue is changed to a serine 1); protein disulfide isomerase | chr1:3874437-3875484 FORWARD
redox.thioredoxin	at1g08570	Cs5g26220	-3.0694	Symbols: ACHT4 | ACHT4 (ATYPICAL CYS HIS RICH THIOREDOXIN 4); oxidoreductase, acting on sulfur group of donors, disulfide as acceptor | chr1:2712892-2714734 FORWARD
redox.thioredoxin	at2g47470	Cs5g33860	1.65492	Symbols: ATPDIL2-1, UNE5, MEE30, PDI11, ATPDI11 | UNE5 (UNFERTILIZED EMBRYO SAC 5); protein disulfide isomerase | chr2:19481420-19484015 FORWARD
redox.thioredoxin	at3g20560	orange1.1t03415	1.06399	Symbols: ATPDIL5-3, PDI12, ATPDI12 | ATPDIL5-3 (PDI-LIKE 5-3); protein disulfide isomerase | chr3:7182035-7186567 FORWARD
redox.thioredoxin	at2g15570	Cs8g06060	1.74996	Symbols: ATHM3, ATM3 | thioredoxin M-type 3, chloroplast (TRX-M3) | chr2:6791290-6792933 REVERSE
redox.thioredoxin	at3g51030	Cs3g25420	-2.13092	Symbols: ATTRX1, ATTRX H1 | ATTRX1; oxidoreductase, acting on sulfur group of donors, disulfide as acceptor | chr3:18950996-18952050 REVERSE
redox.thioredoxin	at1g76080	Cs3g26690	-1.91853	Symbols: ATCDSP32, CDSP32 | CDSP32 (CHLOROPLASTIC DROUGHT-INDUCED STRESS PROTEIN OF 32 KD) | chr1:28547786-28549419 REVERSE
redox.ascorbate and glutathione	at4g25570	Cs9g17220	-1.56806	Symbols: ACYB-2 | ACYB-2; carbon-monoxide oxygenase | chr4:13053686-13055623 REVERSE
redox.ascorbate and glutathione	at1g06620	Cs9g09070	-7.38219	2-oxoglutarate-dependent dioxygenase, putative | chr1:2025601-2027271 FORWARD
redox.ascorbate and glutathione.ascorbate	at1g75270	Cs7g28340	-2.70775	Symbols: DHAR2 | DHAR2 (DEHYDROASCORBATE REDUCTASE 2); glutathione binding / glutathione dehydrogenase (ascorbate) | chr1:28250075-28251350 REVERSE
redox.ascorbate and glutathione.ascorbate.GDP-L-galactose-hexose-1-phosphate guanyltransferase	at4g26850	Cs4g09870	-1.34671	Symbols: VTC2 | VTC2 (vitamin c defective 2); GDP-D-glucose phosphorylase/ GDP-galactose:glucose-1-phosphate guanyltransferase/ GDP-galactose:mannose-1-phosphate guanyltransferase/ GDP-galactose:myoinositol-1-phosphate guanyltransferase/ galactose-1-phosphate guanylyltra | chr4:13499010-13501648 REVERSE
redox.ascorbate and glutathione.glutathione	at4g31870	Cs7g06520	-1.59478	Symbols: ATGPX7 | ATGPX7 (glutathione peroxidase 7); glutathione peroxidase | chr4:15410205-15411617 FORWARD
redox.heme	at2g16060	Cs5g28400	3.02826	Symbols: GLB1, AHB1, ARATH GLB1, NSHB1, ATGLB1 | AHB1 (ARABIDOPSIS HEMOGLOBIN 1); oxygen binding / oxygen transporter | chr2:6982531-6983631 REVERSE
redox.glutaredoxins	at5g14070	Cs2g13810	4.71646	Symbols: ROXY2 | ROXY2; electron carrier/ protein disulfide oxidoreductase | chr5:4541836-4542514 FORWARD
redox.glutaredoxins	at5g03870	Cs6g14520	5.58903	glutaredoxin family protein | chr5:1035658-1036967 REVERSE
redox.glutaredoxins	at1g64500	Cs5g02010	-2.94664	glutaredoxin family protein | chr1:23953233-23954492 FORWARD
redox.dismutases and catalases	at4g35090	Cs3g27280	-1.74268	Symbols: CAT2 | CAT2 (CATALASE 2); catalase | chr4:16700596-16703325 REVERSE
redox.dismutases and catalases	at5g51100	Cs7g19250	-2.5646	Symbols: FSD2 | FSD2 (FE SUPEROXIDE DISMUTASE 2); superoxide dismutase | chr5:20773296-20775701 REVERSE
redox.misc	at5g53560	orange1.1t00541	-1.598	Symbols: ATB5-A, B5 #2, ATCB5-E, CB5-E | CB5-E (CYTOCHROME B5 ISOFORM E); heme binding | chr5:21759367-21760578 FORWARD
polyamine metabolism.synthesis.SAM decarboxylase	at3g02470	Cs6g19210	-1.42205	Symbols: SAMDC | SAMDC (S-ADENOSYLMETHIONINE DECARBOXYLASE); adenosylmethionine decarboxylase | chr3:509117-511561 FORWARD
polyamine metabolism.synthesis.arginine decarboxylase	at2g16500	Cs8g07560	1.25016	Symbols: ADC1, ARGDC1, ARGDC, SPE1 | ADC1 (ARGININE DECARBOXYLASE 1); arginine decarboxylase | chr2:7150622-7153339 REVERSE
polyamine metabolism.synthesis.spermidine synthase	at5g04610	orange1.1t01514	-3.01235	spermidine synthase-related / putrescine aminopropyltransferase-related | chr5:1325588-1326928 REVERSE
polyamine metabolism.synthesis.spermine synthase	at5g19530	Cs4g06030	-1.22291	Symbols: ACL5 | ACL5 (ACAULIS 5); spermine synthase/ thermospermine synthase | chr5:6588958-6591211 REVERSE
nucleotide metabolism.synthesis.pyrimidine.CTP synthetase	at1g30820	Cs2g12080	2.00007	CTP synthase, putative / UTP--ammonia ligase, putative | chr1:10944913-10949458 REVERSE
nucleotide metabolism.synthesis.purine.adenylosuccinate synthase	at3g57610	orange1.1t03395	2.00154	Symbols: ADSS | ADSS (ADENYLOSUCCINATE SYNTHASE); adenylosuccinate synthase | chr3:21334284-21336674 REVERSE
nucleotide metabolism.degradation	at5g18280	Cs5g26110	1.70894	Symbols: ATAPY2, APY2 | ATAPY2 (ARABIDOPSIS THALIANA APYRASE 2); ATPase/ nucleotide diphosphatase | chr5:6050514-6054875 REVERSE
nucleotide metabolism.degradation	at5g12200	Cs2g29480	-1.39663	dihydropyrimidinase / DHPase / dihydropyrimidine amidohydrolase / hydantoinase (PYD2) | chr5:3941528-3944811 REVERSE
nucleotide metabolism.degradation	at5g54390	Cs1g06660	5.00673	Symbols: AHL, ATAHL | AHL (ARABIDOPSIS HAL2-LIKE); 3'(2'),5'-bisphosphate nucleotidase/ inositol or phosphatidylinositol phosphatase | chr5:22085998-22088017 FORWARD
nucleotide metabolism.salvage.phosphoribosyltransferases	at4g36940	Cs1g22480	-2.33489	Symbols: NAPRT1 | NAPRT1 (NICOTINATE PHOSPHORIBOSYLTRANSFERASE 1); nicotinate phosphoribosyltransferase | chr4:17416855-17420252 FORWARD
nucleotide metabolism.salvage.phosphoribosyltransferases.aprt	at4g12440	Cs5g09110	2.35988	Symbols: APT4 | adenine phosphoribosyltransferase, putative | chr4:7376268-7380151 FORWARD
nucleotide metabolism.salvage.nucleoside kinases.adenosine kinase	at5g03300	Cs6g11990	1.40105	Symbols: ADK2 | ADK2 (ADENOSINE KINASE 2); adenosine kinase/ copper ion binding / kinase | chr5:796442-799176 FORWARD
nucleotide metabolism.phosphotransfer and pyrophosphatases.adenylate kinase	at5g63400	Cs7g10390	2.25553	Symbols: ADK1 | ADK1 (ADENYLATE KINASE 1); ATP binding / adenylate kinase/ nucleobase, nucleoside, nucleotide kinase/ nucleotide kinase/ phosphotransferase, phosphate group as acceptor | chr5:25393001-25394907 REVERSE
nucleotide metabolism.phosphotransfer and pyrophosphatases.uridylate kinase	at5g26667	Cs1g02770	1.24843	Symbols: PYR6 | PYR6; cytidylate kinase/ uridylate kinase | chr5:9275947-9277971 FORWARD
nucleotide metabolism.phosphotransfer and pyrophosphatases.misc	at2g18230	Cs1g24330	-1.68094	Symbols: AtPPa2 | AtPPa2 (Arabidopsis thaliana pyrophosphorylase 2); inorganic diphosphatase/ pyrophosphatase | chr2:7931923-7934329 REVERSE
nucleotide metabolism.phosphotransfer and pyrophosphatases.misc	at3g53620	Cs6g05740	3.05102	Symbols: AtPPa4 | AtPPa4 (Arabidopsis thaliana pyrophosphorylase 4); inorganic diphosphatase | chr3:19880504-19883672 FORWARD
nucleotide metabolism.deoxynucleotide metabolism.ribonucleoside-diphosphate reductase	at2g21790	Cs1g04640	3.63066	Symbols: R1, RNR1, CLS8, ATRNR1 | RNR1 (RIBONUCLEOTIDE REDUCTASE 1); ATP binding / protein binding / ribonucleoside-diphosphate reductase | chr2:9293270-9297842 FORWARD
nucleotide metabolism.deoxynucleotide metabolism.ribonucleoside-diphosphate reductase	at3g27060	Cs7g30910	3.19808	Symbols: TSO2 | TSO2 (TSO meaning 'ugly' in Chinese); oxidoreductase/ ribonucleoside-diphosphate reductase/ transition metal ion binding | chr3:9979866-9981295 REVERSE
nucleotide metabolism.deoxynucleotide metabolism.dUTP diphosphatase	at3g46940	Cs3g24680	4.91732	deoxyuridine 5'-triphosphate nucleotidohydrolase family | chr3:17288194-17288952 REVERSE
Biodegradation of Xenobiotics	at1g49660	orange1.1t05409	2.26866	Symbols: AtCXE5 | AtCXE5 (Arabidopsis thaliana carboxyesterase 5); carboxylesterase | chr1:18378697-18379799 REVERSE
Biodegradation of Xenobiotics.hydroxyacylglutathione hydrolase	at3g10850	Cs7g29380	-1.09563	Symbols: GLX2-2, GLY2 | GLY2; hydroxyacylglutathione hydrolase | chr3:3397549-3399574 REVERSE
Biodegradation of Xenobiotics.lactoylglutathione lyase	at1g80160	Cs1g25040	-2.04132	lactoylglutathione lyase family protein / glyoxalase I family protein | chr1:30151003-30152190 FORWARD
C1-metabolism.5-formyltetrahydrofolate cyclo-ligase	at1g76730	Cs3g21630	-1.76145	5-formyltetrahydrofolate cyclo-ligase family protein | chr1:28802925-28804784 REVERSE
misc.misc2	at2g32520	Cs2g21120	-1.90189	dienelactone hydrolase family protein | chr2:13805519-13807536 REVERSE
misc.misc2	at1g73740	Cs5g12710	2.66755	glycosyl transferase family 28 protein | chr1:27734279-27736189 FORWARD
misc.misc2	at4g02340	Cs2g06360	-1.81108	epoxide hydrolase, putative | chr4:1035681-1037615 FORWARD
misc.UDP glucosyl and glucoronyl transferases	at1g22380	Cs1g19740	-1.99048	Symbols: AtUGT85A3 | AtUGT85A3 (UDP-glucosyl transferase 85A3); glucuronosyltransferase/ transcription factor/ transferase, transferring glycosyl groups | chr1:7900387-7902332 REVERSE
misc.UDP glucosyl and glucoronyl transferases	at3g24040	orange1.1t01452	4.78635	glycosyltransferase family 14 protein / core-2/I-branching enzyme family protein | chr3:8680877-8683289 REVERSE
misc.UDP glucosyl and glucoronyl transferases	at1g22360	Cs1g19770	-2.1494	Symbols: AtUGT85A2 | AtUGT85A2 (UDP-glucosyl transferase 85A2); UDP-glycosyltransferase/ glucuronosyltransferase/ transferase, transferring glycosyl groups | chr1:7894858-7897591 REVERSE
misc.UDP glucosyl and glucoronyl transferases	at2g43840	Cs2g18270	-3.36629	Symbols: UGT74F1 | UDP-glucoronosyl/UDP-glucosyl transferase family protein | chr2:18157638-18159175 FORWARD
misc.UDP glucosyl and glucoronyl transferases	at2g36760	orange1.1t01118	-3.6054	Symbols: UGT73C2 | UGT73C2 (UDP-glucosyl transferase 73C2); UDP-glycosyltransferase/ transferase, transferring glycosyl groups / transferase, transferring hexosyl groups | chr2:15413042-15414594 REVERSE
misc.UDP glucosyl and glucoronyl transferases	at2g15490	Cs8g05320	-4.04681	Symbols: UGT73B4 | UGT73B4 (UDP-GLYCOSYLTRANSFERASE 73B4); UDP-glucosyltransferase/ UDP-glycosyltransferase/ quercetin 3-O-glucosyltransferase/ quercetin 7-O-glucosyltransferase/ transferase, transferring glycosyl groups | chr2:6761635-6763500 FORWARD
misc.UDP glucosyl and glucoronyl transferases	at2g44660	Cs2g16850	2.06677	transferase, transferring glycosyl groups / transferase, transferring hexosyl groups | chr2:18420832-18422839 REVERSE
misc.UDP glucosyl and glucoronyl transferases	at5g17050	Cs5g24820	-4.10059	Symbols: UGT78D2 | UGT78D2 (UDP-GLUCOSYL TRANSFERASE 78D2); UDP-glycosyltransferase/ anthocyanidin 3-O-glucosyltransferase/ quercetin 3-O-glucosyltransferase/ transferase, transferring glycosyl groups | chr5:5607788-5609492 REVERSE
misc.UDP glucosyl and glucoronyl transferases	at2g23250	Cs8g04930	-2.2199	Symbols: UGT84B2 | UGT84B2 (UDP-glucosyl transferase 84B2); UDP-glycosyltransferase/ abscisic acid glucosyltransferase/ transferase, transferring glycosyl groups | chr2:9897809-9899125 REVERSE
misc.UDP glucosyl and glucoronyl transferases	at4g16710	Cs3g13420	2.02209	glycosyltransferase family protein 28 | chr4:9398548-9399801 FORWARD
misc.gluco-, galacto- and mannosidases	at5g04885	Cs7g23860	2.08861	glycosyl hydrolase family 3 protein | chr5:1422799-1426879 FORWARD
misc.gluco-, galacto- and mannosidases	at3g18080	orange1.1t00039	2.78688	Symbols: BGLU44 | BGLU44 (B-S GLUCOSIDASE 44); (R)-amygdalin beta-glucosidase/ 4-methylumbelliferyl-beta-D-glucopyranoside beta-glucosidase/ beta-gentiobiose beta-glucosidase/ cellobiose glucosidase/ esculin beta-glucosidase/ hydrolase, hydrolyzing O-glycosyl compounds | chr3:6191557-6194452 FORWARD
misc.gluco-, galacto- and mannosidases.alpha-galactosidase	at1g68560	Cs7g13250	2.49662	Symbols: ATXYL1, XYL1 | XYL1 (ALPHA-XYLOSIDASE 1); alpha-N-arabinofuranosidase/ hydrolase, hydrolyzing O-glycosyl compounds / xylan 1,4-beta-xylosidase | chr1:25734182-25738002 REVERSE
misc.gluco-, galacto- and mannosidases.beta-galactosidase	at4g36360	Cs3g25410	1.93371	Symbols: BGAL3 | BGAL3 (beta-galactosidase 3); beta-galactosidase/ catalytic/ cation binding / sugar binding | chr4:17176342-17181261 REVERSE
misc.gluco-, galacto- and mannosidases.beta-galactosidase	at3g13750	Cs1g18300	2.04589	Symbols: BGAL1 | BGAL1 (Beta galactosidase 1); beta-galactosidase/ catalytic/ cation binding / heme binding / peroxidase/ sugar binding | chr3:4510965-4516298 FORWARD
misc.gluco-, galacto- and mannosidases.alpha-mannosidase	at5g13980	Cs7g19720	2.55093	glycosyl hydrolase family 38 protein | chr5:4508496-4514425 FORWARD
misc.gluco-, galacto- and mannosidases.endoglucanase	at1g70710	Cs2g17090	6.96502	Symbols: ATGH9B1, CEL1 | ATGH9B1 (ARABIDOPSIS THALIANA GLYCOSYL HYDROLASE 9B1); cellulase/ hydrolase, hydrolyzing O-glycosyl compounds | chr1:26659132-26663010 REVERSE
misc.gluco-, galacto- and mannosidases.endoglucanase	at1g64390	Cs5g02320	2.07656	Symbols: AtGH9C2 | AtGH9C2 (Arabidopsis thaliana glycosyl hydrolase 9C2); carbohydrate binding / catalytic/ hydrolase, hydrolyzing O-glycosyl compounds | chr1:23911119-23915229 FORWARD
misc.gluco-, galacto- and mannosidases.endoglucanase	at4g02290	Cs5g33460	3.90129	Symbols: AtGH9B13 | AtGH9B13 (Arabidopsis thaliana glycosyl hydrolase 9B13); catalytic/ hydrolase, hydrolyzing O-glycosyl compounds | chr4:1002394-1005253 REVERSE
misc.beta 1,3 glucan hydrolases	at1g18650	Cs5g11770	1.10279	Symbols: PDCB3 | PDCB3 (PLASMODESMATA CALLOSE-BINDING PROTEIN 3); callose binding / polysaccharide binding | chr1:6418858-6420557 REVERSE
misc.beta 1,3 glucan hydrolases.glucan endo-1,3-beta-glucosidase	at2g26600	Cs4g18080	-1.55372	glycosyl hydrolase family 17 protein | chr2:11316412-11318483 FORWARD
misc.beta 1,3 glucan hydrolases.glucan endo-1,3-beta-glucosidase	at3g07320	Cs7g16520	2.6981	glycosyl hydrolase family 17 protein | chr3:2332022-2334074 REVERSE
misc.beta 1,3 glucan hydrolases.glucan endo-1,3-beta-glucosidase	at2g05790	Cs2g20640	1.88129	glycosyl hydrolase family 17 protein | chr2:2199219-2201486 FORWARD
misc.beta 1,3 glucan hydrolases.glucan endo-1,3-beta-glucosidase	at3g57270	orange1.1t00634	4.74405	Symbols: BG1 | BG1 (BETA-1,3-GLUCANASE 1); catalytic/ cation binding / hydrolase, hydrolyzing O-glycosyl compounds | chr3:21191237-21193189 REVERSE
misc.beta 1,3 glucan hydrolases.glucan endo-1,3-beta-glucosidase	at5g56590	Cs4g12950	2.79204	glycosyl hydrolase family 17 protein | chr5:22907319-22909559 FORWARD
misc.O-methyl transferases	at4g35150	Cs2g05400	-4.93936	O-methyltransferase family 2 protein | chr4:16726948-16728531 REVERSE
misc.O-methyl transferases	at5g42760	Cs3g24810	-5.25093	INVOLVED IN: biological_process unknown; LOCATED IN: cellular_component unknown; EXPRESSED IN: 21 plant structures; EXPRESSED DURING: 13 growth stages; CONTAINS InterPro DOMAIN/s: Conserved hypothetical protein CHP00027, methylltransferase (InterPro:IPR011610), O-methyltransferase, N-terminal (InterPro:IPR003455); Has 888 Blast hits to 888 proteins in 139 species: Archae - 36; Bacteria - 741; Met…
misc.oxidases - copper, flavone etc.	at3g03080	Cs5g21000	-4.19044	NADP-dependent oxidoreductase, putative | chr3:698530-700301 REVERSE
misc.oxidases - copper, flavone etc.	at4g13010	Cs5g27470	-1.1513	oxidoreductase, zinc-binding dehydrogenase family protein | chr4:7600551-7602729 FORWARD
misc.oxidases - copper, flavone etc.	at1g31690	Cs9g06710	-4.47828	amine oxidase/ copper ion binding / quinone binding | chr1:11343980-11347767 FORWARD
misc.oxidases - copper, flavone etc.	at1g49670	Cs8g05800	1.90229	Symbols: NQR | NQR; binding / catalytic/ oxidoreductase/ zinc ion binding | chr1:18381258-18386108 REVERSE
misc.oxidases - copper, flavone etc.	at1g14130	Cs4g03860	-1.80925	2-oxoglutarate-dependent dioxygenase, putative | chr1:4835724-4837616 REVERSE
misc.oxidases - copper, flavone etc.	at4g22010	Cs2g02940	2.75946	Symbols: sks4 | sks4 (SKU5 Similar 4); copper ion binding / oxidoreductase | chr4:11663324-11666715 FORWARD
misc.oxidases - copper, flavone etc.	at1g23740	Cs7g08640	-3.22811	oxidoreductase, zinc-binding dehydrogenase family protein | chr1:8398115-8399749 REVERSE
misc.nitrilases, *nitrile lyases, berberine bridge enzymes, reticuline oxidases, troponine reductases	at1g72970	Cs1g18110	3.99499	Symbols: HTH, EDA17 | HTH (HOTHEAD); FAD binding / aldehyde-lyase/ mandelonitrile lyase | chr1:27452766-27455964 FORWARD
misc.nitrilases, *nitrile lyases, berberine bridge enzymes, reticuline oxidases, troponine reductases	at5g07360	Cs7g19360	1.78874	amidase family protein | chr5:2326704-2330142 REVERSE
misc.nitrilases, *nitrile lyases, berberine bridge enzymes, reticuline oxidases, troponine reductases	at2g23620	Cs1g23200	3.15138	Symbols: ATMES1, MES1 | MES1 (METHYL ESTERASE 1); hydrolase, acting on ester bonds / methyl indole-3-acetate esterase/ methyl jasmonate esterase/ methyl salicylate esterase | chr2:10047379-10049291 REVERSE
misc.nitrilases, *nitrile lyases, berberine bridge enzymes, reticuline oxidases, troponine reductases	at1g30700	Cs3g10950	-1.60843	FAD-binding domain-containing protein | chr1:10892570-10894572 FORWARD
misc.nitrilases, *nitrile lyases, berberine bridge enzymes, reticuline oxidases, troponine reductases	at2g29360	Cs8g19120	-4.3973	tropinone reductase, putative / tropine dehydrogenase, putative | chr2:12603803-12605271 FORWARD
misc.glutathione S transferases	at1g10370	Cs7g04600	1.79346	Symbols: GST30, ATGSTU17, GST30B, ERD9 | ERD9 (EARLY-RESPONSIVE TO DEHYDRATION 9); glutathione transferase | chr1:3397081-3398358 REVERSE
misc.glutathione S transferases	at1g78380	Cs5g15160	-1.63377	Symbols: ATGSTU19, GST8 | ATGSTU19 (GLUTATHIONE S-TRANSFERASE TAU 19); glutathione binding / glutathione transferase | chr1:29486413-29487906 REVERSE
misc.glutathione S transferases	at1g02930	Cs5g32800	-1.181	Symbols: ATGSTF6, GST1, ERD11, ATGSTF3, GSTF6 | ATGSTF6 (GLUTATHIONE S-TRANSFERASE); copper ion binding / glutathione binding / glutathione transferase | chr1:661177-662427 REVERSE
misc.glutathione S transferases	at2g30860	Cs7g17630	-5.75187	Symbols: ATGSTF9, GLUTTR, ATGSTF7 | ATGSTF9 (GLUTATHIONE S-TRANSFERASE PHI 9); copper ion binding / glutathione binding / glutathione peroxidase/ glutathione transferase | chr2:13138997-13140245 FORWARD
misc.glutathione S transferases	at5g41210	Cs5g03820	-1.69235	Symbols: ATGSTT1, GST10, GSTU12 | ATGSTT1 (GLUTATHIONE S-TRANSFERASE THETA 1); glutathione transferase | chr5:16492320-16493994 REVERSE
misc.glutathione S transferases	at2g29420	Cs7g15790	-3.19871	Symbols: ATGSTU7, GST25 | ATGSTU7 (ARABIDOPSIS THALIANA GLUTATHIONE S-TRANSFERASE TAU 7); glutathione transferase | chr2:12617936-12618899 REVERSE
misc.glutathione S transferases	at5g02790	Cs6g03820	-1.6877	In2-1 protein, putative | chr5:632796-635125 FORWARD
misc.cytochrome P450	at4g31940	Cs3g09140	-7.10165	Symbols: CYP82C4 | CYP82C4; electron carrier/ heme binding / iron ion binding / monooxygenase/ oxygen binding | chr4:15451988-15454160 FORWARD
misc.cytochrome P450	at3g26300	Cs5g06360	-3.94429	Symbols: CYP71B34 | CYP71B34; electron carrier/ heme binding / iron ion binding / monooxygenase/ oxygen binding | chr3:9639199-9640866 REVERSE
misc.cytochrome P450	at3g14690	Cs5g14880	-2.98824	Symbols: CYP72A15 | CYP72A15; electron carrier/ heme binding / iron ion binding / monooxygenase/ oxygen binding | chr3:4937317-4939465 FORWARD
misc.cytochrome P450	at1g74110	Cs7g10680	-4.55332	Symbols: CYP78A10 | CYP78A10; electron carrier/ heme binding / iron ion binding / monooxygenase/ oxygen binding | chr1:27866667-27868368 REVERSE
misc.cytochrome P450	at1g64940	Cs7g15470	-4.56081	Symbols: CYP89A6 | CYP89A6; electron carrier/ heme binding / iron ion binding / monooxygenase/ oxygen binding | chr1:24123789-24125324 FORWARD
misc.cytochrome P450	at1g11600	Cs2g07770	4.92282	Symbols: CYP77B1 | CYP77B1; electron carrier/ heme binding / iron ion binding / monooxygenase/ oxygen binding | chr1:3902012-3903782 FORWARD
misc.alcohol dehydrogenases	at1g65560	Cs2g12150	-2.13561	allyl alcohol dehydrogenase, putative | chr1:24371387-24373798 REVERSE
misc.alcohol dehydrogenases	at5g19440	Cs7g02090	-1.17237	cinnamyl-alcohol dehydrogenase, putative (CAD) | chr5:6556420-6558342 FORWARD
misc.peroxidases	at5g05340	Cs1g20230	3.4588	peroxidase, putative | chr5:1578951-1580875 REVERSE
misc.peroxidases	at5g47000	Cs7g13530	3.57524	peroxidase, putative | chr5:19068944-19070333 REVERSE
misc.peroxidases	at2g38380	orange1.1t02044	3.27972	peroxidase 22 (PER22) (P22) (PRXEA) / basic peroxidase E | chr2:16076384-16078583 FORWARD
misc.peroxidases	at3g17070	Cs1g15180	4.3268	peroxidase, putative | chr3:5820961-5823199 FORWARD
misc.peroxidases	at5g67400	Cs1g21860	7.18719	peroxidase 73 (PER73) (P73) (PRXR11) | chr5:26894856-26896488 FORWARD
misc.peroxidases	at2g22420	Cs1g19890	-1.37288	peroxidase 17 (PER17) (P17) | chr2:9513219-9514535 FORWARD
misc.peroxidases	at1g44970	Cs3g25300	-4.32471	peroxidase, putative | chr1:17002117-17003688 FORWARD
misc.peroxidases	at5g40150	Cs6g20170	1.81854	peroxidase, putative | chr5:16059509-16061043 REVERSE
misc.peroxidases	at5g06720	orange1.1t02225	6.60906	peroxidase, putative | chr5:2077420-2079005 REVERSE
misc.acid and other phosphatases	at1g04040	Cs5g29180	2.70749	acid phosphatase class B family protein | chr1:1042362-1043864 REVERSE
misc.acid and other phosphatases	at2g01890	Cs2g17980	-2.82561	Symbols: PAP8, ATPAP8 | PAP8 (PURPLE ACID PHOSPHATASE 8); acid phosphatase/ protein serine/threonine phosphatase | chr2:396768-399208 REVERSE
misc.acid and other phosphatases	at3g07130	orange1.1t02444	4.04082	Symbols: ATPAP15, PAP15 | PAP15 (PURPLE ACID PHOSPHATASE 15); acid phosphatase/ protein serine/threonine phosphatase | chr3:2255710-2258005 REVERSE
misc.myrosinases-lectin-jacalin	at1g78850	Cs5g12410	3.45769	curculin-like (mannose-binding) lectin family protein | chr1:29641926-29643431 REVERSE
misc.invertase/pectin methylesterase inhibitor family protein	at1g47960	Cs9g01970	-4.00412	Symbols: C/VIF1, ATC/VIF1 | C/VIF1 (CELL WALL / VACUOLAR INHIBITOR OF FRUCTOSIDASE 1); enzyme inhibitor/ pectinesterase/ pectinesterase inhibitor | chr1:17681157-17683629 REVERSE
misc.invertase/pectin methylesterase inhibitor family protein	at1g62760	Cs5g09360	-3.81058	invertase/pectin methylesterase inhibitor family protein | chr1:23237574-23238512 REVERSE
misc.invertase/pectin methylesterase inhibitor family protein	at5g20740	Cs4g06980	2.9554	invertase/pectin methylesterase inhibitor family protein | chr5:7025686-7026532 REVERSE
misc.invertase/pectin methylesterase inhibitor family protein	at5g64620	Cs1g05600	6.01329	Symbols: C/VIF2, ATC/VIF2 | C/VIF2 (CELL WALL / VACUOLAR INHIBITOR OF FRUCTOSIDASE 2); enzyme inhibitor/ pectinesterase/ pectinesterase inhibitor | chr5:25831834-25832502 FORWARD
misc.invertase/pectin methylesterase inhibitor family protein	at5g62360	Cs9g14380	3.89888	invertase/pectin methylesterase inhibitor family protein | chr5:25040649-25041462 FORWARD
misc.plastocyanin-like	at4g31840	Cs7g06440	4.05477	plastocyanin-like domain-containing protein | chr4:15401640-15402617 FORWARD
misc.plastocyanin-like	at5g15350	orange1.1t02782	2.14538	plastocyanin-like domain-containing protein | chr5:4984959-4986239 REVERSE
misc.protease inhibitor/seed storage/lipid transfer protein (LTP) family protein	at4g33550	Cs2g31080	-3.29101	lipid binding | chr4:16134440-16135056 FORWARD
misc.protease inhibitor/seed storage/lipid transfer protein (LTP) family protein	at3g22142	Cs6g11570	1.95563	structural constituent of cell wall | chr3:7803604-7808046 REVERSE
misc.protease inhibitor/seed storage/lipid transfer protein (LTP) family protein	at5g48490	orange1.1t01576	9.32705	protease inhibitor/seed storage/lipid transfer protein (LTP) family protein | chr5:19647835-19648281 REVERSE
misc.protease inhibitor/seed storage/lipid transfer protein (LTP) family protein	at1g62500	Cs5g09070	4.7613	protease inhibitor/seed storage/lipid transfer protein (LTP) family protein | chr1:23132045-23133502 FORWARD
misc.protease inhibitor/seed storage/lipid transfer protein (LTP) family protein	at3g43720	Cs2g28960	2.4809	protease inhibitor/seed storage/lipid transfer protein (LTP) family protein | chr3:15615386-15617149 REVERSE
misc.protease inhibitor/seed storage/lipid transfer protein (LTP) family protein	at5g64080	orange1.1t04699	1.47173	protease inhibitor/seed storage/lipid transfer protein (LTP) family protein | chr5:25645263-25646735 REVERSE
misc.short chain dehydrogenase/reductase (SDR)	at4g23420	Cs9g17630	-2.45873	short-chain dehydrogenase/reductase (SDR) family protein | chr4:12225607-12228718 FORWARD
misc.short chain dehydrogenase/reductase (SDR)	at5g02540	Cs6g06060	2.58415	short-chain dehydrogenase/reductase (SDR) family protein | chr5:568524-570920 FORWARD
misc.short chain dehydrogenase/reductase (SDR)	at3g51680	Cs6g12430	-3.88353	short-chain dehydrogenase/reductase (SDR) family protein | chr3:19173622-19174667 REVERSE
misc.GCN5-related N-acetyltransferase	at1g18335	Cs1g20790	-6.32423	GCN5-related N-acetyltransferase (GNAT) family protein | chr1:6309041-6311326 REVERSE
misc.GCN5-related N-acetyltransferase	at2g32030	Cs3g11590	-4.53228	GCN5-related N-acetyltransferase (GNAT) family protein | chr2:13632468-13633335 REVERSE
misc.GCN5-related N-acetyltransferase	at1g72030	Cs5g17520	-1.42177	GCN5-related N-acetyltransferase (GNAT) family protein | chr1:27110865-27111932 FORWARD
misc.GDSL-motif lipase	at5g37690	Cs8g01950	3.77082	GDSL-motif lipase/hydrolase family protein | chr5:14973353-14976169 REVERSE
misc.GDSL-motif lipase	at1g71691	Cs5g17950	3.67701	GDSL-motif lipase/hydrolase family protein | chr1:26949199-26951547 REVERSE
misc.GDSL-motif lipase	at1g71250	Cs3g22620	3.37649	GDSL-motif lipase/hydrolase family protein | chr1:26860118-26861726 FORWARD
misc.GDSL-motif lipase	at5g03610	Cs6g15160	2.30501	GDSL-motif lipase/hydrolase family protein | chr5:915465-918485 FORWARD
misc.GDSL-motif lipase	at2g42990	Cs7g17550	2.72169	GDSL-motif lipase/hydrolase family protein | chr2:17879031-17880563 FORWARD
misc.GDSL-motif lipase	at3g16370	Cs1g15990	2.242	GDSL-motif lipase/hydrolase family protein | chr3:5556710-5558589 FORWARD
misc.GDSL-motif lipase	at5g33370	Cs5g25530	3.81723	GDSL-motif lipase/hydrolase family protein | chr5:12602468-12604764 REVERSE
misc.GDSL-motif lipase	at5g40990	Cs1g16730	-4.99832	Symbols: GLIP1 | GLIP1 (GDSL LIPASE1); carboxylesterase/ lipase | chr5:16418920-16420400 FORWARD
misc.GDSL-motif lipase	at2g23540	Cs9g02170	6.00776	GDSL-motif lipase/hydrolase family protein | chr2:10024346-10026233 FORWARD
misc. other Ferredoxins and Rieske domain	at4g25650	Cs9g02990	-2.4314	Symbols: ACD1-LIKE | ACD1-LIKE (ACD1-LIKE); 2 iron, 2 sulfur cluster binding / electron carrier/ oxidoreductase | chr4:13080901-13083197 REVERSE
RNA.processing	at4g25630	Cs7g13800	1.38724	Symbols: FIB2, ATFIB2 | FIB2 (FIBRILLARIN 2); snoRNA binding | chr4:13074133-13076429 FORWARD
RNA.processing	at1g61010	Cs3g06110	1.57636	Symbols: CPSF73-I | CPSF73-I (CLEAVAGE AND POLYADENYLATION SPECIFICITY FACTOR 73-I); protein binding | chr1:22474717-22477731 REVERSE
RNA.processing	at4g30220	Cs4g03500	1.56981	Symbols: RUXF | RUXF (SMALL NUCLEAR RIBONUCLEOPROTEIN F) | chr4:14802950-14804323 REVERSE
RNA.processing.splicing	at1g09140	Cs3g14410	-1.75994	SF2/ASF-like splicing modulator (SRP30) | chr1:2942564-2945961 REVERSE
RNA.processing.splicing	at2g33340	Cs9g09300	1.37245	nucleotide binding / ubiquitin-protein ligase | chr2:14126217-14131153 REVERSE
RNA.processing.splicing	at3g61860	orange1.1t00530	-1.44761	Symbols: ATRSP31, RSP31 | RSP31; RNA binding / nucleic acid binding / nucleotide binding | chr3:22900068-22902395 REVERSE
RNA.processing.splicing	at3g55460	Cs7g32470	-1.21646	Symbols: SCL30 | SCL30; RNA binding / nucleic acid binding / nucleotide binding | chr3:20560808-20563762 FORWARD
RNA.processing.RNA helicase	at1g27900	Cs7g10400	2.40691	RNA helicase, putative | chr1:9715453-9720568 REVERSE
RNA.processing.ribonucleases	at2g25100	Cs7g20330	1.17932	ribonuclease HII family protein | chr2:10679524-10681998 REVERSE
RNA.transcription	at2g19910	Cs4g15260	1.988	RNA-dependent RNA polymerase family protein | chr2:8595820-8600757 REVERSE
RNA.transcription	at3g53920	Cs4g18920	-2.52525	Symbols: SIGC, SIG3 | SIGC (RNA POLYMERASE SIGMA-SUBUNIT C); DNA binding / DNA-directed RNA polymerase/ sigma factor/ transcription factor | chr3:19960869-19963949 REVERSE
RNA.transcription	at2g40030	Cs3g01960	2.28483	Symbols: NRPD1B, DRD3, ATNRPD1B, DMS5, NRPE1 | NRPD1B; DNA binding / DNA-directed RNA polymerase | chr2:16714494-16723583 FORWARD
RNA.transcription	at5g24120	Cs9g18470	-1.64682	Symbols: SIGE, SIG5, ATSIG5 | SIGE (SIGMA FACTOR E); DNA binding / DNA-directed RNA polymerase/ sigma factor/ transcription factor | chr5:8157551-8160229 REVERSE
RNA.transcription	at2g15430	Cs8g05160	1.05692	Symbols: RBP36A, RPB35.5A, NRPB3, NRPD3, NRPE3A | NRPB3; DNA binding / DNA-directed RNA polymerase/ protein dimerization | chr2:6733566-6735675 FORWARD
RNA.transcription	at1g75510	Cs3g25520	-1.15141	transcription initiation factor IIF beta subunit (TFIIF-beta) family protein | chr1:28347055-28348735 REVERSE
RNA.transcription	at3g23780	Cs5g23640	2.46398	Symbols: NRPD2A, DRD2, NRPD2, DMS2, NRPE2 | NRPD2A; DNA binding / DNA-directed RNA polymerase | chr3:8567731-8574190 REVERSE
RNA.regulation of transcription.AP2/EREBP, APETALA2/Ethylene-responsive element binding protein family	at4g27950	Cs1g08720	-4.66047	Symbols: CRF4 | CRF4 (CYTOKININ RESPONSE FACTOR 4); DNA binding / transcription factor | chr4:13909569-13910859 REVERSE
RNA.regulation of transcription.AP2/EREBP, APETALA2/Ethylene-responsive element binding protein family	at4g39780	Cs1g01320	-1.61267	AP2 domain-containing transcription factor, putative | chr4:18457957-18459180 REVERSE
RNA.regulation of transcription.AP2/EREBP, APETALA2/Ethylene-responsive element binding protein family	at1g24590	Cs7g09370	8.76706	Symbols: DRNL, DRN-LIKE, SOB2, ESR2 | DRNL (DORNROSCHEN-LIKE); DNA binding / transcription factor | chr1:8714389-8715309 REVERSE
RNA.regulation of transcription.ARR	at3g48100	Cs5g04810	-2.00186	Symbols: ARR5, ATRR2, IBC6 | ARR5 (ARABIDOPSIS RESPONSE REGULATOR 5); transcription regulator/ two-component response regulator | chr3:17758427-17760874 REVERSE
RNA.regulation of transcription.bHLH,Basic Helix-Loop-Helix family	at4g38070	Cs1g20410	3.57613	bHLH family protein | chr4:17876535-17882569 FORWARD
RNA.regulation of transcription.bHLH,Basic Helix-Loop-Helix family	at1g72210	Cs3g13290	7.7412	basic helix-loop-helix (bHLH) family protein (bHLH096) | chr1:27179790-27182430 FORWARD
RNA.regulation of transcription.bHLH,Basic Helix-Loop-Helix family	at5g41315	orange1.1t00363	1.9213	Symbols: GL3, MYC6.2 | GL3 (GLABROUS 3); protein binding / transcription factor | chr5:16529455-16532879 FORWARD
RNA.regulation of transcription.bHLH,Basic Helix-Loop-Helix family	at4g20970	Cs2g23280	-4.33272	basic helix-loop-helix (bHLH) family protein | chr4:11215259-11216212 FORWARD
RNA.regulation of transcription.bHLH,Basic Helix-Loop-Helix family	at3g61950	orange1.1t00575	3.91631	basic helix-loop-helix (bHLH) family protein | chr3:22939546-22941451 FORWARD
RNA.regulation of transcription.bHLH,Basic Helix-Loop-Helix family	at5g65640	Cs1g20840	3.37219	Symbols: bHLH093 | bHLH093 (beta HLH protein 93); DNA binding / transcription factor | chr5:26237055-26239084 FORWARD
RNA.regulation of transcription.C2C2(Zn) CO-like, Constans-like zinc finger family	at4g38960	Cs8g08720	-1.82007	zinc finger (B-box type) family protein | chr4:18161353-18163303 FORWARD
RNA.regulation of transcription.C2C2(Zn) DOF zinc finger family	at5g60850	Cs2g05750	-3.55599	Symbols: OBP4 | OBP4; DNA binding / transcription factor | chr5:24480449-24481873 FORWARD
RNA.regulation of transcription.C2C2(Zn) DOF zinc finger family	at5g39660	Cs7g03670	-3.36388	Symbols: CDF2 | CDF2 (CYCLING DOF FACTOR 2); DNA binding / protein binding / transcription factor | chr5:15878699-15881023 FORWARD
RNA.regulation of transcription.C2C2(Zn) GATA transcription factor family	at4g36240	Cs5g26470	1.66277	zinc finger (GATA type) family protein | chr4:17147196-17148221 REVERSE
RNA.regulation of transcription.C2C2(Zn) GATA transcription factor family	at5g42700	Cs3g23690	3.53635	transcriptional factor B3 family protein | chr5:17122171-17124353 FORWARD
RNA.regulation of transcription.C2H2 zinc finger family	at1g75710	Cs3g26020	3.01344	zinc finger (C2H2 type) family protein | chr1:28428706-28431249 FORWARD
RNA.regulation of transcription.C2H2 zinc finger family	at5g20220	Cs7g04280	-1.9266	zinc knuckle (CCHC-type) family protein | chr5:6821990-6825981 FORWARD
RNA.regulation of transcription.C2H2 zinc finger family	at1g68360	Cs7g08030	-3.92283	zinc finger protein-related | chr1:25621678-25622412 REVERSE
RNA.regulation of transcription.C2H2 zinc finger family	at1g24625	Cs8g04660	-3.85725	Symbols: ZFP7 | ZFP7 (ZINC FINGER PROTEIN 7); nucleic acid binding / transcription factor/ zinc ion binding | chr1:8725883-8727212 REVERSE
RNA.regulation of transcription.C2H2 zinc finger family	at4g21160	Cs2g09800	-2.77418	Symbols: ZAC, AGD12 | ZAC; ARF GTPase activator/ phospholipid binding | chr4:11284147-11286767 FORWARD
RNA.regulation of transcription.CCAAT box binding factor family, DR1	at5g23090	orange1.1t03762	-1.127	Symbols: NF-YB13 | NF-YB13 (NUCLEAR FACTOR Y, SUBUNIT B13); transcription factor | chr5:7749070-7750544 FORWARD
RNA.regulation of transcription.CCAAT box binding factor family, HAP2	at1g30500	Cs2g09780	-1.60682	Symbols: NF-YA7 | NF-YA7 (NUCLEAR FACTOR Y, SUBUNIT A7); specific transcriptional repressor/ transcription factor | chr1:10804450-10806319 REVERSE
RNA.regulation of transcription.CCAAT box binding factor family, HAP2	at5g12840	Cs7g01720	-2.06541	Symbols: HAP2A, EMB2220, ATHAP2A, NF-YA1 | NF-YA1 (NUCLEAR FACTOR Y, SUBUNIT A1); transcription factor | chr5:4050840-4053534 REVERSE
RNA.regulation of transcription.CCAAT box binding factor family, HAP3	at4g14540	Cs4g08780	-2.81628	Symbols: NF-YB3 | NF-YB3 (NUCLEAR FACTOR Y, SUBUNIT B3); transcription factor | chr4:8344616-8345218 FORWARD
RNA.regulation of transcription.E2F/DP transcription factor family	at3g48160	Cs5g04850	3.62142	Symbols: DEL1, E2L3, E2FE | DEL1 (DP-E2F-LIKE 1); DNA binding / transcription factor | chr3:17783331-17786099 FORWARD
RNA.regulation of transcription.EIN3-like(EIL) transcription factor family	at3g20770	Cs2g29100	-1.66344	Symbols: EIN3 | EIN3 (ETHYLENE-INSENSITIVE3); transcription factor | chr3:7260432-7263352 REVERSE
RNA.regulation of transcription.GRAS transcription factor family	at3g49950	Cs2g22130	-3.69334	scarecrow transcription factor family protein | chr3:18522510-18523906 FORWARD
RNA.regulation of transcription.HB,Homeobox transcription factor family	at4g36740	Cs1g23760	-3.89983	Symbols: HB-5, ATHB40 | ATHB40 (ARABIDOPSIS THALIANA HOMEOBOX PROTEIN 40); DNA binding / transcription factor | chr4:17314559-17316374 REVERSE
RNA.regulation of transcription.HB,Homeobox transcription factor family	at2g46680	orange1.1t02547	-5.54218	Symbols: ATHB-7, ATHB7 | ATHB-7 (ARABIDOPSIS THALIANA HOMEOBOX 7); transcription activator/ transcription factor | chr2:19165403-19166949 REVERSE
RNA.regulation of transcription.HB,Homeobox transcription factor family	at2g34710	Cs2g09770	1.69641	Symbols: PHB, ATHB14, ATHB-14, PHB-1D | PHB (PHABULOSA); DNA binding / transcription factor | chr2:14639323-14644273 REVERSE
RNA.regulation of transcription.HB,Homeobox transcription factor family	at3g01470	Cs5g04290	-2.447	Symbols: ATHB-1, ATHB1, HD-ZIP-1, HAT5 | ATHB-1 (ARABIDOPSIS THALIANA HOMEOBOX 1); DNA binding / protein homodimerization/ sequence-specific DNA binding / transcription activator/ transcription factor | chr3:182396-184403 REVERSE
RNA.regulation of transcription.HB,Homeobox transcription factor family	at4g04890	Cs2g07690	2.88257	Symbols: PDF2 | PDF2 (PROTODERMAL FACTOR 2); DNA binding / transcription factor | chr4:2476489-2482345 REVERSE
RNA.regulation of transcription.HB,Homeobox transcription factor family	at5g03790	Cs6g15700	5.09999	Symbols: ATHB51, LMI1, HB51 | HB51; DNA binding / sequence-specific DNA binding / transcription factor | chr5:1004983-1006373 FORWARD
RNA.regulation of transcription.HB,Homeobox transcription factor family	at2g27990	Cs8g16180	3.88996	Symbols: BLH8, PNF | BLH8 (BEL1-LIKE HOMEODOMAIN 8); DNA binding / transcription factor | chr2:11921433-11924698 REVERSE
RNA.regulation of transcription.HB,Homeobox transcription factor family	at5g46880	Cs3g09300	3.32327	Symbols: HB-7, HDG5 | HB-7 (HOMEOBOX-7); DNA binding / transcription factor | chr5:19031540-19035388 FORWARD
RNA.regulation of transcription.HSF,Heat-shock transcription factor family	at3g22830	Cs5g30720	-5.79206	Symbols: AT-HSFA6B, HSFA6B | AT-HSFA6B; DNA binding / transcription factor | chr3:8078820-8081051 FORWARD
RNA.regulation of transcription.MADS box transcription factor family	at2g45650	orange1.1t00275	2.83843	Symbols: AGL6 | AGL6 (AGAMOUS-LIKE 6); DNA binding / transcription factor | chr2:18804350-18806522 FORWARD
RNA.regulation of transcription.MADS box transcription factor family	at1g60920	Cs5g13090	3.11815	Symbols: agl55 | agl55 (AGAMOUS-LIKE 55); DNA binding / transcription factor | chr1:22429692-22430267 REVERSE
RNA.regulation of transcription.MYB domain transcription factor family	at3g23250	Cs9g10480	-3.38443	Symbols: MYB15, ATY19, ATMYB15 | MYB15 (MYB DOMAIN PROTEIN 15); DNA binding / transcription factor | chr3:8309209-8310826 FORWARD
RNA.regulation of transcription.MYB domain transcription factor family	at3g50060	Cs3g23950	2.216	Symbols: MYB77 | MYB77; DNA binding / transcription factor | chr3:18557970-18559106 REVERSE
RNA.regulation of transcription.MYB domain transcription factor family	at3g61250	orange1.1t00339	2.22134	Symbols: AtMYB17 | AtMYB17 (myb domain protein 17); DNA binding / transcription factor | chr3:22671002-22672738 FORWARD
RNA.regulation of transcription.MYB domain transcription factor family	at4g32730	Cs4g19840	3.83023	Symbols: PC-MYB1, MYB3R-1, ATMYB3R-1, ATMYB3R1 | PC-MYB1; DNA binding / transcription coactivator/ transcription factor | chr4:15790345-15795854 FORWARD
RNA.regulation of transcription.MYB domain transcription factor family	at5g67300	Cs3g23070	-1.36042	Symbols: ATMYBR1, ATMYB44, MYBR1 | MYBR1 (MYB DOMAIN PROTEIN R1); DNA binding / transcription factor | chr5:26854022-26856006 FORWARD
RNA.regulation of transcription.MYB domain transcription factor family	at3g13540	Cs4g06130	3.93413	Symbols: ATMYB5 | ATMYB5 (MYB DOMAIN PROTEIN 5); DNA binding / transcription factor | chr3:4420173-4421701 FORWARD
RNA.regulation of transcription.MYB domain transcription factor family	at3g09230	Cs6g07390	-3.21092	Symbols: AtMYB1 | AtMYB1 (myb domain protein 1); DNA binding / transcription factor | chr3:2833398-2835338 FORWARD
RNA.regulation of transcription.MYB-related transcription factor family	at5g17300	Cs6g16000	-2.489	myb family transcription factor | chr5:5690227-5692902 REVERSE
RNA.regulation of transcription.MYB-related transcription factor family	at3g09600	Cs6g04060	-1.27765	myb family transcription factor | chr3:2946406-2948995 FORWARD
RNA.regulation of transcription.MYB-related transcription factor family	at5g56840	Cs4g13690	-3.91107	DNA-binding family protein | chr5:22980693-22982342 FORWARD
RNA.regulation of transcription.NAC domain transcription factor family	at4g28530	Cs5g29650	-3.64545	Symbols: anac074 | anac074 (Arabidopsis NAC domain containing protein 74); transcription factor | chr4:14090489-14094776 REVERSE
RNA.regulation of transcription.NAC domain transcription factor family	at3g04070	Cs5g26130	-3.28865	Symbols: anac047 | anac047 (Arabidopsis NAC domain containing protein 47); transcription factor | chr3:1061526-1063103 REVERSE
RNA.regulation of transcription.TCP transcription factor family	at5g51910	Cs9g16600	-4.52521	TCP family transcription factor, putative | chr5:21094547-21095702 REVERSE
RNA.regulation of transcription.Trihelix, Triple-Helix transcription factor family	at3g10040	Cs6g15680	3.00082	transcription factor | chr3:3096415-3098071 REVERSE
RNA.regulation of transcription.Trihelix, Triple-Helix transcription factor family	at1g76890	Cs4g06100	2.27679	Symbols: GT2, AT-GT2 | GT2; transcription factor | chr1:28873059-28875292 REVERSE
RNA.regulation of transcription.TUB transcription factor family	at1g16070	orange1.1t02864	3.11142	Symbols: AtTLP8 | AtTLP8 (TUBBY LIKE PROTEIN 8); transcription factor | chr1:5511874-5513896 REVERSE
RNA.regulation of transcription.WRKY domain transcription factor family	at4g01250	orange1.1t01686	-6.0963	Symbols: WRKY22, AtWRKY22 | WRKY22; transcription factor | chr4:522604-524216 REVERSE
RNA.regulation of transcription.WRKY domain transcription factor family	at3g56400	Cs6g10120	-3.65813	Symbols: WRKY70, ATWRKY70 | WRKY70; transcription factor/ transcription repressor | chr3:20908928-20910481 REVERSE
RNA.regulation of transcription.bZIP transcription factor family	at5g65210	Cs1g02310	-5.12687	Symbols: TGA1 | TGA1; DNA binding / calmodulin binding / transcription factor | chr5:26058545-26061052 FORWARD
RNA.regulation of transcription.bZIP transcription factor family	at1g68640	Cs7g13010	4.06124	Symbols: PAN | PAN (PERIANTHIA); DNA binding / transcription factor | chr1:25769576-25772543 REVERSE
RNA.regulation of transcription.bZIP transcription factor family	at2g46270	orange1.1t00453	-2.00274	Symbols: GBF3 | GBF3 (G-BOX BINDING FACTOR 3); sequence-specific DNA binding / transcription factor | chr2:19000191-19003403 FORWARD
RNA.regulation of transcription.bZIP transcription factor family	at5g44080	orange1.1t01148	-1.56524	bZIP transcription factor family protein | chr5:17738652-17739873 REVERSE
RNA.regulation of transcription.bZIP transcription factor family	at1g21740	Cs8g02280	2.45254	unknown protein | chr1:7641580-7645078 FORWARD
RNA.regulation of transcription.AS2,Lateral Organ Boundaries Gene Family	at3g02550	Cs6g18700	3.05522	Symbols: LBD41 | LBD41 (LOB DOMAIN-CONTAINING PROTEIN 41) | chr3:536505-537998 REVERSE
RNA.regulation of transcription.Aux/IAA family	at5g43700	Cs9g08100	-3.35493	Symbols: ATAUX2-11, IAA4 | ATAUX2-11 (AUXIN INDUCIBLE 2-11); DNA binding / transcription factor | chr5:17550233-17551581 FORWARD
RNA.regulation of transcription.B3 transcription factor family	at5g58280	Cs1g08850	4.47746	transcriptional factor B3 family protein | chr5:23567338-23568670 FORWARD
RNA.regulation of transcription.Chromatin Remodeling Factors	at5g20420	Cs7g30490	3.43004	Symbols: CHR42 | CHR42 (chromatin remodeling 42); ATP binding / DNA binding / helicase/ nucleic acid binding | chr5:6899015-6903266 REVERSE
RNA.regulation of transcription.Chromatin Remodeling Factors	at5g66750	Cs1g24000	2.31088	Symbols: DDM1, CHR01, CHR1, CHA1, SOM4, SOM1, ATDDM1 | CHR1 (CHROMATIN REMODELING 1); ATPase/ helicase | chr5:26648951-26653073 FORWARD
RNA.regulation of transcription.DNA methyltransferases	at5g14620	Cs2g27880	5.20971	Symbols: DRM2, DMT7 | DRM2 (DOMAINS REARRANGED METHYLTRANSFERASE 2); N-methyltransferase | chr5:4715253-4718704 REVERSE
RNA.regulation of transcription.DNA methyltransferases	at1g69770	orange1.1t02057	5.823	Symbols: CMT3 | CMT3 (chromomethylase 3); DNA (cytosine-5-)-methyltransferase | chr1:26248318-26253585 REVERSE
RNA.regulation of transcription.DNA methyltransferases	at5g49160	Cs1g19690	3.4178	Symbols: MET1, MET2, METI, DDM2, DMT01, DMT1 | MET1 (METHYLTRANSFERASE 1); methyltransferase | chr5:19932230-19938369 FORWARD
RNA.regulation of transcription.General Transcription	at3g55770	Cs7g32350	2.01137	LIM domain-containing protein | chr3:20703239-20705320 FORWARD
RNA.regulation of transcription.General Transcription	at2g22840	Cs1g21350	1.26995	Symbols: AtGRF1 | AtGRF1 (GROWTH-REGULATING FACTOR 1); transcription activator | chr2:9728756-9731301 FORWARD
RNA.regulation of transcription.General Transcription	at3g13960	orange1.1t00172	2.66916	Symbols: AtGRF5 | AtGRF5 (GROWTH-REGULATING FACTOR 5); transcription activator | chr3:4608383-4610399 FORWARD
RNA.regulation of transcription.Global transcription factor group	at4g10710	Cs6g01200	1.98036	Symbols: SPT16 | SPT16 (global transcription factor C) | chr4:6601989-6606354 REVERSE
RNA.regulation of transcription.HDA	at4g33470	Cs1g09520	-2.55099	Symbols: hda14, ATHDA14 | hda14 (histone deacetylase 14); histone deacetylase | chr4:16102595-16105493 REVERSE
RNA.regulation of transcription.Nucleosome/chromatin assembly factor group	at3g51880	Cs7g31180	-1.83339	Symbols: HMGB1, NFD1 | HMGB1 (HIGH MOBILITY GROUP B 1); DNA binding / chromatin binding / structural constituent of chromatin / transcription factor | chr3:19246991-19249095 REVERSE
RNA.regulation of transcription.PHOR1	at5g37490	Cs2g17810	3.20489	U-box domain-containing protein | chr5:14887478-14889151 FORWARD
RNA.regulation of transcription.Psudo ARR transcription factor family	at5g24470	Cs5g16360	-3.6465	Symbols: APRR5, PRR5 | APRR5 (ARABIDOPSIS PSEUDO-RESPONSE REGULATOR 5); transcription regulator/ two-component response regulator | chr5:8355951-8358873 REVERSE
RNA.regulation of transcription.putative transcription regulator	at3g61260	orange1.1t00340	-2.1102	DNA-binding family protein / remorin family protein | chr3:22675238-22676788 REVERSE
RNA.regulation of transcription.putative transcription regulator	at5g11430	Cs4g05450	-4.56501	zinc ion binding | chr5:3648054-3652404 FORWARD
RNA.regulation of transcription.putative transcription regulator	at2g29570	Cs8g19700	5.41499	Symbols: PCNA2, ATPCNA2 | PCNA2 (PROLIFERATING CELL NUCLEAR ANTIGEN 2); DNA binding / DNA polymerase processivity factor | chr2:12649906-12651703 REVERSE
RNA.regulation of transcription.putative transcription regulator	at5g52890	Cs2g07960	2.19557	AT hook motif-containing protein | chr5:21444835-21447240 REVERSE
RNA.regulation of transcription.putative transcription regulator	at5g07030	Cs1g16180	2.77917	aspartic-type endopeptidase | chr5:2183360-2185972 REVERSE
RNA.regulation of transcription.putative transcription regulator	at2g41870	Cs9g12390	-2.90734	remorin family protein | chr2:17470866-17472936 REVERSE
RNA.regulation of transcription.putative transcription regulator	at1g53670	Cs5g15120	-2.44272	Symbols: MSRB1, ATMSRB1 | MSRB1 (methionine sulfoxide reductase B 1); peptide-methionine-(S)-S-oxide reductase | chr1:20036641-20038219 FORWARD
RNA.regulation of transcription.putative transcription regulator	at4g12080	Cs5g09680	2.07393	DNA-binding family protein | chr4:7239219-7241494 FORWARD
RNA.regulation of transcription.SET-domain transcriptional regulator family	at5g24330	orange1.1t01266	4.12857	Symbols: ATXR6, SDG34 | ATXR6; DNA binding / protein binding | chr5:8295147-8297068 REVERSE
RNA.regulation of transcription.SET-domain transcriptional regulator family	at4g30860	Cs4g02220	3.33749	Symbols: ASHR3, SDG4 | SDG4 (SET DOMAIN GROUP 4); histone methyltransferase | chr4:15024472-15027616 FORWARD
RNA.regulation of transcription.unclassified	at4g39100	Cs8g08280	-1.5713	Symbols: SHL1 | SHL1 (short life); transcription factor/ zinc-mediated transcriptional activator | chr4:18217939-18220282 REVERSE
RNA.regulation of transcription.unclassified	at5g19420	Cs3g01870	4.19329	Ran GTPase binding / chromatin binding / zinc ion binding | chr5:6547638-6553242 REVERSE
RNA.regulation of transcription.unclassified	at5g02190	Cs6g06870	3.51278	Symbols: ATASP38, PCS1 | PCS1 (PROMOTION OF CELL SURVIVAL 1); aspartic-type endopeptidase/ peptidase | chr5:435211-436897 FORWARD
RNA.regulation of transcription.unclassified	at1g51200	Cs2g01050	-2.43605	zinc finger (AN1-like) family protein | chr1:18984434-18986568 FORWARD
RNA.regulation of transcription.unclassified	at3g18490	Cs7g26410	1.21939	aspartyl protease family protein | chr3:6348755-6350668 REVERSE
RNA.regulation of transcription.unclassified	at3g51950	Cs2g30750	2.05554	zinc finger (CCCH-type) family protein / RNA recognition motif (RRM)-containing protein | chr3:19277778-19281346 REVERSE
RNA.regulation of transcription.unclassified	at3g63140	Cs5g31290	1.83533	Symbols: CSP41A | CSP41A (CHLOROPLAST STEM-LOOP BINDING PROTEIN OF 41 KDA); mRNA binding / poly(U) binding | chr3:23326867-23328709 REVERSE
RNA.regulation of transcription.unclassified	at4g17900	Cs7g14460	-2.50597	zinc-binding family protein | chr4:9945870-9948078 FORWARD
RNA.regulation of transcription.unclassified	at1g45207	Cs3g23450	4.47581	remorin family protein | chr1:17130351-17133548 REVERSE
RNA.regulation of transcription.unclassified	at1g64260	Cs3g03190	2.09575	zinc finger protein-related | chr1:23847756-23849915 FORWARD
RNA.regulation of transcription.unclassified	at5g23750	Cs9g17210	-3.08947	remorin family protein | chr5:8009806-8011619 REVERSE
RNA.regulation of transcription.unclassified	at5g27280	Cs3g26740	-1.29308	zinc finger (DNL type) family protein | chr5:9617486-9618481 FORWARD
RNA.regulation of transcription.unclassified	at1g32700	orange1.1t04009	-3.56741	zinc-binding family protein | chr1:11827433-11829759 FORWARD
RNA.regulation of transcription.unclassified	at4g01730	orange1.1t01778	3.20343	zinc ion binding | chr4:749574-752034 FORWARD
RNA.regulation of transcription.unclassified	at5g37540	Cs6g17090	-1.34923	aspartyl protease family protein | chr5:14912835-14914431 FORWARD
RNA.regulation of transcription.unclassified	at2g36320	Cs6g15060	-2.1194	zinc finger (AN1-like) family protein | chr2:15228788-15230496 FORWARD
RNA.RNA binding	at3g26120	Cs7g09750	4.21182	Symbols: TEL1 | TEL1 (TERMINAL EAR1-LIKE 1); RNA binding / nucleic acid binding / nucleotide binding | chr3:9546398-9549186 FORWARD
RNA.RNA binding	at1g80650	Cs1g11860	-3.36859	Symbols: RTL1 | RTL1 (RNase three-like protein 1); RNA binding / double-stranded RNA binding | chr1:30314536-30315819 FORWARD
RNA.RNA binding	at5g41070	Cs2g13900	2.97288	Symbols: DRB5 | DRB5 (DSRNA-BINDING PROTEIN 5); double-stranded RNA binding | chr5:16438307-16440046 FORWARD
RNA.RNA binding	at4g00830	Cs7g31590	-1.74937	RNA recognition motif (RRM)-containing protein | chr4:352023-355233 FORWARD
RNA.RNA binding	at1g67950	Cs2g17730	6.14739	RNA recognition motif (RRM)-containing protein | chr1:25478713-25480580 REVERSE
DNA.synthesis/chromatin structure	at1g26840	Cs7g03900	2.78264	Symbols: ORC6, ATORC6 | ORC6 (ORIGIN RECOGNITION COMPLEX PROTEIN 6); DNA binding | chr1:9298751-9300699 FORWARD
DNA.synthesis/chromatin structure	at3g23890	Cs7g01560	3.55859	Symbols: TOPII, ATTOPII | TOPII (TOPOISOMERASE II); ATP binding / DNA binding / DNA topoisomerase (ATP-hydrolyzing)/ DNA topoisomerase/ DNA-dependent ATPase | chr3:8624750-8631327 FORWARD
DNA.synthesis/chromatin structure	at5g11170	Cs7g05310	1.02286	ATP binding / ATP-dependent helicase/ helicase/ nucleic acid binding | chr5:3553117-3556977 FORWARD
DNA.synthesis/chromatin structure	at3g12530	Cs7g32510	3.46536	Symbols: PSF2 | PSF2 | chr3:3972346-3974195 REVERSE
DNA.synthesis/chromatin structure	at5g44635	Cs2g12000	3.69634	Symbols: MCM6 | minichromosome maintenance family protein / MCM family protein | chr5:18006431-18010542 REVERSE
DNA.synthesis/chromatin structure	at5g37630	Cs6g17420	3.46887	Symbols: EMB2656 | EMB2656 (EMBRYO DEFECTIVE 2656); binding | chr5:14947330-14952765 FORWARD
DNA.synthesis/chromatin structure	at2g16440	Cs8g08340	3.32184	Symbols: MCM4 | DNA replication licensing factor, putative | chr2:7126357-7130685 REVERSE
DNA.synthesis/chromatin structure	at4g31210	Cs7g07710	2.34334	DNA topoisomerase family protein | chr4:15165280-15172687 FORWARD
DNA.synthesis/chromatin structure	at5g62410	Cs9g14790	3.55444	Symbols: SMC2, TTN3, ATCAP-E1, ATSMC4 | SMC2 (STRUCTURAL MAINTENANCE OF CHROMOSOMES 2); transporter | chr5:25056262-25062625 FORWARD
DNA.synthesis/chromatin structure	at1g16800	Cs2g08580	2.56944	tRNA-splicing endonuclease positive effector-related | chr1:5745523-5755263 REVERSE
DNA.synthesis/chromatin structure	at5g11350	Cs7g04830	-1.96975	endonuclease/exonuclease/phosphatase family protein | chr5:3621561-3625645 FORWARD
DNA.synthesis/chromatin structure	at3g55060	Cs7g28000	5.404	unknown protein | chr3:20402984-20407046 REVERSE
DNA.synthesis/chromatin structure	at1g08130	Cs8g15660	1.82406	Symbols: ATLIG1 | ATLIG1 (ARABIDOPSIS THALIANA DNA LIGASE 1); ATP binding / DNA binding / DNA ligase (ATP) | chr1:2542702-2547946 REVERSE
DNA.synthesis/chromatin structure	at1g14900	Cs2g17040	1.65072	Symbols: HMGA | HMGA (HIGH MOBILITY GROUP A); DNA binding | chr1:5138334-5139432 REVERSE
DNA.synthesis/chromatin structure	at4g24790	Cs5g06610	6.44045	ATP binding / DNA binding / DNA-directed DNA polymerase | chr4:12777558-12781688 FORWARD
DNA.synthesis/chromatin structure	at1g01370	orange1.1t00474	2.38128	Symbols: HTR12, CENH3 | HTR12; DNA binding | chr1:143564-145650 FORWARD
DNA.synthesis/chromatin structure	at1g67320	Cs7g11000	7.08832	DNA primase, large subunit family | chr1:25205392-25208972 REVERSE
DNA.synthesis/chromatin structure	at5g67630	Cs1g21640	1.49956	DNA helicase, putative | chr5:26967381-26969394 REVERSE
DNA.synthesis/chromatin structure	at2g42120	orange1.1t02239	4.34725	Symbols: POLD2 | POLD2 (DNA POLYMERASE DELTA SMALL SUBUNIT); DNA binding / DNA-directed DNA polymerase | chr2:17563157-17566032 REVERSE
DNA.synthesis/chromatin structure	at1g44900	Cs5g21760	5.58051	Symbols: MCM2 | ATP binding / DNA binding / DNA-dependent ATPase | chr1:16970259-16974641 FORWARD
DNA.synthesis/chromatin structure	at2g30800	Cs7g18760	2.0191	Symbols: HVT1, ATVT-1 | HVT1 (HELICASE IN VASCULAR TISSUE AND TAPETUM); ATP binding / helicase/ nucleic acid binding | chr2:13120353-13126770 REVERSE
DNA.synthesis/chromatin structure	at5g46280	Cs2g03610	3.9292	Symbols: MCM3 | DNA replication licensing factor, putative | chr5:18769697-18773658 REVERSE
DNA.synthesis/chromatin structure	at5g67100	Cs1g22490	4.81299	Symbols: ICU2 | ICU2 (INCURVATA2); DNA-directed DNA polymerase | chr5:26776994-26785104 FORWARD
DNA.synthesis/chromatin structure	at1g65470	Cs3g15520	2.13551	Symbols: FAS1, NFB2 | FAS1 (FASCIATA 1); histone binding | chr1:24319748-24324040 REVERSE
DNA.synthesis/chromatin structure	at4g02060	orange1.1t01670	3.91975	Symbols: PRL, MCM7 | PRL (PROLIFERA); ATP binding / DNA binding / DNA-dependent ATPase/ nucleoside-triphosphatase/ nucleotide binding | chr4:901388-905590 FORWARD
DNA.synthesis/chromatin structure.histone	at3g45980	Cs8g18010	2.17308	Symbols: H2B, HTB9 | HTB9; DNA binding | chr3:16897287-16898013 REVERSE
DNA.synthesis/chromatin structure.histone	at1g07790	orange1.1t04819	4.02489	Symbols: HTB1 | HTB1; DNA binding | chr1:2412980-2413708 FORWARD
DNA.synthesis/chromatin structure.histone	at5g65360	orange1.1t03156	4.63448	histone H3 | chr5:26119859-26120581 REVERSE
DNA.synthesis/chromatin structure.histone	at1g54690	Cs5g32200	8.67021	Symbols: HTA3, H2AXB, G-H2AX, GAMMA-H2AX | GAMMA-H2AX (GAMMA HISTONE VARIANT H2AX); DNA binding | chr1:20414316-20415287 REVERSE
DNA.synthesis/chromatin structure.histone	at5g27670	Cs3g14190	4.39501	Symbols: HTA7 | HTA7 (HISTONE H2A 7); DNA binding | chr5:9792561-9793456 REVERSE
DNA.synthesis/chromatin structure.histone	at2g37470	Cs6g05810	2.51557	histone H2B, putative | chr2:15736764-15737368 FORWARD
DNA.synthesis/chromatin structure.histone	at3g54560	Cs5g30530	2.23431	Symbols: HTA11 | HTA11; DNA binding | chr3:20196266-20197650 FORWARD
DNA.synthesis/chromatin structure.histone	at2g18050	Cs1g25120	-1.77029	Symbols: HIS1-3 | HIS1-3 (HISTONE H1-3); DNA binding / nucleosomal DNA binding | chr2:7846050-7846884 FORWARD
DNA.synthesis/chromatin structure.histone	at5g02560	Cs6g05830	5.37463	Symbols: HTA12 | HTA12; DNA binding | chr5:575382-576606 FORWARD
DNA.synthesis/chromatin structure.histone	at2g30620	Cs9g08480	1.60691	histone H1.2 | chr2:13044931-13046511 FORWARD
DNA.synthesis/chromatin structure.histone	at5g10980	Cs1g25110	1.57739	histone H3 | chr5:3472405-3473466 REVERSE
DNA.repair	at1g79050	Cs5g15460	-1.14709	DNA repair protein recA | chr1:29736961-29740179 REVERSE
DNA.repair	at5g20850	Cs4g06720	3.67661	Symbols: ATRAD51, RAD51 | ATRAD51; ATP binding / DNA binding / DNA-dependent ATPase/ damaged DNA binding / nucleoside-triphosphatase/ nucleotide binding / protein binding / sequence-specific DNA binding | chr5:7070586-7072951 REVERSE
DNA.repair	at3g04880	Cs3g11320	-1.67548	Symbols: DRT102 | DRT102 (DNA-DAMAGE-REPAIR/TOLERATION 2) | chr3:1346273-1347377 REVERSE
DNA.unspecified	at3g42170	Cs7g20460	-2.53252	DNA binding | chr3:14320952-14324069 FORWARD
DNA.unspecified	at2g45850	orange1.1t00349	1.67319	DNA-binding family protein | chr2:18871479-18873972 REVERSE
DNA.unspecified	at3g19184	Cs8g05770	4.83843	DNA binding | chr3:6637443-6639278 FORWARD
DNA.unspecified	at1g79890	Cs1g15020	6.93887	helicase-related | chr1:30048655-30052203 FORWARD
DNA.unspecified	at1g10930	Cs3g03740	7.13475	Symbols: ATSGS1, RECQ4A, ATRECQ4A | RECQ4A; ATP binding / ATP-dependent helicase/ helicase/ nucleic acid binding | chr1:3647894-3655590 REVERSE
DNA.unspecified	at4g14700	Cs2g30180	4.83095	Symbols: ATORC1A, ORC1A | ORC1A (ORIGIN RECOGNITION COMPLEX 1); DNA binding / double-stranded methylated DNA binding | chr4:8422231-8424760 FORWARD
DNA.unspecified	at3g13610	Cs2g29260	-3.9429	oxidoreductase, 2OG-Fe(II) oxygenase family protein | chr3:4449374-4450811 FORWARD
DNA.unspecified	at1g18090	orange1.1t00038	4.73001	exonuclease, putative | chr1:6224501-6227822 FORWARD
protein.aa activation	at4g05050	Cs4g11200	-2.4645	Symbols: UBQ11 | UBQ11 (UBIQUITIN 11); protein binding | chr4:2588004-2589386 REVERSE
protein.aa activation.isoleucine-tRNA ligase	at4g10320	orange1.1t03691	1.93882	isoleucyl-tRNA synthetase, putative / isoleucine--tRNA ligase, putative | chr4:6397330-6404596 REVERSE
protein.aa activation.glycine-tRNA ligase	at1g29880	Cs8g10730	1.42588	glycyl-tRNA synthetase / glycine--tRNA ligase | chr1:10459478-10462801 REVERSE
protein.synthesis.ribosomal protein.prokaryotic.chloroplast.30S subunit.S30A	at5g24490	orange1.1t02570	-1.34789	30S ribosomal protein, putative | chr5:8365601-8367460 FORWARD
protein.synthesis.ribosomal protein.prokaryotic.unknown organellar.50S subunit.L35	at4g23620	Cs5g02890	1.80266	50S ribosomal protein-related | chr4:12314583-12316715 REVERSE
protein.synthesis.ribosomal protein.prokaryotic.unknown organellar.50S subunit.L7/L12	at1g68660	Cs7g12960	-2.0927	FUNCTIONS IN: molecular_function unknown; INVOLVED IN: protein catabolic process; EXPRESSED IN: 23 plant structures; EXPRESSED DURING: 14 growth stages; CONTAINS InterPro DOMAIN/s: Adaptor protein ClpS, core (InterPro:IPR003769), Ribosomal protein L7/L12, C-terminal/adaptor protein ClpS-like (InterPro:IPR014719); Has 513 Blast hits to 513 proteins in 129 species: Archae - 0; Bacteria - 273; Metaz…
protein.synthesis.ribosomal protein.eukaryotic.40S subunit.S5	at3g11940	Cs6g13030	1.00915	Symbols: ATRPS5A, AML1 | ATRPS5A (RIBOSOMAL PROTEIN 5A); structural constituent of ribosome | chr3:3777895-3779467 REVERSE
protein.synthesis.ribosomal protein.eukaryotic.40S subunit.S7	at5g16130	Cs6g18590	1.52886	40S ribosomal protein S7 (RPS7C) | chr5:5268421-5270156 FORWARD
protein.synthesis.ribosomal protein.eukaryotic.40S subunit.S10	at4g25740	Cs5g03140	1.22092	40S ribosomal protein S10 (RPS10A) | chr4:13107250-13108827 REVERSE
protein.synthesis.ribosomal protein.eukaryotic.40S subunit.S13	at4g00100	orange1.1t00229	1.46285	Symbols: ATRPS13A, RPS13, PFL2 | ATRPS13A (ARABIDOPSIS THALIANA RIBOSOMAL PROTEIN S13A); structural constituent of ribosome | chr4:37084-38312 FORWARD
protein.synthesis.ribosomal protein.eukaryotic.40S subunit.S17	at5g04800	Cs6g14000	1.73209	40S ribosomal protein S17 (RPS17D) | chr5:1388484-1389848 FORWARD
protein.synthesis.ribosomal protein.eukaryotic.40S subunit.S18	at4g09800	Cs3g21800	1.08861	Symbols: RPS18C | RPS18C (S18 RIBOSOMAL PROTEIN); RNA binding / nucleic acid binding / structural constituent of ribosome | chr4:6173715-6175200 FORWARD
protein.synthesis.ribosomal protein.eukaryotic.40S subunit.S23	at5g02960	Cs6g04950	1.23989	40S ribosomal protein S23 (RPS23B) | chr5:693079-694515 REVERSE
protein.synthesis.ribosomal protein.eukaryotic.40S subunit.S29	at4g33865	Cs8g04340	1.7058	40S ribosomal protein S29 (RPS29C) | chr4:16233209-16234196 REVERSE
protein.synthesis.ribosomal protein.eukaryotic.40S subunit.S15A	at5g59850	Cs7g28790	1.38129	40S ribosomal protein S15A (RPS15aF) | chr5:24112200-24113617 REVERSE
protein.synthesis.ribosomal protein.eukaryotic.60S subunit.L3	at1g61580	Cs3g21590	1.29568	Symbols: RPL3B, ARP2 | RPL3B (R-PROTEIN L3 B); structural constituent of ribosome | chr1:22720692-22723152 REVERSE
protein.synthesis.ribosomal protein.eukaryotic.60S subunit.L5	at3g25520	orange1.1t02181	1.20183	Symbols: ATL5, PGY3, OLI5, RPL5A | ATL5 (A. THALIANA RIBOSOMAL PROTEIN L5); 5S rRNA binding / structural constituent of ribosome | chr3:9269287-9271390 REVERSE
protein.synthesis.ribosomal protein.eukaryotic.60S subunit.L7	at3g13580	Cs1g10550	1.80731	60S ribosomal protein L7 (RPL7D) | chr3:4433171-4435305 FORWARD
protein.synthesis.ribosomal protein.eukaryotic.60S subunit.L9	at1g33140	Cs4g15310	1.03143	Symbols: PGY2 | PGY2 (PIGGYBACK2); structural constituent of ribosome | chr1:12023275-12024783 FORWARD
protein.synthesis.ribosomal protein.eukaryotic.60S subunit.L18	at3g05590	Cs3g14570	2.09943	Symbols: RPL18 | RPL18 (RIBOSOMAL PROTEIN L18); structural constituent of ribosome | chr3:1621457-1623014 FORWARD
protein.synthesis.ribosomal protein.eukaryotic.60S subunit.L24	at2g36620	Cs5g10440	1.44422	Symbols: RPL24A | RPL24A (ribosomal protein L24); structural constituent of ribosome | chr2:15350347-15351900 REVERSE
protein.synthesis.ribosomal protein.eukaryotic.60S subunit.L30	at1g77940	Cs1g01980	1.52766	60S ribosomal protein L30 (RPL30B) | chr1:29303897-29305382 REVERSE
protein.synthesis.ribosomal protein.eukaryotic.60S subunit.L34	at1g26880	Cs6g21190	1.52885	60S ribosomal protein L34 (RPL34A) | chr1:9315383-9316729 REVERSE
protein.synthesis.ribosomal protein.eukaryotic.60S subunit.P1	at5g24510	orange1.1t02565	1.67793	60s acidic ribosomal protein P1, putative | chr5:8369171-8369866 REVERSE
protein.synthesis.ribosomal protein.eukaryotic.60S subunit.L4/L1	at3g09630	Cs6g04070	1.59429	60S ribosomal protein L4/L1 (RPL4A) | chr3:2953743-2955713 FORWARD
protein.synthesis.ribosomal protein.eukaryotic.60S subunit.L18A	at2g34480	Cs2g03540	1.12076	60S ribosomal protein L18A (RPL18aB) | chr2:14532708-14534239 REVERSE
protein.synthesis.initiation	at2g04520	orange1.1t00449	-3.52048	eukaryotic translation initiation factor 1A, putative / eIF-1A, putative / eIF-4C, putative | chr2:1574592-1575863 REVERSE
protein.synthesis.initiation	at4g11420	Cs3g14820	1.2041	Symbols: EIF3A, ATEIF3A-1, EIF3A-1, ATTIF3A1, TIF3A1 | EIF3A (EUKARYOTIC TRANSLATION INITIATION FACTOR 3A); translation initiation factor | chr4:6947476-6952445 REVERSE
protein.synthesis.initiation	at1g54290	Cs4g11100	-2.40109	eukaryotic translation initiation factor SUI1, putative | chr1:20268485-20270107 REVERSE
protein.synthesis.initiation	at5g54940	Cs4g10310	-3.9802	eukaryotic translation initiation factor SUI1, putative | chr5:22308271-22309408 REVERSE
protein.synthesis.initiation	at3g13920	Cs4g05590	3.197	Symbols: EIF4A1, RH4, TIF4A1 | EIF4A1 (EUKARYOTIC TRANSLATION INITIATION FACTOR 4A1); ATP-dependent helicase/ translation initiation factor | chr3:4592256-4594962 REVERSE
protein.synthesis.elongation	at2g18110	orange1.1t04407	-4.52647	elongation factor 1-beta, putative / EF-1-beta, putative | chr2:7872251-7873912 FORWARD
protein.synthesis.elongation	at5g60390	Cs8g17010	1.55872	elongation factor 1-alpha / EF-1-alpha | chr5:24288658-24291020 FORWARD
protein.synthesis.elongation	at1g62750	Cs5g09330	-2.05318	Symbols: ATSCO1, ATSCO1/CPEF-G, SCO1 | SCO1 (SNOWY COTYLEDON 1); ATP binding / translation elongation factor/ translation factor, nucleic acid binding | chr1:23233434-23236447 REVERSE
protein.targeting.nucleus	at3g08947	Cs6g09020	1.72661	binding / protein transporter | chr3:2723289-2726942 FORWARD
protein.targeting.nucleus	at1g09270	Cs3g15350	-1.57962	Symbols: IMPA-4 | IMPA-4 (IMPORTIN ALPHA ISOFORM 4); binding / protein transporter | chr1:2994369-2998222 FORWARD
protein.targeting.mitochondria	at2g28900	Cs8g18490	-2.38155	Symbols: OEP16, ATOEP16-L, ATOEP16-1 | ATOEP16-1 (OUTER PLASTID ENVELOPE PROTEIN 16-1); P-P-bond-hydrolysis-driven protein transmembrane transporter/ protein transporter | chr2:12414114-12415578 REVERSE
protein.targeting.mitochondria	at3g20000	Cs7g13380	2.01923	Symbols: TOM40 | TOM40; P-P-bond-hydrolysis-driven protein transmembrane transporter/ voltage-gated anion channel | chr3:6967582-6970566 FORWARD
protein.targeting.secretory pathway.ER	at2g23310	orange1.1t04072	3.31065	Symbols: ATRER1C1 | ATRER1C1 | chr2:9917520-9919258 FORWARD
protein.targeting.secretory pathway.golgi	at3g58170	Cs5g30100	-1.29885	Symbols: ATBS14A, ATBET11, BET11, BS14A | BS14A (BET1P/SFT1P-LIKE PROTEIN 14A); SNAP receptor/ protein transporter | chr3:21542359-21543974 REVERSE
protein.targeting.secretory pathway.vacuole	at1g12470	Cs2g22840	-1.44908	Pep3/Vps18/deep orange family protein | chr1:4251032-4257392 FORWARD
protein.targeting.secretory pathway.unspecified	at3g62290	Cs6g05180	1.26168	Symbols: ATARFA1E | ATARFA1E (ADP-ribosylation factor A1E); GTP binding / phospholipase activator/ protein binding | chr3:23051650-23053757 FORWARD
protein.targeting.secretory pathway.unspecified	at5g27220	Cs3g12130	3.65263	protein transport protein-related | chr5:9578757-9582752 FORWARD
protein.targeting.secretory pathway.unspecified	at5g52280	Cs9g17230	-2.21929	protein transport protein-related | chr5:21226833-21230254 FORWARD
protein.targeting.secretory pathway.unspecified	at5g46630	Cs7g24320	1.32027	clathrin adaptor complexes medium subunit family protein | chr5:18920438-18923445 FORWARD
protein.postranslational modification	at5g27930	Cs9g03785	-4.88804	protein phosphatase 2C, putative / PP2C, putative | chr5:9958098-9960339 REVERSE
protein.postranslational modification	at1g07430	Cs5g02310	-4.23914	protein phosphatase 2C, putative / PP2C, putative | chr1:2280835-2282828 REVERSE
protein.postranslational modification	at1g68830	Cs7g12850	-2.6779	Symbols: STN7 | STN7 (Stt7 homolog STN7); kinase/ protein kinase | chr1:25872445-25875550 REVERSE
protein.postranslational modification	at1g72770	Cs1g17890	-2.14924	Symbols: HAB1 | HAB1 (HOMOLOGY TO ABI1); catalytic/ protein serine/threonine phosphatase | chr1:27390058-27393281 FORWARD
protein.postranslational modification	at1g02970	Cs5g32760	2.94834	Symbols: WEE1, ATWEE1 | WEE1 (ARABIDOPSIS WEE1 KINASE HOMOLOG); kinase/ protein kinase | chr1:673306-676378 FORWARD
protein.postranslational modification	at3g22750	Cs5g30890	-3.62224	protein kinase, putative | chr3:8037216-8039903 REVERSE
protein.postranslational modification	at5g53140	Cs9g18330	-1.23837	protein phosphatase 2C, putative / PP2C, putative | chr5:21548473-21552470 FORWARD
protein.postranslational modification	at5g25110	orange1.1t02758	-3.00473	Symbols: CIPK25, SnRK3.25 | CIPK25 (CBL-INTERACTING PROTEIN KINASE 25); ATP binding / kinase/ protein kinase/ protein serine/threonine kinase | chr5:8657626-8659322 REVERSE
protein.postranslational modification	at3g15260	Cs1g07630	-1.13497	protein phosphatase 2C, putative / PP2C, putative | chr3:5138686-5140375 FORWARD
protein.postranslational modification	at3g57700	Cs3g14060	4.64136	protein kinase, putative | chr3:21384917-21385939 FORWARD
protein.postranslational modification	at4g18700	Cs2g04710	-1.97472	Symbols: CIPK12, SnRK3.9, ATWL4, WL4 | CIPK12 (CBL-INTERACTING PROTEIN KINASE 12); ATP binding / kinase/ protein kinase/ protein serine/threonine kinase | chr4:10288798-10290850 REVERSE
protein.postranslational modification	at3g62260	orange1.1t01745	-3.16549	protein phosphatase 2C, putative / PP2C, putative | chr3:23038290-23040570 REVERSE
protein.postranslational modification	at5g58140	Cs8g01040	-3.01704	Symbols: PHOT2, NPL1 | PHOT2 (PHOTOTROPIN 2); FMN binding / blue light photoreceptor/ kinase/ protein serine/threonine kinase | chr5:23524427-23533111 FORWARD
protein.postranslational modification	at4g28400	Cs4g01010	-1.60606	protein phosphatase 2C, putative / PP2C, putative | chr4:14048292-14050335 FORWARD
protein.postranslational modification	at5g57610	Cs4g17450	4.71002	protein kinase family protein | chr5:23325307-23329347 FORWARD
protein.postranslational modification	at4g31750	Cs7g06830	-1.64985	Symbols: WIN2 | WIN2 (HOPW1-1-INTERACTING 2); protein serine/threonine phosphatase | chr4:15364418-15367716 REVERSE
protein.postranslational modification	at1g77720	Cs3g19190	3.77584	protein kinase family protein | chr1:29210521-29214087 FORWARD
protein.postranslational modification	at5g05510	Cs7g30730	4.51113	protein kinase-related | chr5:1630559-1632598 REVERSE
protein.postranslational modification	at4g03415	orange1.1t00830	1.25024	catalytic/ protein serine/threonine phosphatase | chr4:1503708-1506500 REVERSE
protein.postranslational modification	at2g30500	Cs7g29480	3.38436	kinase interacting family protein | chr2:12998159-13000102 REVERSE
protein.postranslational modification	at5g58380	Cs6g09730	-1.20881	Symbols: CIPK10, PKS2, SIP1, SNRK3.8 | SIP1 (SOS3-INTERACTING PROTEIN 1); ATP binding / kinase/ protein kinase/ protein serine/threonine kinase | chr5:23596962-23599242 REVERSE
protein.postranslational modification	at1g07160	Cs7g30900	1.92115	protein phosphatase 2C, putative / PP2C, putative | chr1:2197908-2199748 REVERSE
protein.postranslational modification	at4g18593	Cs6g17040	-1.15034	dual specificity protein phosphatase-related | chr4:10237572-10238836 FORWARD
protein.postranslational modification.kinase	at3g04910	Cs3g11360	2.39892	Symbols: WNK1, ZIK4, ATWNK1 | WNK1 (WITH NO LYSINE (K) 1); kinase/ protein kinase/ protein serine/threonine kinase | chr3:1354635-1358211 FORWARD
protein.postranslational modification.kinase.receptor like cytoplasmatic kinase V	at1g56720	Cs6g02200	2.44134	protein kinase family protein | chr1:21263420-21265620 REVERSE
protein.postranslational modification.kinase.receptor like cytoplasmatic kinase V	at4g34500	Cs8g06450	5.17789	protein kinase family protein | chr4:16487754-16490954 REVERSE
protein.postranslational modification.kinase.receptor like cytoplasmatic kinase VI	at5g63940	Cs1g10100	6.99238	protein kinase family protein | chr5:25588075-25591458 FORWARD
protein.postranslational modification.kinase.receptor like cytoplasmatic kinase VI	at5g35960	Cs5g32110	-5.34571	protein kinase, putative | chr5:14108524-14110536 REVERSE
protein.postranslational modification.kinase.receptor like cytoplasmatic kinase VI	at5g65530	Cs1g20490	3.12734	protein kinase, putative | chr5:26190592-26193106 REVERSE
protein.postranslational modification.kinase.receptor like cytoplasmatic kinase VII	at5g02800	Cs6g03940	-1.73563	protein kinase family protein | chr5:635228-637503 REVERSE
protein.postranslational modification.kinase.receptor like cytoplasmatic kinase VII	at5g56460	Cs9g03320	-2.50761	protein kinase, putative | chr5:22865110-22867996 FORWARD
protein.postranslational modification.kinase.receptor like cytoplasmatic kinase IX	at2g45910	orange1.1t00371	-1.72466	protein kinase family protein / U-box domain-containing protein | chr2:18894074-18898528 FORWARD
protein.degradation	at5g09640	Cs3g16200	-3.23347	Symbols: SNG2, SCPL19 | SCPL19; serine-type carboxypeptidase/ sinapoyltransferase | chr5:2988314-2991156 FORWARD
protein.degradation	at1g16470	Cs4g12810	1.2433	Symbols: PAB1 | PAB1 (PROTEASOME SUBUNIT PAB1); endopeptidase/ peptidase/ threonine-type endopeptidase | chr1:5622786-5625643 FORWARD
protein.degradation	at5g42390	orange1.1t04032	-1.85109	metalloendopeptidase | chr5:16945251-16953100 FORWARD
protein.degradation	at3g27110	Cs2g25310	-3.01074	peptidase M48 family protein | chr3:9997895-10000230 FORWARD
protein.degradation.subtilases	at5g45650	Cs2g04190	2.24066	subtilase family protein | chr5:18513431-18518868 REVERSE
protein.degradation.subtilases	at1g01900	orange1.1t00282	-4.14711	Symbols: ATSBT1.1, SBTI1.1 | SBTI1.1; serine-type endopeptidase | chr1:310316-313130 FORWARD
protein.degradation.subtilases	at5g51750	Cs9g16350	3.51189	Symbols: ATSBT1.3, SBT1.3 | ATSBT1.3 (ARABIDOPSIS THALIANA SUBTILASE 1.3); identical protein binding / serine-type endopeptidase | chr5:21020207-21022781 FORWARD
protein.degradation.subtilases	at2g05920	Cs4g07340	2.14846	subtilase family protein | chr2:2269515-2272229 REVERSE
protein.degradation.autophagy	at1g62040	Cs4g10210	-1.00953	Symbols: ATG8C | ATG8C (autophagy 8c); microtubule binding | chr1:22932901-22934439 FORWARD
protein.degradation.autophagy	at5g61500	Cs9g15060	-1.55797	Symbols: ATATG3, ATG3 | ATG3 | chr5:24733785-24736853 REVERSE
protein.degradation.cysteine protease	at5g47550	Cs2g02100	-2.54908	cysteine protease inhibitor, putative / cystatin, putative | chr5:19286450-19286995 REVERSE
protein.degradation.cysteine protease	at3g12490	Cs2g29230	-1.94294	Symbols: ATCYSB | cysteine protease inhibitor, putative / cystatin, putative | chr3:3960401-3961915 REVERSE
protein.degradation.aspartate protease	at1g05840	Cs5g24710	-1.83719	aspartyl protease family protein | chr1:1762734-1766281 REVERSE
protein.degradation.aspartate protease	at1g01300	orange1.1t00502	2.33524	aspartyl protease family protein | chr1:116943-118764 FORWARD
protein.degradation.aspartate protease	at1g25510	Cs7g12980	2.98188	aspartyl protease family protein | chr1:8959186-8960848 REVERSE
protein.degradation.aspartate protease	at1g79720	orange1.1t02868	6.76284	aspartyl protease family protein | chr1:29997127-29999045 REVERSE
protein.degradation.serine protease	at3g63470	Cs3g23890	-4.47705	Symbols: scpl40 | scpl40 (serine carboxypeptidase-like 40); serine-type carboxypeptidase | chr3:23438474-23441060 FORWARD
protein.degradation.serine protease	at5g40200	Cs5g05120	1.64174	Symbols: DegP9 | DegP9 (DegP protease 9); catalytic/ protein binding / serine-type endopeptidase/ serine-type peptidase | chr5:16070330-16073314 FORWARD
protein.degradation.metalloprotease	at5g15250	Cs6g21340	-5.44458	Symbols: FTSH6, ATFTSH6 | FTSH6 (FTSH PROTEASE 6); ATP-dependent peptidase/ ATPase/ metallopeptidase/ peptidase/ zinc ion binding | chr5:4950411-4952777 REVERSE
protein.degradation.AAA type	at4g28000	Cs9g18900	2.03863	ATP binding / ATPase/ nucleoside-triphosphatase/ nucleotide binding | chr4:13925456-13929280 FORWARD
protein.degradation.ubiquitin	at3g24515	Cs4g15850	3.23565	Symbols: UBC37 | UBC37 (ubiquitin-conjugating enzyme 37); small conjugating protein ligase/ ubiquitin-protein ligase | chr3:8934472-8936279 REVERSE
protein.degradation.ubiquitin	at5g02310	Cs6g06370	2.69192	Symbols: PRT6 | PRT6 (PROTEOLYSIS 6); ubiquitin-protein ligase | chr5:474279-482783 FORWARD
protein.degradation.ubiquitin.ubiquitin	at4g05050	Cs4g11200	-2.4645	Symbols: UBQ11 | UBQ11 (UBIQUITIN 11); protein binding | chr4:2588004-2589386 REVERSE
protein.degradation.ubiquitin.ubiquitin	at4g01000	orange1.1t00488	-1.3717	ubiquitin family protein | chr4:431963-433849 REVERSE
protein.degradation.ubiquitin.ubiquitin	at4g05320	Cs4g11190	-1.59747	Symbols: UBQ10 | UBQ10 (POLYUBIQUITIN 10); protein binding | chr4:2718170-2720308 FORWARD
protein.degradation.ubiquitin.E1	at2g30110	Cs6g09050	1.95763	Symbols: ATUBA1, MOS5 | ATUBA1; ubiquitin activating enzyme/ ubiquitin-protein ligase | chr2:12852372-12857617 REVERSE
protein.degradation.ubiquitin.E2	at3g13550	Cs9g02860	-1.67617	Symbols: FUS9, EMB144, COP10, CIN4 | FUS9 (FUSCA 9); protein binding / ubiquitin-protein ligase | chr3:4423349-4424883 REVERSE
protein.degradation.ubiquitin.E2	at1g64230	Cs6g10280	-1.01889	Symbols: UBC28 | ubiquitin-conjugating enzyme, putative | chr1:23833563-23835536 FORWARD
protein.degradation.ubiquitin.E3.RING	at4g35070	Cs3g26440	5.55001	FUNCTIONS IN: molecular_function unknown; INVOLVED IN: biological_process unknown; LOCATED IN: cellular_component unknown; EXPRESSED IN: 11 plant structures; EXPRESSED DURING: 8 growth stages; CONTAINS InterPro DOMAIN/s: S-ribonuclease binding protein, SBP1, pollen (InterPro:IPR017066); BEST Arabidopsis thaliana protein match is: SBP1 (s-ribonuclease binding protein 1); protein binding / zinc ion…
protein.degradation.ubiquitin.E3.RING	at1g26800	Cs7g03720	-2.19296	zinc finger (C3HC4-type RING finger) family protein | chr1:9285099-9286324 REVERSE
protein.degradation.ubiquitin.E3.RING	at5g05830	Cs8g19620	3.05708	zinc finger (C3HC4-type RING finger) family protein | chr5:1755766-1757085 FORWARD
protein.degradation.ubiquitin.E3.RING	at5g22920	Cs8g15610	-1.81141	zinc finger (C3HC4-type RING finger) family protein | chr5:7664991-7667265 FORWARD
protein.degradation.ubiquitin.E3.RING	at1g73950	Cs7g26270	-3.02732	zinc finger (C3HC4-type RING finger) family protein | chr1:27799830-27804604 REVERSE
protein.degradation.ubiquitin.E3.RING	at1g67856	Cs7g09440	-1.84233	protein binding / zinc ion binding | chr1:25442404-25443019 FORWARD
protein.degradation.ubiquitin.E3.RING	at5g54630	Cs4g12180	2.16363	zinc finger protein-related | chr5:22192499-22194308 REVERSE
protein.degradation.ubiquitin.E3.RING	at4g21070	Cs2g08260	3.73161	Symbols: ATBRCA1, BRCA1 | ATBRCA1; ubiquitin-protein ligase | chr4:11248078-11252724 FORWARD
protein.degradation.ubiquitin.E3.RING	at5g45290	orange1.1t03598	1.92696	zinc finger (C3HC4-type RING finger) family protein | chr5:18349782-18352498 REVERSE
protein.degradation.ubiquitin.E3.RING	at1g74410	Cs5g10930	-2.02672	zinc finger (C3HC4-type RING finger) family protein | chr1:27965551-27967926 FORWARD
protein.degradation.ubiquitin.E3.RING	at4g27470	Cs1g07110	3.26175	zinc finger (C3HC4-type RING finger) family protein | chr4:13734999-13736518 FORWARD
protein.degradation.ubiquitin.E3.RING	at3g55530	Cs8g18820	-1.64271	Symbols: SDIR1 | SDIR1 (SALT- AND DROUGHT-INDUCED RING FINGER1); protein binding / ubiquitin-protein ligase/ zinc ion binding | chr3:20595126-20597603 REVERSE
protein.degradation.ubiquitin.E3.RING	at2g04240	Cs2g19040	-3.64937	Symbols: XERICO | XERICO; protein binding / zinc ion binding | chr2:1461630-1462934 REVERSE
protein.degradation.ubiquitin.E3.RING	at3g61550	orange1.1t00427	2.52034	zinc finger (C3HC4-type RING finger) family protein | chr3:22776401-22777225 FORWARD
protein.degradation.ubiquitin.E3.RING	at2g02960	Cs6g21270	-3.21331	zinc finger (C3HC4-type RING finger) family protein | chr2:862087-864359 REVERSE
protein.degradation.ubiquitin.E3.RING	at3g54360	Cs3g06680	-1.4962	protein binding / zinc ion binding | chr3:20128305-20131854 REVERSE
protein.degradation.ubiquitin.E3.RING	at3g07360	Cs5g25840	-3.28776	Symbols: PUB9, ATPUB9 | PUB9 (PLANT U-BOX 9); ubiquitin-protein ligase | chr3:2354721-2356854 FORWARD
protein.degradation.ubiquitin.E3.RING	at1g49200	Cs1g05090	-3.42228	zinc finger (C3HC4-type RING finger) family protein | chr1:18198227-18199168 FORWARD
protein.degradation.ubiquitin.E3.RING	at5g45100	Cs2g10710	-1.89527	protein binding / zinc ion binding | chr5:18218699-18219960 FORWARD
protein.degradation.ubiquitin.E3.RING	at5g62910	Cs5g04780	-1.73103	protein binding / zinc ion binding | chr5:25250658-25252204 FORWARD
protein.degradation.ubiquitin.E3.RING	at3g05545	Cs3g14400	1.14436	transcription factor, putative / zinc finger (C3HC4 type RING finger) family protein | chr3:1609211-1612523 FORWARD
protein.degradation.ubiquitin.E3.RING	at1g57820	orange1.1t00031	2.56531	Symbols: VIM1, ORTH2 | VIM1 (VARIANT IN METHYLATION 1); DNA binding / chromatin binding / double-stranded methylated DNA binding / histone binding / methyl-CpG binding / methyl-CpNpG binding / methyl-CpNpN binding / ubiquitin-protein ligase | chr1:21414170-21417946 REVERSE
protein.degradation.ubiquitin.E3.RING	at5g01520	Cs6g08280	-2.09532	zinc finger (C3HC4-type RING finger) family protein | chr5:206432-208611 FORWARD
protein.degradation.ubiquitin.E3.RING	at2g35330	Cs7g22950	1.88658	protein binding / zinc ion binding | chr2:14868989-14871940 FORWARD
protein.degradation.ubiquitin.E3.RING	at5g25560	Cs4g20130	-1.73031	zinc finger (C3HC4-type RING finger) family protein | chr5:8897901-8901704 FORWARD
protein.degradation.ubiquitin.E3.RING	at1g18660	Cs5g11020	-2.06531	zinc finger (C3HC4-type RING finger) family protein | chr1:6421117-6425880 FORWARD
protein.degradation.ubiquitin.E3.RING	at2g15530	Cs8g05430	3.06674	zinc finger (C3HC4-type RING finger) family protein | chr2:6772946-6777271 FORWARD
protein.degradation.ubiquitin.E3.RING	at4g01270	orange1.1t00417	6.52274	zinc finger (C3HC4-type RING finger) family protein | chr4:532351-534984 FORWARD
protein.degradation.ubiquitin.E3.SCF.SKP	at3g61415	Cs9g17620	-1.68343	Symbols: ASK21 | ASK21 (ARABIDOPSIS SKP1-LIKE 21); protein binding / ubiquitin-protein ligase | chr3:22722710-22726424 REVERSE
protein.degradation.ubiquitin.E3.SCF.FBOX	at1g10780	Cs3g04090	2.94395	F-box family protein | chr1:3592746-3595077 REVERSE
protein.degradation.ubiquitin.E3.SCF.FBOX	at5g53840	Cs7g30700	-1.72233	F-box family protein (FBL13) | chr5:21859148-21860672 REVERSE
protein.degradation.ubiquitin.E3.SCF.FBOX	at2g32560	Cs6g17060	-1.44474	F-box family protein | chr2:13824794-13826986 FORWARD
protein.degradation.ubiquitin.E3.SCF.FBOX	at5g49610	orange1.1t02814	4.27507	F-box family protein | chr5:20131274-20132729 REVERSE
protein.degradation.ubiquitin.E3.SCF.FBOX	at1g21760	Cs3g19750	-1.40148	Symbols: ATFBP7, FBP7 | FBP7 (F-BOX PROTEIN 7) | chr1:7649194-7651816 FORWARD
protein.degradation.ubiquitin.E3.SCF.FBOX	at2g24540	Cs7g07200	-1.69887	Symbols: AFR | AFR (ATTENUATED FAR-RED RESPONSE) | chr2:10426342-10427594 FORWARD
protein.degradation.ubiquitin.E3.SCF.FBOX	at2g02870	Cs5g04060	4.20446	kelch repeat-containing F-box family protein | chr2:837812-840129 FORWARD
protein.degradation.ubiquitin.E3.SCF.FBOX	at3g54650	Cs5g30360	3.94194	Symbols: FBL17 | FBL17; ubiquitin-protein ligase | chr3:20225773-20228921 REVERSE
protein.degradation.ubiquitin.E3.SCF.FBOX	at1g70590	Cs7g09250	-1.62325	F-box family protein | chr1:26618321-26620388 FORWARD
protein.degradation.ubiquitin.E3.SCF.FBOX	at1g53320	Cs5g12520	-1.9678	Symbols: AtTLP7 | AtTLP7 (TUBBY LIKE PROTEIN 7); phosphoric diester hydrolase/ transcription factor | chr1:19891014-19893504 REVERSE
protein.degradation.ubiquitin.E3.BTB/POZ Cullin3	at4g08455	Cs3g20310	-1.13667	BTB/POZ domain-containing protein | chr4:5375874-5377056 FORWARD
protein.degradation.ubiquitin.E3.unspecified	at3g45620	Cs8g17310	-1.12154	transducin family protein / WD-40 repeat family protein | chr3:16745896-16748129 FORWARD
protein.degradation.ubiquitin.ubiquitin protease	at1g17110	Cs5g14540	1.79995	Symbols: UBP15 | UBP15 (UBIQUITIN-SPECIFIC PROTEASE 15); ubiquitin-specific protease | chr1:5845675-5850889 REVERSE
protein.degradation.ubiquitin.ubiquitin protease	at5g46740	orange1.1t01015	2.16442	Symbols: UBP21 | UBP21 (UBIQUITIN-SPECIFIC PROTEASE 21); ubiquitin thiolesterase/ ubiquitin-specific protease | chr5:18965271-18968742 REVERSE
protein.degradation.ubiquitin.proteasom	at2g05840	Cs4g07260	1.85986	Symbols: PAA2 | PAA2 (20S PROTEASOME SUBUNIT PAA2); endopeptidase/ peptidase/ threonine-type endopeptidase | chr2:2234092-2236294 FORWARD
protein.degradation.ubiquitin.proteasom	at3g05530	Cs3g14380	2.52889	Symbols: RPT5A, ATS6A.2 | RPT5A (REGULATORY PARTICLE TRIPLE-A ATPASE 5A); ATPase/ calmodulin binding | chr3:1603400-1606231 FORWARD
protein.degradation.ubiquitin.proteasom	at3g14290	Cs1g16580	1.70872	Symbols: PAE2 | PAE2; endopeptidase/ peptidase/ threonine-type endopeptidase | chr3:4764149-4766586 FORWARD
protein.degradation.ubiquitin.proteasom	at4g31300	Cs7g07630	1.36934	Symbols: PBA1 | PBA1; endopeptidase/ peptidase/ threonine-type endopeptidase | chr4:15188763-15191153 FORWARD
protein.folding	at3g13860	Cs1g18140	1.50373	Symbols: HSP60-3A | HSP60-3A (HEAT SHOCK PROTEIN 60-3A); ATP binding / protein binding | chr3:4561517-4565279 REVERSE
protein.folding	at5g02500	Cs6g05890	1.04488	Symbols: HSC70-1, HSP70-1, AT-HSC70-1, HSC70 | HSC70-1 (HEAT SHOCK COGNATE PROTEIN 70-1); ATP binding | chr5:553745-556442 REVERSE
protein.folding	at3g02530	Cs6g18810	1.52512	chaperonin, putative | chr3:528574-532582 REVERSE
protein.folding	at1g01230	orange1.1t00522	-1.2948	ORMDL family protein | chr1:97456-99240 FORWARD
protein.glycosylation	at4g18270	Cs2g03500	-1.0191	Symbols: ATTRANS11, TRANS11 | ATTRANS11; P-P-bond-hydrolysis-driven protein transmembrane transporter/ catalytic | chr4:10099208-10101897 REVERSE
protein.glycosylation.alpha-1,3-mannosyl-glycoprotein-beta-1,2-N-acetylglucosaminyltransferase(GnTI)	at1g65590	Cs2g12170	2.95408	Symbols: HEXO3, ATHEX1 | HEXO3 (BETA-HEXOSAMINIDASE 3); beta-N-acetylhexosaminidase/ hexosaminidase | chr1:24385900-24391207 FORWARD
protein.glycosylation.alpha-1,6-mannosyl-glycoprotein-beta-1,2-N-acetylglucosaminyltransferase(GnTII)	at1g65590	Cs2g12170	2.95408	Symbols: HEXO3, ATHEX1 | HEXO3 (BETA-HEXOSAMINIDASE 3); beta-N-acetylhexosaminidase/ hexosaminidase | chr1:24385900-24391207 FORWARD
protein.assembly and cofactor ligation	at4g25910	Cs4g03720	-2.08809	Symbols: NFU3, ATCNFU3 | NFU3; structural molecule | chr4:13163929-13165205 FORWARD
protein.assembly and cofactor ligation	at4g22220	Cs5g05530	-1.37409	Symbols: ISU1, ATISU1 | ISU1; structural molecule | chr4:11759155-11760960 REVERSE
protein.assembly and cofactor ligation	at4g37200	Cs1g23400	-2.22178	Symbols: HCF164 | HCF164; oxidoreductase, acting on sulfur group of donors, disulfide as acceptor | chr4:17509621-17511364 REVERSE
signalling.in sugar and nutrient physiology	at1g42540	Cs3g27490	2.67113	Symbols: ATGLR3.3, GLR3.3 | ATGLR3.3; intracellular ligand-gated ion channel | chr1:15973489-15976703 FORWARD
signalling.in sugar and nutrient physiology	at5g64260	orange1.1t02003	-3.20658	Symbols: EXL2 | EXL2 (EXORDIUM LIKE 2) | chr5:25703929-25705316 FORWARD
signalling.receptor kinases.leucine rich repeat II	at2g23950	Cs4g02270	2.0812	leucine-rich repeat family protein / protein kinase family protein | chr2:10187043-10190412 REVERSE
signalling.receptor kinases.leucine rich repeat II	at5g63710	Cs1g19160	-3.08556	leucine-rich repeat transmembrane protein kinase, putative | chr5:25499414-25502798 FORWARD
signalling.receptor kinases.leucine rich repeat III	at2g26730	Cs4g17140	1.59974	leucine-rich repeat transmembrane protein kinase, putative | chr2:11388407-11391641 FORWARD
signalling.receptor kinases.leucine rich repeat III	at2g36570	Cs6g15650	3.64017	leucine-rich repeat transmembrane protein kinase, putative | chr2:15335496-15337927 FORWARD
signalling.receptor kinases.leucine rich repeat III	at5g43020	Cs3g23200	2.62862	leucine-rich repeat transmembrane protein kinase, putative | chr5:17255291-17257742 REVERSE
signalling.receptor kinases.leucine rich repeat III	at1g68400	Cs2g12860	2.62574	leucine-rich repeat transmembrane protein kinase, putative | chr1:25646039-25648946 REVERSE
signalling.receptor kinases.leucine rich repeat IV	at2g45340	orange1.1t00230	2.04803	leucine-rich repeat transmembrane protein kinase, putative | chr2:18691722-18694725 FORWARD
signalling.receptor kinases.leucine rich repeat VI	at3g03770	Cs7g24020	6.02672	leucine-rich repeat transmembrane protein kinase, putative | chr3:945135-949038 REVERSE
signalling.receptor kinases.leucine rich repeat VII	at1g75640	Cs3g25690	3.24732	leucine-rich repeat family protein / protein kinase family protein | chr1:28403466-28407051 REVERSE
signalling.receptor kinases.leucine rich repeat VII	at4g36180	Cs1g25070	3.02456	leucine-rich repeat family protein | chr4:17120085-17123841 REVERSE
signalling.receptor kinases.leucine rich repeat VII	at3g56370	Cs7g29680	2.197	leucine-rich repeat transmembrane protein kinase, putative | chr3:20899099-20902981 REVERSE
signalling.receptor kinases.leucine rich repeat VIII-2	at1g56130	Cs2g10530	-1.86027	leucine-rich repeat family protein / protein kinase family protein | chr1:20994931-21000887 REVERSE
signalling.receptor kinases.leucine rich repeat IX	at3g23750	orange1.1t01865	2.47381	leucine-rich repeat family protein / protein kinase family protein | chr3:8558332-8561428 FORWARD
signalling.receptor kinases.leucine rich repeat X	at1g55610	Cs4g07550	3.0023	Symbols: BRL1 | BRL1 (BRI 1 LIKE); kinase | chr1:20779874-20784017 REVERSE
signalling.receptor kinases.leucine rich repeat X	at5g53890	Cs1g07600	2.42209	leucine-rich repeat transmembrane protein kinase, putative | chr5:21876861-21880461 FORWARD
signalling.receptor kinases.leucine rich repeat XI	at5g56040	Cs4g08190	4.15534	leucine-rich repeat protein kinase, putative | chr5:22694878-22698628 FORWARD
signalling.receptor kinases.leucine rich repeat XI	at1g28440	Cs2g05510	1.51192	Symbols: HSL1 | HSL1 (HAESA-Like 1); ATP binding / kinase/ protein serine/threonine kinase | chr1:9996824-10000447 FORWARD
signalling.receptor kinases.leucine rich repeat XI	at1g55610	Cs4g07550	3.0023	Symbols: BRL1 | BRL1 (BRI 1 LIKE); kinase | chr1:20779874-20784017 REVERSE
signalling.receptor kinases.leucine rich repeat XII	at5g46330	Cs5g23120	-3.26708	Symbols: FLS2 | FLS2 (FLAGELLIN-SENSITIVE 2); ATP binding / kinase/ protein binding / protein serine/threonine kinase/ transmembrane receptor protein serine/threonine kinase | chr5:18791736-18795546 FORWARD
signalling.receptor kinases.leucine rich repeat XIII	at5g62230	Cs9g16120	4.99606	Symbols: ERL1 | ERL1 (ERECTA-LIKE 1); kinase | chr5:24996234-25002340 FORWARD
signalling.receptor kinases.leucine rich repeat XIII	at2g26330	Cs4g06230	1.802	Symbols: ER, QRP1 | ER (ERECTA); transmembrane receptor protein kinase | chr2:11208183-11213971 REVERSE
signalling.receptor kinases.leucine rich repeat XIII	at5g62710	Cs5g04310	1.73356	leucine-rich repeat family protein / protein kinase family protein | chr5:25187303-25190600 FORWARD
signalling.receptor kinases.Catharanthus roseus-like RLK1	at3g51550	Cs6g10250	1.85845	Symbols: FER | FER (FERONIA); kinase/ protein kinase | chr3:19117584-19120881 REVERSE
signalling.receptor kinases.S-locus glycoprotein like	at4g21380	Cs2g22390	-4.97691	Symbols: ARK3 | ARK3 (A. THALIANA RECEPTOR KINASE 3); kinase/ transmembrane receptor protein serine/threonine kinase | chr4:11388925-11393226 REVERSE
signalling.receptor kinases.wall associated kinase	at1g69730	Cs6g02710	-4.89758	protein kinase family protein | chr1:26228632-26231339 REVERSE
signalling.calcium	at2g18750	Cs3g14940	4.28567	calmodulin-binding protein | chr2:8125518-8128620 FORWARD
signalling.calcium	at2g38800	Cs7g02570	-1.84236	calmodulin-binding protein-related | chr2:16216999-16219159 FORWARD
signalling.calcium	at3g50770	Cs1g23590	-1.62173	calmodulin-related protein, putative | chr3:18873958-18874780 FORWARD
signalling.calcium	at3g16490	Cs4g15550	2.70253	Symbols: IQD26 | IQD26 (IQ-domain 26); calmodulin binding | chr3:5603900-5605697 REVERSE
signalling.calcium	at1g01110	Cs5g01370	2.96044	Symbols: IQD18 | IQD18 (IQ-domain 18) | chr1:52239-54692 FORWARD
signalling.calcium	at1g12580	Cs9g16760	-1.29297	Symbols: PEPKR1 | PEPKR1 (Phosphoenolpyruvate carboxylase-related kinase 1); ATP binding / kinase/ protein kinase/ protein serine/threonine kinase | chr1:4282899-4285829 FORWARD
signalling.calcium	at3g43810	Cs6g16145	1.49489	Symbols: CAM7 | CAM7 (CALMODULIN 7); calcium ion binding | chr3:15664371-15666460 REVERSE
signalling.calcium	at5g39670	Cs6g21420	-3.95957	calcium-binding EF hand family protein | chr5:15883179-15884067 FORWARD
signalling.calcium	at5g49480	Cs9g02100	-3.91375	Symbols: ATCP1 | ATCP1 (Ca2+-binding protein 1); calcium ion binding | chr5:20070743-20071638 FORWARD
signalling.calcium	at2g26180	Cs4g18290	5.99542	Symbols: IQD6 | IQD6 (IQ-domain 6); calmodulin binding | chr2:11143290-11145103 REVERSE
signalling.calcium	at4g33050	Cs1g18050	4.94392	Symbols: EDA39 | EDA39 (embryo sac development arrest 39); calmodulin binding | chr4:15944453-15947026 REVERSE
signalling.calcium	at4g38810	Cs8g08800	-3.28517	calcium-binding EF hand family protein | chr4:18115283-18119077 REVERSE
signalling.calcium	at1g21550	Cs3g20300	-2.26012	calcium-binding protein, putative | chr1:7553101-7553876 REVERSE
signalling.calcium	at2g43040	Cs2g15060	3.49147	Symbols: NPG1 | NPG1 (no pollen germination 1); calmodulin binding | chr2:17895883-17899374 REVERSE
signalling.calcium	at1g74690	Cs5g04130	1.43767	Symbols: IQD31 | IQD31 (IQ-domain 31); calmodulin binding | chr1:28061159-28064625 REVERSE
signalling.calcium	at4g05520	Cs2g02420	2.31474	Symbols: ATEHD2 | ATEHD2 (EPS15 HOMOLOGY DOMAIN 2); GTP binding / GTPase/ calcium ion binding | chr4:2804515-2807926 FORWARD
signalling.calcium	at3g52870	Cs6g15210	1.07424	calmodulin-binding family protein | chr3:19593173-19595822 REVERSE
signalling.calcium	at1g64850	Cs7g15740	-1.66841	calcium-binding EF hand family protein | chr1:24096435-24097650 REVERSE
signalling.calcium	at3g18430	orange1.1t01402	-1.53555	calcium-binding EF hand family protein | chr3:6325915-6327632 FORWARD
signalling.calcium	at2g43290	Cs5g22810	2.18412	Symbols: MSS3 | MSS3 (multicopy suppressors of snf4 deficiency in yeast 3); calcium ion binding | chr2:17991052-17992047 REVERSE
signalling.calcium	at5g62390	Cs9g14610	1.48215	Symbols: ATBAG7 | ATBAG7 (ARABIDOPSIS THALIANA BCL-2-ASSOCIATED ATHANOGENE 7); calmodulin binding | chr5:25051978-25054289 REVERSE
signalling.calcium	at1g27460	Cs3g16060	2.84604	Symbols: NPGR1 | NPGR1 (NO POLLEN GERMINATION RELATED 1); calmodulin binding | chr1:9534532-9537561 FORWARD
signalling.calcium	at1g56340	Cs3g15060	2.12079	Symbols: CRT1 | CRT1 (CALRETICULIN 1); calcium ion binding / unfolded protein binding | chr1:21089844-21092660 REVERSE
signalling.calcium	at2g46600	orange1.1t00531	-2.32746	calcium-binding protein, putative | chr2:19136019-19136600 FORWARD
signalling.calcium	at2g44310	Cs7g01140	-1.83202	calcium-binding EF hand family protein | chr2:18309212-18309826 FORWARD
signalling.phosphinositides	at2g03890	Cs6g19820	-1.45478	phosphatidylinositol 3- and 4-kinase family protein | chr2:1185522-1188545 FORWARD
signalling.phosphinositides.bis(5''-nucleosyl)-tetraphosphatase	at1g30110	Cs2g16710	-1.48179	Symbols: ATNUDX25 | ATNUDX25 (ARABIDOPSIS THALIANA NUDIX HYDROLASE HOMOLOG 25); bis(5'-nucleosyl)-tetraphosphatase (asymmetrical) | chr1:10582074-10584080 FORWARD
signalling.G-proteins	at5g57960	Cs3g25310	-2.21528	GTP-binding family protein | chr5:23462770-23466503 REVERSE
signalling.G-proteins	at3g12160	Cs9g13920	2.51018	Symbols: ATRABA4D, RABA4D | RABA4D (RAB GTPASE HOMOLOG A4D); GTP binding | chr3:3879495-3880437 REVERSE
signalling.G-proteins	at2g23460	Cs5g28250	-2.18593	Symbols: XLG1, ATXLG1 | XLG1 (EXTRA-LARGE G-PROTEIN 1); guanyl nucleotide binding / signal transducer | chr2:9995478-9999122 FORWARD
signalling.G-proteins	at5g19320	Cs9g06440	1.685	Symbols: RANGAP2 | RANGAP2 (RAN GTPASE ACTIVATING PROTEIN 2); RAN GTPase activator | chr5:6505110-6507435 REVERSE
signalling.G-proteins	at5g03530	Cs7g21860	-2.43468	Symbols: ATRAB ALPHA, ATRAB, ATRAB18B, ATRABC2A, RABC2A | RABC2A (RAB GTPASE HOMOLOG C2A); GTP binding / GTP-dependent protein binding / myosin XI tail binding | chr5:885522-887390 REVERSE
signalling.G-proteins	at4g09720	Cs3g22030	2.20619	Symbols: ATRABG3A | Ras-related GTP-binding protein, putative | chr4:6132917-6135183 FORWARD
signalling.G-proteins	at2g44690	Cs1g03010	1.60242	Symbols: ARAC9, ATROP8, ROP8 | ARAC9; GTP binding | chr2:18429264-18430804 FORWARD
signalling.G-proteins	at2g44610	Cs1g02840	-1.07043	Symbols: RAB6, ATRABH1B, ATRAB6A, RAB6A | RAB6A; GTP binding / protein binding | chr2:18411426-18414081 REVERSE
signalling.G-proteins	at4g38430	Cs3g26840	2.82993	Symbols: ATROPGEF1, ROPGEF1 | ROPGEF1; Rho guanyl-nucleotide exchange factor/ protein binding | chr4:17986466-17988807 FORWARD
signalling.G-proteins	at5g42080	Cs5g02140	1.37194	Symbols: ADL1, ADL1A, AG68, DRP1A, RSW9 | ADL1 (ARABIDOPSIS DYNAMIN-LIKE PROTEIN); GTP binding / GTPase/ protein binding | chr5:16820284-16824756 REVERSE
signalling.G-proteins	at5g55190	Cs7g04920	2.13908	Symbols: RAN3, ATRAN3 | RAN3 (RAN GTPASE 3); GTP binding / GTPase/ protein binding | chr5:22392176-22394172 FORWARD
signalling.G-proteins	at4g03100	Cs5g32290	1.96117	rac GTPase activating protein, putative | chr4:1374281-1376231 FORWARD
signalling.G-proteins	at4g28950	Cs4g16130	2.54562	Symbols: ARAC7, ATROP9, ATRAC7, RAC7, ROP9 | ROP9 (RHO-RELATED PROTEIN FROM PLANTS 9); GTP binding | chr4:14277994-14279984 FORWARD
signalling.MAP kinases	at5g58350	orange1.1t03917	-3.98612	Symbols: WNK4, ZIK2 | WNK4 (WITH NO K (=LYSINE) 4); kinase/ protein kinase | chr5:23584789-23587801 FORWARD
signalling.MAP kinases	at2g42880	Cs7g17060	1.57692	Symbols: ATMPK20 | ATMPK20; MAP kinase | chr2:17840388-17844380 REVERSE
signalling.MAP kinases	at5g56580	Cs4g12870	2.8417	Symbols: ATMKK6, ANQ1, MKK6 | MKK6 (MAP KINASE KINASE 6); MAP kinase kinase/ kinase | chr5:22904689-22906661 REVERSE
signalling.14-3-3 proteins	at1g78300	Cs3g17990	1.98778	Symbols: GRF2, 14-3-3OMEGA, GF14 OMEGA | GRF2 (GENERAL REGULATORY FACTOR 2); protein binding / protein phosphorylated amino acid binding | chr1:29461671-29463385 FORWARD
signalling.misc	at5g67070	Cs1g22550	2.08227	Symbols: RALFL34 | RALFL34 (ralf-like 34); signal transducer | chr5:26768020-26768846 FORWARD
signalling.lipids	at3g54800	Cs7g25700	5.87157	pleckstrin homology (PH) domain-containing protein / lipid-binding START domain-containing protein | chr3:20286085-20290077 FORWARD
signalling.light	at1g80010	orange1.1t01367	-1.61545	Symbols: FRS8 | FRS8 (FAR1-related sequence 8); zinc ion binding | chr1:30097401-30099846 FORWARD
signalling.light	at1g30440	Cs2g09580	1.6439	phototropic-responsive NPH3 family protein | chr1:10759475-10762394 FORWARD
signalling.light	at3g19850	Cs7g14960	3.84321	phototropic-responsive NPH3 family protein | chr3:6898181-6901255 REVERSE
signalling.light	at4g38180	Cs6g16790	-3.39194	Symbols: FRS5 | FRS5 (FAR1-related sequence 5); zinc ion binding | chr4:17906514-17909677 REVERSE
signalling.light	at2g02950	Cs7g03880	-5.60411	Symbols: PKS1 | PKS1 (PHYTOCHROME KINASE SUBSTRATE 1); protein binding | chr2:854947-856538 REVERSE
signalling.light	at3g22840	Cs9g07680	-2.37465	Symbols: ELIP1, ELIP | ELIP1 (EARLY LIGHT-INDUCABLE PROTEIN); chlorophyll binding | chr3:8084447-8085560 REVERSE
signalling.light	at2g30520	Cs1g08810	-1.80152	Symbols: RPT2 | RPT2 (ROOT PHOTOTROPISM 2); protein binding | chr2:13002742-13005600 REVERSE
signalling.light	at2g14820	Cs8g04290	3.48186	Symbols: NPY2 | NPY2 (NAKED PINS IN YUC MUTANTS 2); protein binding / signal transducer | chr2:6358864-6361300 FORWARD
signalling.light	at5g35840	Cs2g19400	-2.68461	Symbols: PHYC | PHYC (phytochrome defective c); protein histidine kinase | chr5:14007826-14011764 FORWARD
signalling.light	at4g31820	Cs7g06410	2.18856	Symbols: ENP, NPY1, MAB4 | ENP (ENHANCER OF PINOID); protein binding / signal transducer | chr4:15390650-15394430 REVERSE
signalling.light	at4g18810	Cs2g04500	-1.77605	binding / catalytic/ transcription repressor | chr4:10322438-10325770 REVERSE
signalling.light.COP9 signalosome	at5g42970	Cs3g24600	1.54617	Symbols: COP8, FUS4, EMB134, COP14, CSN4, FUS8, ATS4 | COP8 (CONSTITUTIVE PHOTOMORPHOGENIC 8); protein binding | chr5:17237165-17240733 REVERSE
signalling.unspecified	at5g12080	Cs1g03710	-3.33637	Symbols: MSL10 | MSL10 (MECHANOSENSITIVE CHANNEL OF SMALL CONDUCTANCE-LIKE 10); mechanically-gated ion channel | chr5:3898047-3901629 REVERSE
signalling.unspecified	at1g78610	Cs5g13360	2.415	Symbols: MSL6 | MSL6 (MECHANOSENSITIVE CHANNEL OF SMALL CONDUCTANCE-LIKE 6) | chr1:29569030-29572126 REVERSE
cell.organisation	at4g22240	Cs2g02520	-2.04668	plastid-lipid associated protein PAP, putative | chr4:11765803-11767304 REVERSE
cell.organisation	at5g59890	Cs8g18060	1.18906	Symbols: ADF4, ATADF4 | ADF4 (ACTIN DEPOLYMERIZING FACTOR 4); actin binding | chr5:24122412-24123912 FORWARD
cell.organisation	at4g14960	Cs3g16600	2.81509	Symbols: TUA6 | TUA6; structural constituent of cytoskeleton | chr4:8548492-8550453 REVERSE
cell.organisation	at5g55230	Cs4g09670	1.32357	Symbols: ATMAP65-1, MAP65-1 | ATMAP65-1 (MICROTUBULE-ASSOCIATED PROTEINS 65-1); microtubule binding | chr5:22402028-22405492 FORWARD
cell.organisation	at4g27360	Cs1g06310	-6.19811	dynein light chain, putative | chr4:13693957-13694658 FORWARD
cell.organisation	at3g53750	Cs8g18400	2.19994	Symbols: ACT3 | ACT3 (actin 3); structural constituent of cytoskeleton | chr3:19915288-19917641 FORWARD
cell.organisation	at5g62700	Cs8g19650	2.83127	Symbols: TUB3 | TUB3; GTP binding / GTPase/ structural molecule | chr5:25184397-25186711 FORWARD
cell.organisation	at2g22610	Cs3g17000	3.99148	kinesin motor protein-related | chr2:9599550-9604775 FORWARD
cell.organisation	at5g60930	Cs3g17220	5.1142	chromosome-associated kinesin, putative | chr5:24515398-24522511 REVERSE
cell.organisation	at1g27920	Cs7g10630	-3.37206	Symbols: MAP65-8 | MAP65-8 (MICROTUBULE-ASSOCIATED PROTEIN 65-8) | chr1:9726948-9729848 FORWARD
cell.organisation	at2g19770	Cs4g12970	2.18428	Symbols: PRF5 | PRF5 (PROFILIN5); actin binding / actin monomer binding | chr2:8519638-8521192 REVERSE
cell.organisation	at3g16060	Cs1g14980	1.8706	kinesin motor family protein | chr3:5447343-5451527 FORWARD
cell.organisation	at5g14230	Cs2g24900	6.05358	protein binding | chr5:4591741-4595964 FORWARD
cell.organisation	at3g43210	Cs4g06840	2.71177	Symbols: TES, ATNACK2, NACK2 | TES (TETRASPORE); microtubule motor | chr3:15190934-15196168 FORWARD
cell.organisation	at1g20060	Cs3g26310	3.65971	ATP binding / microtubule motor | chr1:6950655-6956293 REVERSE
cell.organisation	at1g18370	Cs5g12860	7.17824	Symbols: HIK, ATNACK1, NACK1 | HIK (HINKEL); ATP binding / microtubule motor | chr1:6319650-6323820 REVERSE
cell.organisation	at2g36200	Cs6g14360	5.08063	kinesin motor protein-related | chr2:15179723-15185214 REVERSE
cell.organisation	at5g02370	Cs6g06320	-2.02666	kinesin motor protein-related | chr5:503408-507244 FORWARD
cell.organisation	at4g39050	Cs8g08430	3.4914	kinesin-related protein (MKRP2) | chr4:18193135-18200697 FORWARD
cell.organisation	at3g44050	Cs8g14100	3.58923	kinesin motor protein-related | chr3:15818738-15824861 FORWARD
cell.organisation	at3g18670	Cs2g11250	-5.1916	ankyrin repeat family protein | chr3:6424135-6426471 REVERSE
cell.organisation	at5g33300	Cs3g17210	3.16105	chromosome-associated kinesin-related | chr5:12562430-12565757 REVERSE
cell.organisation	at2g28840	Cs6g06200	3.40958	ankyrin repeat family protein | chr2:12378337-12380742 FORWARD
cell.organisation	at1g63640	Cs7g26720	6.82643	kinesin motor protein-related | chr1:23589043-23595821 REVERSE
cell.organisation	at2g37420	Cs6g05620	3.68809	kinesin motor protein-related | chr2:15700331-15705346 FORWARD
cell.organisation	at5g65930	Cs1g26830	1.36596	Symbols: ZWI, PKCBP, KCBP | ZWI (ZWICHEL); calmodulin binding / microtubule motor | chr5:26370201-26376520 REVERSE
cell.organisation	at3g01750	Cs2g24640	2.09699	ankyrin repeat family protein | chr3:270229-272976 FORWARD
cell.organisation	at1g18550	orange1.1t03760	4.56947	ATP binding / microtubule motor | chr1:6381503-6384340 REVERSE
cell.organisation	at5g59970	Cs6g05980	3.48312	histone H4 | chr5:24146175-24146726 REVERSE
cell.organisation	at1g50010	Cs1g21050	4.73737	Symbols: TUA2 | TUA2; structural constituent of cytoskeleton | chr1:18517586-18520000 FORWARD
cell.organisation	at2g38720	Cs3g07140	6.08633	Symbols: MAP65-5 | MAP65-5 (MICROTUBULE-ASSOCIATED PROTEIN 65-5); microtubule binding | chr2:16188047-16192266 FORWARD
cell.organisation	at3g17360	Cs9g01520	2.2745	Symbols: POK1 | POK1 (PHRAGMOPLAST ORIENTING KINESIN 1); ATP binding / microtubule motor | chr3:5936108-5946466 FORWARD
cell.organisation	at5g23860	Cs9g17330	2.30286	Symbols: TUB8 | TUB8; structural constituent of cytoskeleton | chr5:8042876-8044819 FORWARD
cell.organisation	at1g59540	Cs8g13280	1.36163	Symbols: ZCF125 | ZCF125; ATP binding / microtubule motor | chr1:21874064-21879539 FORWARD
cell.organisation	at5g48460	orange1.1t01572	2.26353	fimbrin-like protein, putative | chr5:19636101-19639488 REVERSE
cell.organisation	at5g43900	Cs5g28850	2.21485	Symbols: MYA2, ATMYA2, XI-2, XI-6 | MYA2 (ARABIDOPSIS MYOSIN 2); GTP-dependent protein binding / Rab GTPase binding / motor | chr5:17656911-17666826 REVERSE
cell.organisation	at4g10720	Cs4g05900	-2.59355	ankyrin repeat family protein | chr4:6607851-6609559 FORWARD
cell.organisation	at2g46225	Cs4g16055	4.34958	Symbols: ABIL1 | ABIL1 (Abi-1-like 1) | chr2:18981918-18984292 FORWARD
cell.organisation	at2g37080	Cs6g04940	3.36453	myosin heavy chain-related | chr2:15581386-15585186 REVERSE
cell.division	at5g03340	Cs5g05840	-2.84442	cell division cycle protein 48, putative / CDC48, putative | chr5:809948-813228 REVERSE
cell.division	at5g19420	Cs3g01870	4.19329	Ran GTPase binding / chromatin binding / zinc ion binding | chr5:6547638-6553242 REVERSE
cell.division	at4g33270	Cs6g13270	3.40451	Symbols: CDC20.1 | CDC20.1; signal transducer | chr4:16044352-16046792 REVERSE
cell.division	at4g34160	Cs3g23120	3.5725	Symbols: CYCD3;1, CYCD3 | CYCD3;1 (CYCLIN D3;1); cyclin-dependent protein kinase regulator/ protein binding | chr4:16357639-16359555 FORWARD
cell.division	at5g13840	Cs7g32370	4.29177	Symbols: FZR3 | FZR3 (FIZZY-RELATED 3); signal transducer | chr5:4468508-4470991 REVERSE
cell.division	at3g25980	Cs7g10190	3.95632	mitotic spindle checkpoint protein, putative (MAD2) | chr3:9503056-9504670 FORWARD
cell.division	at3g48150	orange1.1t00776	2.40765	Symbols: APC8, CDC23 | APC8 (ANAPHASE-PROMOTING COMPLEX SUBUNIT 8); binding | chr3:17779653-17782645 REVERSE
cell.division	at1g20930	Cs3g27820	3.47287	Symbols: CDKB2;2 | CDKB2;2 (CYCLIN-DEPENDENT KINASE B2;2); cyclin-dependent protein kinase/ kinase | chr1:7292568-7294746 REVERSE
cell.division	at3g22880	Cs9g07720	2.56054	Symbols: ATDMC1, DMC1, ARLIM15 | DMC1 (DISRUPTION OF MEIOTIC CONTROL 1); ATP binding / DNA binding / DNA-dependent ATPase/ damaged DNA binding / nucleoside-triphosphatase/ nucleotide binding / protein binding | chr3:8097687-8100820 REVERSE
cell.division	at2g38620	Cs6g10590	3.20156	Symbols: CDKB1;2 | CDKB1;2 (cyclin-dependent kinase B1;2); cyclin binding / kinase/ protein serine/threonine kinase | chr2:16152532-16154086 FORWARD
cell.division	at5g48600	Cs6g21280	2.9525	Symbols: ATSMC3, ATCAP-C, ATSMC4 | ATSMC3 (ARABIDOPSIS THALIANA STRUCTURAL MAINTENANCE OF CHROMOSOME 3); ATP binding / transporter | chr5:19701877-19709130 FORWARD
cell.division.plastid	at2g21280	Cs8g08760	2.61339	Symbols: GC1, ATSULA, SULA | SULA; binding / catalytic/ coenzyme binding | chr2:9110313-9112707 REVERSE
cell.cycle	at3g05330	Cs3g13800	3.22223	Symbols: ATN, ATTAN | ATN (TANGLED) | chr3:1518882-1521494 REVERSE
cell.cycle	at5g67260	Cs1g22330	1.64253	Symbols: CYCD3;2 | CYCD3;2 (CYCLIN D3;2); cyclin-dependent protein kinase | chr5:26836148-26837811 FORWARD
cell.cycle	at2g44740	Cs9g13780	3.0554	Symbols: CYCP4;1 | CYCP4;1 (cyclin p4;1); cyclin-dependent protein kinase | chr2:18441989-18443399 REVERSE
cell.cycle	at1g47230	Cs3g15600	4.65571	Symbols: CYCA3;4 | cyclin, putative | chr1:17306577-17308848 FORWARD
cell.cycle	at1g44110	Cs3g20030	2.85675	Symbols: CYCA1;1 | CYCA1;1 (Cyclin A1;1); cyclin-dependent protein kinase regulator | chr1:16774865-16777247 REVERSE
cell.cycle	at3g18730	Cs1g05390	2.63201	Symbols: TSK, MGO3, BRU1 | TSK (TONSOKU); protein binding | chr3:6445852-6453159 REVERSE
cell.cycle	at5g65420	Cs8g03960	2.63284	Symbols: CYCD4;1 | CYCD4;1 (CYCLIN D4;1); cyclin-dependent protein kinase regulator | chr5:26141470-26143993 REVERSE
cell.cycle	at1g76310	Cs3g27260	3.77337	Symbols: CYCB2;4 | CYCB2;4 (CYCLIN B2;4); cyclin-dependent protein kinase regulator | chr1:28628046-28630394 REVERSE
cell.cycle	at2g41830	Cs9g12570	3.20953	cyclin-related | chr2:17450109-17457087 REVERSE
cell.cycle	at5g06150	Cs6g16880	4.23428	Symbols: CYC1BAT, CYCB1;2 | CYC1BAT; cyclin-dependent protein kinase regulator | chr5:1859279-1861649 REVERSE
cell.cycle	at5g01630	Cs6g09250	3.6468	Symbols: BRCA2B, BRCA2(V), ATBRCA2(V) | BRCA2B (BRCA2-LIKE B); protein binding / single-stranded DNA binding | chr5:234851-240911 REVERSE
cell.cycle	at5g26850	Cs3g15180	1.33628	INVOLVED IN: biological_process unknown; LOCATED IN: chloroplast; EXPRESSED IN: 23 plant structures; EXPRESSED DURING: 13 growth stages; BEST Arabidopsis thaliana protein match is: cyclin-related (TAIR:AT2G41830.1); Has 199 Blast hits to 197 proteins in 66 species: Archae - 0; Bacteria - 0; Metazoa - 113; Fungi - 19; Plants - 59; Viruses - 0; Other Eukaryotes - 8 (source: NCBI BLink). | chr5:9445…
cell.cycle	at2g26760	Cs2g29280	3.67962	Symbols: CYCB1;4 | CYCB1;4 (Cyclin B1;4); cyclin-dependent protein kinase regulator | chr2:11401329-11403427 FORWARD
cell.cycle	at1g16330	orange1.1t03269	6.62563	Symbols: CYCB3;1 | CYCB3;1 (cyclin b3;1); cyclin-dependent protein kinase | chr1:5582387-5584457 REVERSE
cell.cycle.peptidylprolyl isomerase	at1g74070	orange1.1t03757	-4.55944	peptidyl-prolyl cis-trans isomerase cyclophilin-type family protein | chr1:27851488-27852976 REVERSE
cell.vesicle transport	at4g34450	Cs8g06490	1.11214	coatomer gamma-2 subunit, putative / gamma-2 coat protein, putative / gamma-2 COP, putative | chr4:16471835-16477021 FORWARD
cell.vesicle transport	at5g11490	Cs4g19940	1.72671	adaptin family protein | chr5:3671818-3676309 FORWARD
cell.vesicle transport	at1g50500	orange1.1t04339	1.69528	Symbols: HIT1, ATVPS53, VPS53 | HIT1 (HEAT-INTOLERANT 1); transporter | chr1:18707987-18715977 REVERSE
cell.vesicle transport	at4g02350	Cs5g33340	2.27914	exocyst complex subunit Sec15-like family protein | chr4:1038114-1040774 FORWARD
cell.vesicle transport	at4g31480	Cs7g07180	1.22729	coatomer beta subunit, putative / beta-coat protein, putative / beta-COP, putative | chr4:15264076-15267847 FORWARD
cell.vesicle transport	at1g16240	Cs4g09580	-1.17958	Symbols: SYP51, ATSYP51 | SYP51 (SYNTAXIN OF PLANTS 51); SNAP receptor | chr1:5555007-5556841 REVERSE
cell.vesicle transport	at1g04760	Cs2g10690	-1.48907	Symbols: ATVAMP726, VAMP726 | ATVAMP726 | chr1:1334760-1336070 FORWARD
cell.vesicle transport	at1g08560	Cs5g26090	3.01761	Symbols: SYP111, KN, ATSYP111 | SYP111 (SYNTAXIN OF PLANTS 111); SNAP receptor | chr1:2709632-2710912 REVERSE
cell.vesicle transport	at5g46860	Cs7g24200	-1.36503	Symbols: VAM3, ATVAM3, SYP22, ATSYP22, SGR3 | VAM3; SNAP receptor | chr5:19012021-19014004 REVERSE
cell.unspecified	at5g54670	Cs4g12270	1.57314	Symbols: ATK3, KATC | ATK3 (ARABIDOPSIS THALIANA KINESIN 3); ATPase/ microtubule binding / microtubule motor | chr5:22209472-22214134 FORWARD
development.storage proteins	at1g07750	Cs3g04540	-6.42278	cupin family protein | chr1:2404037-2405943 REVERSE
development.storage proteins	at2g26560	Cs1g22940	-6.26975	Symbols: PLP2, PLA IIA, PLA2A | PLA2A (PHOSPHOLIPASE A 2A); lipase/ nutrient reservoir | chr2:11293769-11295806 REVERSE
development.late embryogenesis abundant	at5g06760	orange1.1t02243	-6.90493	late embryogenesis abundant group 1 domain-containing protein / LEA group 1 domain-containing protein | chr5:2089492-2090430 REVERSE
development.squamosa promoter binding like (SPL)	at2g42200	orange1.1t02265	-1.46693	Symbols: SPL9 | SPL9 (SQUAMOSA PROMOTER BINDING PROTEIN-LIKE 9); transcription factor | chr2:17587407-17589630 FORWARD
development.unspecified	at1g75900	Cs3g26470	2.13433	family II extracellular lipase 3 (EXL3) | chr1:28499060-28501138 FORWARD
development.unspecified	at2g17840	Cs8g02770	-2.65214	Symbols: ERD7 | ERD7 (EARLY-RESPONSIVE TO DEHYDRATION 7) | chr2:7755605-7757852 REVERSE
development.unspecified	at1g66330	Cs6g17200	-2.41766	senescence-associated family protein | chr1:24729629-24732360 REVERSE
development.unspecified	at4g28530	Cs5g29650	-3.64545	Symbols: anac074 | anac074 (Arabidopsis NAC domain containing protein 74); transcription factor | chr4:14090489-14094776 REVERSE
development.unspecified	at1g80530	Cs1g11360	1.83799	nodulin family protein | chr1:30277952-30280324 REVERSE
development.unspecified	at5g53950	Cs1g08000	4.81571	Symbols: CUC2, ANAC098 | CUC2 (CUP-SHAPED COTYLEDON 2); transcription factor | chr5:21901966-21903823 REVERSE
development.unspecified	at5g40240	Cs5g05130	3.38039	nodulin MtN21 family protein | chr5:16082125-16084581 REVERSE
development.unspecified	at4g36860	Cs1g23550	-3.55018	zinc ion binding | chr4:17358438-17361978 REVERSE
development.unspecified	at3g18400	Cs1g09610	-2.32857	Symbols: anac058 | anac058 (Arabidopsis NAC domain containing protein 58); transcription factor | chr3:6318745-6320593 REVERSE
development.unspecified	at4g08250	Cs6g09040	-3.16851	scarecrow transcription factor family protein | chr4:5196787-5198238 FORWARD
development.unspecified	at2g03440	Cs7g03150	-2.12846	nodulin-related | chr2:1039205-1040118 REVERSE
development.unspecified	at3g28050	Cs7g08310	-4.55809	nodulin MtN21 family protein | chr3:10442814-10445398 FORWARD
development.unspecified	at3g04070	Cs5g26130	-3.28865	Symbols: anac047 | anac047 (Arabidopsis NAC domain containing protein 47); transcription factor | chr3:1061526-1063103 REVERSE
development.unspecified	at3g54340	Cs4g06140	1.61294	Symbols: AP3, ATAP3 | AP3 (APETALA 3); DNA binding / transcription factor | chr3:20119173-20121170 REVERSE
development.unspecified	at4g27410	Cs1g06760	-3.6169	Symbols: RD26 | RD26 (RESPONSIVE TO DESICCATION 26); transcription activator/ transcription factor | chr4:13707900-13709013 REVERSE
development.unspecified	at2g01505	Cs2g16810	2.05726	Symbols: CLE16 | CLE16 (CLAVATA3/ESR-RELATED 16); protein binding / receptor binding | chr2:228745-229237 REVERSE
development.unspecified	at1g28330	Cs2g05690	-2.41096	Symbols: DYL1 | DYL1 (DORMANCY-ASSOCIATED PROTEIN-LIKE 1) | chr1:9933909-9935264 REVERSE
development.unspecified	at5g49120	Cs9g04140	1.03849	senescence-associated protein-related | chr5:19908626-19909399 REVERSE
development.unspecified	at2g45190	orange1.1t00208	1.49535	Symbols: AFO, FIL, YAB1 | AFO (ABNORMAL FLORAL ORGANS); protein binding / transcription factor/ transcription regulator | chr2:18628265-18630712 REVERSE
development.unspecified	at4g33400	Cs3g23570	3.32292	dem protein-related / defective embryo and meristems protein-related | chr4:16077917-16080521 REVERSE
development.unspecified	at2g42840	Cs7g17000	2.47737	Symbols: PDF1 | PDF1 (PROTODERMAL FACTOR 1) | chr2:17826116-17827536 REVERSE
development.unspecified	at1g13120	Cs7g09670	-1.22197	Symbols: emb1745 | emb1745 (embryo defective 1745) | chr1:4469181-4473213 REVERSE
development.unspecified	at1g21460	Cs3g20720	2.42849	nodulin MtN3 family protein | chr1:7511850-7513361 REVERSE
development.unspecified	at4g37790	Cs1g21160	-2.52665	Symbols: HAT22 | HAT22; transcription factor | chr4:17768042-17769606 FORWARD
development.unspecified	at4g35770	orange1.1t05190	-2.952	Symbols: SEN1, ATSEN1, DIN1 | SEN1 (SENESCENCE 1) | chr4:16944941-16946192 FORWARD
development.unspecified	at5g20700	Cs4g04550	-3.32318	senescence-associated protein-related | chr5:7005844-7007117 REVERSE
development.unspecified	at5g18270	Cs5g26150	-2.31025	Symbols: ANAC087 | ANAC087; transcription factor | chr5:6040919-6042938 REVERSE
development.unspecified	at1g56220	Cs3g14440	-3.66859	dormancy/auxin associated family protein | chr1:21043349-21044738 FORWARD
development.unspecified	at3g44735	Cs6g15460	5.49348	Symbols: PSK1, ATPSK3 | PSK1; growth factor | chr3:16291194-16292152 REVERSE
development.unspecified	at5g07590	Cs9g15690	1.95478	WD-40 repeat protein family | chr5:2401581-2403877 REVERSE
development.unspecified	at1g61340	Cs2g06840	-2.94784	F-box family protein | chr1:22628265-22630009 FORWARD
development.unspecified	at1g18100	Cs2g06960	-2.50172	Symbols: E12A11 | E12A11; phosphatidylethanolamine binding | chr1:6227217-6230188 REVERSE
development.unspecified	at1g18080	orange1.1t00032	1.19607	Symbols: ATARCA, RACK1A_AT | ATARCA; nucleotide binding | chr1:6222201-6224151 FORWARD
development.unspecified	at5g37930	Cs6g17880	-1.75222	seven in absentia (SINA) family protein | chr5:15102200-15103669 REVERSE
development.unspecified	at1g80080	Cs1g12390	-3.60328	Symbols: TMM, AtRLP17 | TMM (TOO MANY MOUTHS); protein binding / receptor | chr1:30128005-30129591 REVERSE
development.unspecified	at1g01720	Cs3g19890	-4.92877	Symbols: ATAF1, ANAC002 | ATAF1; transcription activator/ transcription factor | chr1:268330-269819 FORWARD
development.unspecified	at4g12420	Cs5g09230	2.72505	Symbols: SKU5 | SKU5; copper ion binding / oxidoreductase | chr4:7349662-7353074 REVERSE
development.unspecified	at3g58780	Cs7g16960	1.5758	Symbols: SHP1, AGL1 | SHP1 (SHATTERPROOF 1); DNA binding / protein binding / transcription factor | chr3:21738460-21741907 FORWARD
development.unspecified	at5g22290	Cs7g22420	-2.44253	Symbols: anac089 | anac089 (Arabidopsis NAC domain containing protein 89); transcription factor | chr5:7375923-7377644 REVERSE
development.unspecified	at4g30580	Cs4g10970	-2.28825	Symbols: ATS2, EMB1995 | ATS2; 1-acylglycerol-3-phosphate O-acyltransferase/ acyltransferase | chr4:14932334-14934528 REVERSE
development.unspecified	at1g78020	Cs3g18610	-1.62398	senescence-associated protein-related | chr1:29338693-29339755 FORWARD
development.unspecified	at5g65380	Cs1g20130	-2.92519	ripening-responsive protein, putative | chr5:26122989-26126439 REVERSE
development.unspecified	at4g24220	Cs3g06830	-2.31567	Symbols: VEP1, AWI31 | VEP1 (VEIN PATTERNING 1); binding / catalytic | chr4:12564945-12566755 FORWARD
development.unspecified	at3g22550	Cs9g07160	3.31441	senescence-associated protein-related | chr3:7991646-7993454 REVERSE
development.unspecified	at3g54220	Cs6g10700	2.69482	Symbols: SCR, SGR1 | SCR (SCARECROW); protein binding / protein homodimerization/ sequence-specific DNA binding / transcription factor | chr3:20070158-20072780 FORWARD
development.unspecified	at4g27760	orange1.1t02805	1.67994	Symbols: FEY, FEY3 | FEY (FOREVER YOUNG); binding / catalytic/ oxidoreductase | chr4:13844065-13846746 FORWARD
development.unspecified	at4g21150	Cs5g29630	1.25803	Symbols: HAP6 | HAP6 (HAPLESS 6); dolichyl-diphosphooligosaccharide-protein glycotransferase | chr4:11278429-11283848 FORWARD
development.unspecified	at5g60690	Cs8g16510	1.18535	Symbols: REV, IFL, IFL1 | REV (REVOLUTA); DNA binding / lipid binding / transcription factor | chr5:24397023-24402195 FORWARD
development.unspecified	at5g62310	Cs9g14230	3.13699	Symbols: IRE | IRE (INCOMPLETE ROOT HAIR ELONGATION); kinase/ protein serine/threonine kinase | chr5:25023355-25028414 FORWARD
development.unspecified	at2g39060	Cs5g26060	3.79058	nodulin MtN3 family protein | chr2:16306688-16308252 REVERSE
development.unspecified	at4g03020	Cs5g32160	-1.66738	transducin family protein / WD-40 repeat family protein | chr4:1331399-1335297 REVERSE
development.unspecified	at2g29060	Cs8g18710	-3.9825	scarecrow transcription factor family protein | chr2:12481744-12486983 FORWARD
development.unspecified	at1g34190	Cs3g22110	-1.00013	Symbols: anac017 | anac017 (Arabidopsis NAC domain containing protein 17); transcription factor | chr1:12451451-12454142 FORWARD
transport.p- and v-ATPases	at3g47950	Cs6g20570	-1.52858	Symbols: AHA4 | AHA4; ATPase/ hydrogen-exporting ATPase, phosphorylative mechanism | chr3:17692702-17697999 FORWARD
transporter.sugars	at3g18830	Cs8g06820	-2.06304	Symbols: ATPLT5 | ATPLT5 (POLYOL TRANSPORTER 5); D-ribose transmembrane transporter/ D-xylose transmembrane transporter/ carbohydrate transmembrane transporter/ galactose transmembrane transporter/ glucose transmembrane transporter/ glycerol transmembrane transporter/ mann | chr3:6488862-6491273 REVERSE
transporter.sugars	at1g54730	Cs3g12530	1.8658	sugar transporter, putative | chr1:20424471-20430051 FORWARD
transporter.sugars	at4g00370	orange1.1t00376	1.81477	Symbols: ANTR2, PHT4;4 | ANTR2; inorganic phosphate transmembrane transporter/ organic anion transmembrane transporter | chr4:162897-166357 REVERSE
transporter.sugars	at1g30220	Cs2g08110	-1.61892	Symbols: ATINT2, INT2 | INT2 (INOSITOL TRANSPORTER 2); carbohydrate transmembrane transporter/ sugar:hydrogen symporter | chr1:10632821-10635471 REVERSE
transporter.sugars	at5g27350	Cs3g12520	-3.73205	Symbols: SFP1 | SFP1; carbohydrate transmembrane transporter/ sugar:hydrogen symporter | chr5:9648667-9654426 FORWARD
transport.amino acids	at2g41190	Cs5g11210	-1.97572	amino acid transporter family protein | chr2:17167279-17170407 REVERSE
transport.amino acids	at5g23810	Cs4g07790	-8.29858	Symbols: AAP7 | AAP7; amino acid transmembrane transporter | chr5:8028378-8030816 FORWARD
transport.amino acids	at2g39890	Cs5g06430	-4.3592	Symbols: PROT1, ATPROT1 | PROT1 (PROLINE TRANSPORTER 1); L-proline transmembrane transporter/ amino acid transmembrane transporter | chr2:16655679-16658331 FORWARD
transport.amino acids	at5g09220	Cs8g02760	-6.7394	Symbols: AAP2 | AAP2 (AMINO ACID PERMEASE 2); amino acid transmembrane transporter | chr5:2866252-2869054 FORWARD
transport.amino acids	at3g28960	Cs6g21330	-3.85151	amino acid transporter family protein | chr3:10984245-10985767 REVERSE
transport.ammonium	at4g28700	Cs5g25370	-7.49735	Symbols: AMT1;4 | AMT1;4 (AMMONIUM TRANSPORTER 1;4); ammonium transmembrane transporter/ high affinity secondary active ammonium transmembrane transporter | chr4:14161681-14163195 FORWARD
transport.ammonium	at2g38290	Cs6g08950	3.62457	Symbols: ATAMT2, AMT2;1 | ATAMT2 (AMMONIUM TRANSPORTER 2); ammonium transmembrane transporter/ high affinity secondary active ammonium transmembrane transporter | chr2:16039475-16042383 REVERSE
transport.metabolite transporters at the envelope membrane	at5g25400	Cs7g05220	3.18182	phosphate translocator-related | chr5:8823283-8824332 FORWARD
transport.metabolite transporters at the envelope membrane	at3g10290	orange1.1t02348	2.2996	phosphate translocator-related | chr3:3183403-3185348 REVERSE
transport.metabolite transporters at the envelope membrane	at1g61800	Cs2g07720	-1.09988	Symbols: GPT2 | GPT2; antiporter/ glucose-6-phosphate transmembrane transporter | chr1:22824440-22826774 FORWARD
transport.metabolite transporters at the mitochondrial membrane	at5g64970	Cs1g01620	1.83594	mitochondrial substrate carrier family protein | chr5:25958025-25960644 REVERSE
transport.NDP-sugars at the ER	at4g23010	orange1.1t00291	2.40972	Symbols: ATUTR2, UTR2 | UDP-galactose transporter-related | chr4:12060131-12062757 REVERSE
transport.metal	at3g58060	orange1.1t02212	1.994	cation efflux family protein / metal tolerance protein, putative (MTPc3) | chr3:21497778-21499676 REVERSE
transport.metal	at3g58810	Cs5g01220	-1.74587	Symbols: MTPA2, ATMTPA2, MTP3, ATMTP3 | MTPA2 (METAL TOLERANCE PROTEIN A2); efflux transmembrane transporter/ inorganic anion transmembrane transporter/ zinc ion transmembrane transporter | chr3:21749966-21752006 FORWARD
transport.metal	at1g51610	Cs1g10560	1.45578	cation efflux family protein / metal tolerance protein, putative (MTPc4) | chr1:19136251-19139918 FORWARD
transport.peptides and oligopeptides	at1g09930	Cs3g16880	6.34519	Symbols: ATOPT2 | ATOPT2; oligopeptide transporter | chr1:3227490-3230043 REVERSE
transport.unspecified cations	at3g05030	Cs3g11930	-1.2668	Symbols: NHX2, ATNHX2 | NHX2 (SODIUM HYDROGEN EXCHANGER 2); sodium ion transmembrane transporter/ sodium:hydrogen antiporter | chr3:1393298-1396784 REVERSE
transport.unspecified cations	at1g79610	orange1.1t04447	-6.41529	Symbols: ATNHX6, NHX6 | sodium proton exchanger, putative (NHX6) | chr1:29952873-29957189 REVERSE
transport.unspecified cations	at5g13490	Cs7g01840	1.20002	Symbols: AAC2 | AAC2 (ADP/ATP carrier 2); ATP:ADP antiporter/ binding | chr5:4335467-4337628 FORWARD
transport.unspecified cations	at5g47560	Cs2g02120	-2.81796	Symbols: ATTDT, ATSDAT, TDT | TDT (TONOPLAST DICARBOXYLATE TRANSPORTER); malate transmembrane transporter/ sodium:dicarboxylate symporter | chr5:19287369-19290465 REVERSE
transport.potassium	at5g55630	Cs4g08860	-1.38683	Symbols: KCO1, TPK1, ATKCO1, ATTPK1 | ATKCO1; calcium-activated potassium channel/ ion channel/ outward rectifier potassium channel | chr5:22531400-22533118 FORWARD
transport.potassium	at4g01840	orange1.1t01767	-2.99704	Symbols: KCO5, ATTPK5, ATKCO5, TPK5 | KCO5 (CA2+ ACTIVATED OUTWARD RECTIFYING K+ CHANNEL 5); outward rectifier potassium channel | chr4:793261-795139 FORWARD
transport.ABC transporters and multidrug resistance systems	at1g17840	Cs1g19860	-6.32098	Symbols: WBC11, ABCG11, DSO, COF1, ATWBC11 | WBC11 (WHITE-BROWN COMPLEX HOMOLOG PROTEIN 11); ATPase, coupled to transmembrane movement of substances / fatty acid transporter | chr1:6142564-6146521 FORWARD
transport.ABC transporters and multidrug resistance systems	at4g23030	Cs5g10270	2.83108	MATE efflux protein-related | chr4:12072857-12074365 FORWARD
transport.ABC transporters and multidrug resistance systems	at3g47730	Cs5g04120	-4.80854	Symbols: ATATH1, ATH1 | ATATH1; ATPase, coupled to transmembrane movement of substances / transporter | chr3:17594060-17598896 REVERSE
transport.ABC transporters and multidrug resistance systems	at5g64840	orange1.1t04404	-1.71592	Symbols: ATGCN5 | ATGCN5 (A. THALIANA GENERAL CONTROL NON-REPRESSIBLE 5); transporter | chr5:25916723-25919810 REVERSE
transport.ABC transporters and multidrug resistance systems	at5g06530	Cs6g13330	-5.81015	ABC transporter family protein | chr5:1989747-1994824 REVERSE
transport.ABC transporters and multidrug resistance systems	at4g38380	Cs1g26350	1.89652	antiporter/ drug transporter | chr4:17971855-17975100 REVERSE
transport.ABC transporters and multidrug resistance systems	at2g47800	Cs5g33060	-1.81534	Symbols: ATMRP4, EST3 | ATMRP4 (ARABIDOPSIS THALIANA MULTIDRUG RESISTANCE-ASSOCIATED PROTEIN 4); ATPase, coupled to transmembrane movement of substances / folic acid transporter | chr2:19574864-19580599 FORWARD
transport.ABC transporters and multidrug resistance systems	at3g28860	Cs6g21110	1.94394	Symbols: ATMDR1, ATMDR11, PGP19, MDR11, MDR1, ATPGP19, ABCB19, ATABCB19 | ABCB19; ATPase, coupled to transmembrane movement of substances / auxin efflux transmembrane transporter | chr3:10870038-10877506 REVERSE
transport.Major Intrinsic Proteins.PIP	at5g60660	Cs8g16640	-2.18301	Symbols: PIP2F, PIP2;4 | PIP2;4 (PLASMA MEMBRANE INTRINSIC PROTEIN 2;4); water channel | chr5:24375457-24376989 REVERSE
transport.Major Intrinsic Proteins.PIP	at4g00430	Cs7g31410	-3.49923	Symbols: TMP-C, PIP1;4, PIP1E | PIP1;4 (PLASMA MEMBRANE INTRINSIC PROTEIN 1;4); water channel | chr4:185450-187627 REVERSE
transport.Major Intrinsic Proteins.TIP	at4g01470	Cs7g28650	4.27509	Symbols: GAMMA-TIP3, TIP1;3 | TIP1;3 (TONOPLAST INTRINSIC PROTEIN 1;3); urea transmembrane transporter/ water channel | chr4:625092-625850 REVERSE
transport.Major Intrinsic Proteins.unspecified	at5g37820	Cs6g21290	-1.9136	Symbols: NIP4;2, NLM5 | NIP4;2 (NOD26-LIKE INTRINSIC PROTEIN 4;2); water channel | chr5:15050261-15051542 FORWARD
transport.Major Intrinsic Proteins.unspecified	at1g31885	Cs3g18230	8.68564	transporter | chr1:11450460-11451985 FORWARD
transport.calcium	at1g27770	Cs3g16020	1.53407	Symbols: ACA1, PEA1 | ACA1 (AUTO-INHIBITED CA2+-ATPASE 1); calcium channel/ calcium-transporting ATPase/ calmodulin binding | chr1:9671638-9676157 REVERSE
transport.cyclic nucleotide or calcium regulated channels	at5g53130	orange1.1t00485	3.5066	Symbols: CNGC1, ATCNGC1 | CNGC1 (CYCLIC NUCLEOTIDE GATED CHANNEL 1); calmodulin binding / cation channel/ cyclic nucleotide binding / intracellular cyclic nucleotide activated cation channel/ inward rectifier potassium channel | chr5:21537721-21541029 REVERSE
transport.H+ transporting pyrophosphatase	at1g15690	orange1.1t01399	1.21453	Symbols: AVP1, ATAVP3, AVP-3 | AVP1; ATPase/ hydrogen-translocating pyrophosphatase | chr1:5398990-5402519 FORWARD
transport.H+ transporting pyrophosphatase	at1g16780	Cs2g08800	1.84305	vacuolar-type H+-translocating inorganic pyrophosphatase, putative | chr1:5739299-5743569 REVERSE
transport.misc	at3g51670	Cs6g09340	1.37603	SEC14 cytosolic factor family protein / phosphoglyceride transfer family protein | chr3:19168850-19171150 FORWARD
transport.misc	at5g13750	Cs3g06440	-1.13834	Symbols: ZIFL1 | ZIFL1 (ZINC INDUCED FACILITATOR-like 1); tetracycline:hydrogen antiporter | chr5:4438200-4441579 FORWARD
transport.misc	at3g10960	Cs7g30060	3.23657	xanthine/uracil permease family protein | chr3:3424813-3426997 REVERSE
transport.misc	at1g30690	Cs2g10240	3.88424	SEC14 cytosolic factor family protein / phosphoglyceride transfer family protein | chr1:10887705-10890315 FORWARD
transport.misc	at5g58070	Cs4g01600	-2.7505	Symbols: ATTIL, TIL | TIL (TEMPERATURE-INDUCED LIPOCALIN); binding / transporter | chr5:23500061-23501209 REVERSE
transport.misc	at1g51340	Cs2g30270	-3.61323	MATE efflux family protein | chr1:19031997-19034979 FORWARD
transport.misc	at1g26690	Cs6g21570	3.05752	emp24/gp25L/p24 family protein | chr1:9224145-9225775 REVERSE
transport.misc	at2g27810	Cs3g07760	2.56146	Symbols: ATNAT12, NAT12 | xanthine/uracil permease family protein | chr2:11852080-11856291 FORWARD
transport.misc	at1g66780	Cs6g18200	-2.48584	MATE efflux family protein | chr1:24909213-24911485 FORWARD
transport.misc	at3g13050	Cs4g04930	-4.80434	transporter-related | chr3:4176511-4179066 FORWARD
transport.misc	at5g52450	Cs2g13530	-2.23905	MATE efflux protein-related | chr5:21288898-21291862 REVERSE
not assigned.no ontology	at5g49560	Cs1g24110	4.80427	unknown protein | chr5:20110961-20111785 REVERSE
not assigned.no ontology	at5g59480	Cs8g18750	2.30694	haloacid dehalogenase-like hydrolase family protein | chr5:23979390-23981590 REVERSE
not assigned.no ontology	at5g19650	Cs4g15790	5.96107	Symbols: ATOFP8, OFP8 | OFP8 (ARABIDOPSIS THALIANA OVATE FAMILY PROTEIN 8) | chr5:6639632-6640297 REVERSE
not assigned.no ontology	at5g11090	Cs7g05820	-2.35878	serine-rich protein-related | chr5:3524680-3525846 FORWARD
not assigned.no ontology	at3g16300	Cs1g15560	2.4217	integral membrane family protein | chr3:5525491-5526207 REVERSE
not assigned.no ontology	at2g35760	Cs2g01940	-1.97244	integral membrane family protein | chr2:15031923-15033307 FORWARD
not assigned.no ontology	at2g41250	orange1.1t03953	-2.4229	haloacid dehalogenase-like hydrolase family protein | chr2:17200659-17202618 REVERSE
not assigned.no ontology	at2g26490	Cs1g15420	3.80729	transducin family protein / WD-40 repeat family protein | chr2:11267942-11269623 FORWARD
not assigned.no ontology	at4g33467	Cs1g05770	-7.67277	unknown protein | chr4:16101464-16102196 REVERSE
not assigned.no ontology	at5g11540	Cs4g19710	7.58633	FAD-binding domain-containing protein | chr5:3703002-3704981 REVERSE
not assigned.no ontology	at4g24340	Cs5g25140	-4.9113	phosphorylase family protein | chr4:12607447-12609252 FORWARD
not assigned.no ontology	at5g23940	Cs9g17750	2.24584	Symbols: EMB3009 | EMB3009 (embryo defective 3009); transferase/ transferase, transferring acyl groups other than amino-acyl groups | chr5:8076329-8079793 REVERSE
not assigned.no ontology	at3g15470	Cs1g06840	1.88341	WD-40 repeat family protein | chr3:5216262-5220218 REVERSE
not assigned.no ontology	at1g10600	Cs7g08670	-2.06839	FUNCTIONS IN: molecular_function unknown; INVOLVED IN: ubiquitin-dependent protein catabolic process; LOCATED IN: chloroplast; EXPRESSED IN: cultured cell; CONTAINS InterPro DOMAIN/s: Mov34/MPN/PAD-1 (InterPro:IPR000555); BEST Arabidopsis thaliana protein match is: unknown protein (TAIR:AT4G16144.1); Has 753 Blast hits to 752 proteins in 167 species: Archae - 0; Bacteria - 0; Metazoa - 359; Fungi…
not assigned.no ontology	at3g12760	orange1.1t03265	-1.76788	FUNCTIONS IN: molecular_function unknown; INVOLVED IN: biological_process unknown; LOCATED IN: cellular_component unknown; EXPRESSED IN: 24 plant structures; EXPRESSED DURING: 15 growth stages; CONTAINS InterPro DOMAIN/s: Defective in cullin neddylation (InterPro:IPR014764), Ubiquitin-associated/translation elongation factor EF1B, N-terminal (InterPro:IPR000449), Protein of unknown function DUF29…
not assigned.no ontology	at2g13290	Cs4g18220	2.33158	glycosyl transferase family 17 protein | chr2:5511562-5513265 FORWARD
not assigned.no ontology	at4g21860	Cs9g05400	-2.18566	Symbols: MSRB2 | MSRB2 (methionine sulfoxide reductase B 2); peptide-methionine-(S)-S-oxide reductase | chr4:11600005-11601568 REVERSE
not assigned.no ontology	at2g16365	Cs8g07210	-1.76735	F-box family protein | chr2:7074362-7079519 FORWARD
not assigned.no ontology	at2g28320	Cs8g16410	1.96058	pleckstrin homology (PH) domain-containing protein / lipid-binding START domain-containing protein | chr2:12094746-12099644 FORWARD
not assigned.no ontology	at4g14420	Cs9g08960	1.14001	lesion inducing protein-related | chr4:8301946-8303915 REVERSE
not assigned.no ontology	at5g02050	orange1.1t03057	3.39397	mitochondrial glycoprotein family protein / MAM33 family protein | chr5:402987-404323 REVERSE
not assigned.no ontology	at5g21920	Cs4g06210	1.6441	YGGT family protein | chr5:7241201-7242813 REVERSE
not assigned.no ontology	at3g11600	Cs6g13980	2.84938	unknown protein | chr3:3667229-3667979 FORWARD
not assigned.no ontology	at5g04820	Cs6g13940	2.90487	Symbols: ATOFP13, OFP13 | OFP13 (ARABIDOPSIS THALIANA OVATE FAMILY PROTEIN 13) | chr5:1399619-1400784 FORWARD
not assigned.no ontology	at4g36910	orange1.1t04057	-2.39872	Symbols: LEJ2, CDCP2 | LEJ2 (LOSS OF THE TIMING OF ET AND JA BIOSYNTHESIS 2) | chr4:17390626-17393339 REVERSE
not assigned.no ontology	at4g13600	orange1.1t02443	2.25519	EXPRESSED IN: 21 plant structures; EXPRESSED DURING: 12 growth stages; CONTAINS InterPro DOMAIN/s: X8 (InterPro:IPR012946); BEST Arabidopsis thaliana protein match is: E13L3 (GLUCAN ENDO-1,3-BETA-GLUCOSIDASE-LIKE PROTEIN 3); callose binding / polysaccharide binding (TAIR:AT5G08000.1); Has 804 Blast hits to 768 proteins in 66 species: Archae - 0; Bacteria - 9; Metazoa - 8; Fungi - 36; Plants - 728…
not assigned.no ontology	at1g61670	Cs7g29600	2.93638	FUNCTIONS IN: molecular_function unknown; LOCATED IN: endomembrane system, integral to membrane; CONTAINS InterPro DOMAIN/s: Transmembrane receptor, eukaryota (InterPro:IPR009637); BEST Arabidopsis thaliana protein match is: unknown protein (TAIR:AT1G10980.1); Has 473 Blast hits to 471 proteins in 125 species: Archae - 0; Bacteria - 2; Metazoa - 242; Fungi - 99; Plants - 92; Viruses - 0; Other Eu…
not assigned.no ontology	at2g30720	orange1.1t02121	1.30109	thioesterase family protein | chr2:13089369-13091687 REVERSE
not assigned.no ontology	at3g42660	Cs7g25920	7.13585	nucleotide binding | chr3:14751280-14755701 FORWARD
not assigned.no ontology	at5g43850	Cs9g07630	-1.73146	Symbols: ATARD4, ARD4 | ARD4; acireductone dioxygenase [iron(II)-requiring]/ metal ion binding | chr5:17627182-17629159 REVERSE
not assigned.no ontology	at2g46170	orange1.1t00429	1.36885	reticulon family protein (RTNLB5) | chr2:18965313-18967213 FORWARD
not assigned.no ontology	at1g15740	orange1.1t01432	-2.17564	leucine-rich repeat family protein | chr1:5410908-5414919 FORWARD
not assigned.no ontology	at2g23520	Cs1g23270	1.18618	catalytic/ pyridoxal phosphate binding | chr2:10013991-10016943 REVERSE
not assigned.no ontology	at1g67360	Cs7g10710	-2.07246	rubber elongation factor (REF) family protein | chr1:25236811-25238216 REVERSE
not assigned.no ontology	at2g17570	Cs1g26470	-1.94987	undecaprenyl pyrophosphate synthetase family protein / UPP synthetase family protein | chr2:7644053-7646254 FORWARD
not assigned.no ontology	at5g05460	Cs7g30610	-4.10002	hydrolase, acting on glycosyl bonds / mannosyl-glycoprotein endo-beta-N-acetylglucosaminidase | chr5:1615529-1618902 FORWARD
not assigned.no ontology	at5g52910	Cs9g18720	4.61028	Symbols: ATIM | ATIM (TIMELESS) | chr5:21457627-21463159 REVERSE
not assigned.no ontology	at1g59590	Cs3g16090	-6.86986	Symbols: ZCF37 | ZCF37 | chr1:21887752-21888792 FORWARD
not assigned.no ontology	at4g37470	Cs1g22020	-1.24237	hydrolase, alpha/beta fold family protein | chr4:17616659-17618473 REVERSE
not assigned.no ontology	at3g02720	Cs6g15860	-1.10698	DJ-1 family protein / protease-related | chr3:586224-588365 FORWARD
not assigned.no ontology	at1g24130	Cs7g08000	-1.80742	transducin family protein / WD-40 repeat family protein | chr1:8534183-8535430 REVERSE
not assigned.no ontology	at3g27090	Cs5g18920	6.95752	FUNCTIONS IN: molecular_function unknown; INVOLVED IN: biological_process unknown; LOCATED IN: cellular_component unknown; EXPRESSED IN: 24 plant structures; EXPRESSED DURING: 15 growth stages; CONTAINS InterPro DOMAIN/s: Development and cell death domain (InterPro:IPR013989), Kelch related (InterPro:IPR013089); BEST Arabidopsis thaliana protein match is: unknown protein (TAIR:AT5G42050.1); Has 6…
not assigned.no ontology	at1g30910	Cs2g11800	-2.97589	molybdenum cofactor sulfurase family protein | chr1:11000883-11002936 FORWARD
not assigned.no ontology	at4g16380	Cs2g01760	-2.78972	metal ion binding | chr4:9254555-9256219 FORWARD
not assigned.no ontology	at1g64090	Cs9g18860	1.19092	reticulon family protein (RTNLB3) | chr1:23789309-23790922 FORWARD
not assigned.no ontology	at1g15440	Cs1g13200	2.19386	transducin family protein / WD-40 repeat family protein | chr1:5306061-5309514 REVERSE
not assigned.no ontology	at4g36850	Cs1g23600	-2.69647	INVOLVED IN: biological_process unknown; LOCATED IN: membrane; CONTAINS InterPro DOMAIN/s: Cystinosin/ERS1p repeat (InterPro:IPR006603); BEST Arabidopsis thaliana protein match is: PQ-loop repeat family protein / transmembrane family protein (TAIR:AT2G41050.1); Has 599 Blast hits to 441 proteins in 106 species: Archae - 0; Bacteria - 0; Metazoa - 197; Fungi - 311; Plants - 38; Viruses - 0; Other …
not assigned.no ontology	at4g29250	Cs3g10550	8.10646	transferase family protein | chr4:14420689-14422281 FORWARD
not assigned.no ontology	at1g44224	Cs8g10400	-4.19761	Encodes a ECA1 gametogenesis related family protein | chr1:16820946-16821808 REVERSE
not assigned.no ontology	at4g15620	Cs5g32540	2.78831	integral membrane family protein | chr4:8913838-8915663 FORWARD
not assigned.no ontology	at3g50830	Cs5g28320	-1.53372	Symbols: COR413-PM2, ATCOR413-PM2 | COR413-PM2 (COLD-REGULATED 413-PLASMA MEMBRANE 2) | chr3:18893845-18895497 REVERSE
not assigned.no ontology	at4g19380	Cs6g20030	2.1554	alcohol oxidase-related | chr4:10568365-10572412 REVERSE
not assigned.no ontology	at4g01410	orange1.1t00573	-2.93912	harpin-induced family protein / HIN1 family protein / harpin-responsive family protein | chr4:578165-579169 FORWARD
not assigned.no ontology	at5g12460	Cs2g30540	3.02016	FUNCTIONS IN: molecular_function unknown; INVOLVED IN: biological_process unknown; LOCATED IN: chloroplast; CONTAINS InterPro DOMAIN/s: Protein of unknown function DUF604 (InterPro:IPR006740); BEST Arabidopsis thaliana protein match is: fringe-related protein (TAIR:AT2G37730.1); Has 355 Blast hits to 351 proteins in 67 species: Archae - 0; Bacteria - 0; Metazoa - 96; Fungi - 121; Plants - 131; Vi…
not assigned.no ontology	at1g23000	orange1.1t04788	1.3733	heavy-metal-associated domain-containing protein | chr1:8143404-8145070 FORWARD
not assigned.no ontology	at4g32272	Cs7g05550	-1.8101	FUNCTIONS IN: molecular_function unknown; INVOLVED IN: biological_process unknown; LOCATED IN: cellular_component unknown; CONTAINS InterPro DOMAIN/s: Protein of unknown function DUF250 (InterPro:IPR004853); BEST Arabidopsis thaliana protein match is: UDP-glucuronic acid/UDP-N-acetylgalactosamine transporter-related (TAIR:AT4G31600.1); Has 1302 Blast hits to 1300 proteins in 174 species: Archae -…
not assigned.no ontology	at3g59510	Cs5g22950	-1.53906	leucine-rich repeat family protein | chr3:21988453-21989712 REVERSE
not assigned.no ontology	at1g24430	Cs8g13150	-3.63311	transferase/ transferase, transferring acyl groups other than amino-acyl groups | chr1:8658003-8659506 REVERSE
not assigned.no ontology	at1g05835	Cs5g24700	9.15552	unknown protein | chr1:1762224-1762814 FORWARD
not assigned.no ontology	at1g68780	Cs7g12660	5.96788	leucine-rich repeat family protein | chr1:25831803-25833844 REVERSE
not assigned.no ontology	at3g48700	Cs5g33940	1.67452	Symbols: ATCXE13 | ATCXE13 (ARABIDOPSIS THALIANA CARBOXYESTERASE 13); hydrolase | chr3:18038648-18039876 REVERSE
not assigned.no ontology	at4g32190	Cs7g05590	-2.02439	centromeric protein-related | chr4:15544878-15547855 FORWARD
not assigned.no ontology	at1g80133	Cs1g12550	2.56414	unknown protein | chr1:30143628-30144255 REVERSE
not assigned.no ontology	at2g37970	Cs6g07490	-1.49766	Symbols: SOUL-1 | SOUL-1; binding | chr2:15890972-15891843 FORWARD
not assigned.no ontology	at3g13227	Cs4g15710	-3.16916	serine-rich protein-related | chr3:4258006-4258505 FORWARD
not assigned.no ontology	at1g52870	Cs1g06740	-2.28135	peroxisomal membrane protein-related | chr1:19685745-19687907 FORWARD
not assigned.no ontology	at5g11910	Cs4g18390	-2.83468	esterase/lipase/thioesterase family protein | chr5:3836331-3838213 REVERSE
not assigned.no ontology	at1g18610	Cs5g12120	1.62188	FUNCTIONS IN: molecular_function unknown; INVOLVED IN: biological_process unknown; LOCATED IN: cellular_component unknown; EXPRESSED IN: 24 plant structures; EXPRESSED DURING: 15 growth stages; CONTAINS InterPro DOMAIN/s: Galactose oxidase/kelch, beta-propeller (InterPro:IPR011043), Kelch repeat type 1 (InterPro:IPR006652), Kelch repeat type 2 (InterPro:IPR011498), Kelch-type beta propeller (Inte…
not assigned.no ontology	at2g44500	Cs7g01390	3.0669	unknown protein | chr2:18374341-18376790 FORWARD
not assigned.no ontology	at1g61000	Cs2g30240	2.09223	FUNCTIONS IN: molecular_function unknown; INVOLVED IN: mitosis; LOCATED IN: plasma membrane; EXPRESSED IN: cultured cell; CONTAINS InterPro DOMAIN/s: Kinetochore protein Nuf2 (InterPro:IPR005549); BEST Arabidopsis thaliana protein match is: myosin heavy chain-related (TAIR:AT1G64330.1); Has 41010 Blast hits to 23184 proteins in 1264 species: Archae - 616; Bacteria - 3998; Metazoa - 20566; Fungi -…
not assigned.no ontology	at3g26040	Cs1g05910	7.46383	transferase family protein | chr3:9519741-9521070 FORWARD
not assigned.no ontology	at4g11570	Cs5g03600	-2.09361	haloacid dehalogenase-like hydrolase family protein | chr4:7004333-7006081 FORWARD
not assigned.no ontology	at2g45010	Cs1g03580	4.30299	unknown protein | chr2:18567910-18569859 FORWARD
not assigned.no ontology	at3g20820	Cs7g01980	4.5401	leucine-rich repeat family protein | chr3:7280878-7282177 FORWARD
not assigned.no ontology	at1g03620	orange1.1t00840	2.87288	phagocytosis and cell motility protein ELMO1-related | chr1:904319-906013 REVERSE
not assigned.no ontology	at5g51550	Cs9g14190	2.70791	Symbols: EXL3 | EXL3 (EXORDIUM LIKE 3) | chr5:20939494-20940895 REVERSE
not assigned.no ontology	at5g62180	Cs9g16460	3.49305	Symbols: AtCXE20 | AtCXE20 (Arabidopsis thaliana carboxyesterase 20); carboxylesterase | chr5:24978844-24979849 REVERSE
not assigned.no ontology	at5g01300	Cs6g08900	-3.95449	phosphatidylethanolamine-binding family protein | chr5:121483-122525 REVERSE
not assigned.no ontology	at3g62860	Cs5g33200	2.52568	esterase/lipase/thioesterase family protein | chr3:23239446-23242251 REVERSE
not assigned.no ontology	at1g76160	Cs3g26900	8.1682	Symbols: sks5 | sks5 (SKU5 Similar 5); copper ion binding / oxidoreductase | chr1:28577942-28581133 REVERSE
not assigned.no ontology	at5g57700	Cs4g02780	2.44188	BNR/Asp-box repeat family protein | chr5:23375242-23377142 FORWARD
not assigned.no ontology	at2g01970	Cs3g01450	1.3373	endomembrane protein 70, putative | chr2:451871-454885 REVERSE
not assigned.no ontology	at4g07390	Cs3g23150	-1.20013	PQ-loop repeat family protein / transmembrane family protein | chr4:4195680-4197571 FORWARD
not assigned.no ontology	at1g80450	orange1.1t01388	1.84057	VQ motif-containing protein | chr1:30243930-30244783 REVERSE
not assigned.no ontology	at1g21680	Cs3g20040	-2.03086	FUNCTIONS IN: molecular_function unknown; INVOLVED IN: biological_process unknown; LOCATED IN: plasma membrane, vacuole, plant-type cell wall; EXPRESSED IN: 25 plant structures; EXPRESSED DURING: 13 growth stages; CONTAINS InterPro DOMAIN/s: WD40-like Beta Propeller (InterPro:IPR011659), Six-bladed beta-propeller, TolB-like (InterPro:IPR011042); BEST Arabidopsis thaliana protein match is: unknown…
not assigned.no ontology	at4g21220	Cs2g07490	2.39346	bacterial transferase hexapeptide repeat-containing protein | chr4:11316828-11319067 REVERSE
not assigned.no ontology	at5g43745	Cs9g08070	-2.11846	phosphotransferase-related | chr5:17569147-17574971 REVERSE
not assigned.no ontology	at5g60210	Cs8g17250	1.7287	LOCATED IN: plasma membrane; EXPRESSED IN: 22 plant structures; EXPRESSED DURING: 12 growth stages; BEST Arabidopsis thaliana protein match is: myosin heavy chain-related (TAIR:AT2G37080.1); Has 77946 Blast hits to 39215 proteins in 1793 species: Archae - 845; Bacteria - 8877; Metazoa - 39997; Fungi - 6049; Plants - 2988; Viruses - 248; Other Eukaryotes - 18942 (source: NCBI BLink). | chr5:242430…
not assigned.no ontology	at3g05270	Cs3g19660	2.49993	EXPRESSED IN: 22 plant structures; EXPRESSED DURING: 13 growth stages; CONTAINS InterPro DOMAIN/s: Protein of unknown function DUF869, plant (InterPro:IPR008587); BEST Arabidopsis thaliana protein match is: myosin heavy chain-related (TAIR:AT1G77580.2); Has 97002 Blast hits to 49715 proteins in 2003 species: Archae - 1158; Bacteria - 12418; Metazoa - 49297; Fungi - 7501; Plants - 3801; Viruses - …
not assigned.no ontology	at3g24420	Cs4g16860	-4.05872	hydrolase, alpha/beta fold family protein | chr3:8862840-8864914 REVERSE
not assigned.no ontology	at1g30300	Cs2g09460	1.63784	unknown protein | chr1:10672998-10675368 FORWARD
not assigned.no ontology	at3g10210	orange1.1t00769	-1.25703	FUNCTIONS IN: molecular_function unknown; INVOLVED IN: biological_process unknown; LOCATED IN: cellular_component unknown; EXPRESSED IN: 23 plant structures; EXPRESSED DURING: 13 growth stages; CONTAINS InterPro DOMAIN/s: Cellular retinaldehyde-binding/triple function, C-terminal (InterPro:IPR001251); BEST Arabidopsis thaliana protein match is: Rho-GTPase-activating protein-related (TAIR:AT4G3575…
not assigned.no ontology	at5g21090	Cs2g29080	-1.22792	leucine-rich repeat protein, putative | chr5:7164603-7167255 FORWARD
not assigned.no ontology	at1g53280	orange1.1t03078	-2.17024	DJ-1 family protein | chr1:19864770-19867389 REVERSE
not assigned.no ontology	at1g22930	Cs3g03750	-1.98007	T-complex protein 11 | chr1:8117339-8122127 FORWARD
not assigned.no ontology.ABC1 family protein	at5g24810	Cs7g07540	-1.41899	ABC1 family protein | chr5:8516635-8522767 REVERSE
not assigned.no ontology.agenet domain-containing protein	at1g09320	Cs3g15380	1.71298	agenet domain-containing protein | chr1:3009941-3012363 REVERSE
not assigned.no ontology.armadillo/beta-catenin repeat family protein	at5g19330	Cs5g31260	4.40841	armadillo/beta-catenin repeat family protein / BTB/POZ domain-containing protein | chr5:6507794-6512758 REVERSE
not assigned.no ontology.pentatricopeptide (PPR) repeat-containing protein	at5g03800	Cs6g15790	-3.69842	Symbols: EMB175, emb1899, EMB166 | EMB175 (EMBRYO DEFECTIVE 175); catalytic | chr5:1010780-1013586 REVERSE
not assigned.no ontology.pentatricopeptide (PPR) repeat-containing protein	at5g46100	Cs2g05520	-4.48272	pentatricopeptide (PPR) repeat-containing protein | chr5:18694316-18695734 REVERSE
not assigned.no ontology.pentatricopeptide (PPR) repeat-containing protein	at1g31430	Cs4g17210	3.97099	pentatricopeptide (PPR) repeat-containing protein | chr1:11253936-11255737 REVERSE
not assigned.no ontology.pentatricopeptide (PPR) repeat-containing protein	at1g23450	Cs7g08840	-2.03156	pentatricopeptide (PPR) repeat-containing protein | chr1:8324698-8326697 FORWARD
not assigned.no ontology.pentatricopeptide (PPR) repeat-containing protein	at4g35850	Cs2g27020	1.67578	pentatricopeptide (PPR) repeat-containing protein | chr4:16983525-16986967 FORWARD
not assigned.no ontology.pentatricopeptide (PPR) repeat-containing protein	at3g02010	Cs2g14480	4.35711	pentatricopeptide (PPR) repeat-containing protein | chr3:337965-340442 FORWARD
not assigned.no ontology.pentatricopeptide (PPR) repeat-containing protein	at2g33680	Cs9g12400	-3.03806	pentatricopeptide (PPR) repeat-containing protein | chr2:14249608-14251791 FORWARD
not assigned.no ontology.pentatricopeptide (PPR) repeat-containing protein	at4g11690	Cs8g18540	-2.78992	pentatricopeptide (PPR) repeat-containing protein | chr4:7056254-7057954 FORWARD
not assigned.no ontology.pentatricopeptide (PPR) repeat-containing protein	at5g01110	Cs1g02910	-4.54033	pentatricopeptide (PPR) repeat-containing protein | chr5:41768-44375 REVERSE
not assigned.no ontology.pentatricopeptide (PPR) repeat-containing protein	at5g14080	Cs2g25660	3.0248	pentatricopeptide (PPR) repeat-containing protein | chr5:4543101-4545256 REVERSE
not assigned.no ontology.BTB/POZ domain-containing protein	at2g30600	Cs3g27240	-1.66007	BTB/POZ domain-containing protein | chr2:13037052-13041684 FORWARD
not assigned.no ontology.C2 domain-containing protein	at3g57880	orange1.1t04379	2.47083	C2 domain-containing protein | chr3:21430983-21434600 REVERSE
not assigned.no ontology.C2 domain-containing protein	at5g17980	Cs5g26880	-2.76837	C2 domain-containing protein | chr5:5953596-5956745 FORWARD
not assigned.no ontology.C2 domain-containing protein	at3g17980	Cs6g17560	-1.67165	C2 domain-containing protein | chr3:6152121-6153434 FORWARD
not assigned.no ontology.formin homology 2 domain-containing protein	at1g31810	Cs3g09680	2.24474	actin binding | chr1:11399607-11406259 REVERSE
not assigned.no ontology.late embryogenesis abundant domain-containing protein	at2g18340	Cs9g01250	-7.60836	late embryogenesis abundant domain-containing protein / LEA domain-containing protein | chr2:7969320-7971114 FORWARD
not assigned.no ontology.late embryogenesis abundant domain-containing protein	at2g42560	Cs2g15720	-3.94349	late embryogenesis abundant domain-containing protein / LEA domain-containing protein | chr2:17714638-17716912 REVERSE
not assigned.no ontology.late embryogenesis abundant domain-containing protein	at1g72100	Cs3g22950	-4.27792	late embryogenesis abundant domain-containing protein / LEA domain-containing protein | chr1:27127212-27128978 FORWARD
not assigned.no ontology.glycine rich proteins	at3g09070	Cs6g07730	1.56129	glycine-rich protein | chr3:2768688-2771174 REVERSE
not assigned.no ontology.glycine rich proteins	at2g05540	Cs2g20140	-1.86011	glycine-rich protein | chr2:2033156-2034217 FORWARD
not assigned.no ontology.hydroxyproline rich proteins	at4g24500	Cs3g17130	-1.34145	hydroxyproline-rich glycoprotein family protein | chr4:12658494-12660605 FORWARD
not assigned.no ontology.hydroxyproline rich proteins	at5g65660	Cs1g20870	-2.96327	hydroxyproline-rich glycoprotein family protein | chr5:26245249-26246379 REVERSE
not assigned.no ontology.hydroxyproline rich proteins	at3g25690	Cs2g10320	2.8489	Symbols: CHUP1 | CHUP1 (CHLOROPLAST UNUSUAL POSITIONING 1) | chr3:9353834-9357899 FORWARD
not assigned.no ontology.proline rich family	at4g18570	Cs2g05000	2.54974	proline-rich family protein | chr4:10231218-10234693 FORWARD
not assigned.no ontology.proline rich family	at2g16630	Cs8g09300	5.77148	proline-rich family protein | chr2:7209239-7211037 FORWARD
not assigned.no ontology.proline rich family	at2g28440	Cs8g16690	2.59788	proline-rich family protein | chr2:12161226-12162032 FORWARD
not assigned.unknown	at5g03230	Cs6g11720	-6.10222	unknown protein | chr5:769514-770385 FORWARD
not assigned.unknown	at4g37700	Cs1g21660	-5.38408	unknown protein | chr4:17710272-17710873 REVERSE
not assigned.unknown	at5g65840	Cs1g21340	-1.49678	FUNCTIONS IN: molecular_function unknown; INVOLVED IN: biological_process unknown; LOCATED IN: chloroplast stroma, chloroplast; EXPRESSED IN: 22 plant structures; EXPRESSED DURING: 13 growth stages; CONTAINS InterPro DOMAIN/s: Thioredoxin fold (InterPro:IPR012335), Thioredoxin-like fold (InterPro:IPR012336); BEST Arabidopsis thaliana protein match is: unknown protein (TAIR:AT2G37240.1); Has 167 B…
not assigned.unknown	at4g15790	Cs9g04480	3.14617	unknown protein | chr4:8982183-8984210 FORWARD
not assigned.unknown	at2g30350	Cs2g09350	-2.18015	endo/excinuclease amino terminal domain-containing protein | chr2:12934150-12935773 REVERSE
not assigned.unknown	at3g61930	orange1.1t00563	2.53592	unknown protein | chr3:22935510-22936181 FORWARD
not assigned.unknown	at4g12700	Cs2g19060	1.17729	unknown protein | chr4:7482466-7484405 REVERSE
not assigned.unknown	at5g04000	orange1.1t00628	-2.74895	unknown protein | chr5:1079103-1079840 REVERSE
not assigned.unknown	at4g22320	Cs4g09690	-1.30447	unknown protein | chr4:11792924-11794726 REVERSE
not assigned.unknown	at5g66230	Cs1g25290	3.80083	unknown protein | chr5:26462585-26464131 FORWARD
not assigned.unknown	at3g22290	Cs6g10740	1.69944	unknown protein | chr3:7881561-7885579 FORWARD
not assigned.unknown	at1g07985	Cs7g01750	-3.65039	Expressed protein | chr1:2475405-2476155 FORWARD
not assigned.unknown	at4g28310	orange1.1t04643	3.49548	unknown protein | chr4:14017408-14018208 FORWARD
not assigned.unknown	at5g58960	Cs8g19720	-2.53282	Symbols: GIL1 | GIL1 (GRAVITROPIC IN THE LIGHT) | chr5:23805717-23808478 FORWARD
not assigned.unknown	at2g05310	Cs2g19380	-1.46233	unknown protein | chr2:1933272-1934212 REVERSE
not assigned.unknown	at1g30260	Cs1g14420	-4.56768	FUNCTIONS IN: molecular_function unknown; INVOLVED IN: response to cytokinin stimulus; EXPRESSED IN: 18 plant structures; EXPRESSED DURING: 10 growth stages; BEST Arabidopsis thaliana protein match is: galactosyltransferase family protein (TAIR:AT4G21060.1); Has 16 Blast hits to 16 proteins in 5 species: Archae - 0; Bacteria - 0; Metazoa - 0; Fungi - 0; Plants - 16; Viruses - 0; Other Eukaryotes …
not assigned.unknown	at1g80060	Cs1g12360	2.1443	FUNCTIONS IN: molecular_function unknown; INVOLVED IN: protein modification process; LOCATED IN: cellular_component unknown; EXPRESSED IN: 17 plant structures; EXPRESSED DURING: 7 growth stages; CONTAINS InterPro DOMAIN/s: Ubiquitin (InterPro:IPR000626); BEST Arabidopsis thaliana protein match is: unknown protein (TAIR:AT4G32270.1); Has 97 Blast hits to 97 proteins in 32 species: Archae - 0; Bact…
not assigned.unknown	at2g46080	orange1.1t00404	-1.1421	INVOLVED IN: biological_process unknown; EXPRESSED IN: 23 plant structures; EXPRESSED DURING: 13 growth stages; BEST Arabidopsis thaliana protein match is: BPS1 (BYPASS 1) (TAIR:AT1G01550.2); Has 94 Blast hits to 83 proteins in 14 species: Archae - 0; Bacteria - 2; Metazoa - 1; Fungi - 0; Plants - 91; Viruses - 0; Other Eukaryotes - 0 (source: NCBI BLink). | chr2:18948117-18950105 REVERSE
not assigned.unknown	at5g10730	Cs7g06880	-1.32556	binding / catalytic/ coenzyme binding | chr5:3390614-3393178 REVERSE
not assigned.unknown	at1g79510	orange1.1t03268	-1.69904	unknown protein | chr1:29908013-29909332 REVERSE
not assigned.unknown	at3g48710	orange1.1t02618	1.26445	EXPRESSED IN: 22 plant structures; EXPRESSED DURING: 13 growth stages; CONTAINS InterPro DOMAIN/s: DEK, C-terminal (InterPro:IPR014876); BEST Arabidopsis thaliana protein match is: unknown protein (TAIR:AT5G63550.2); Has 48226 Blast hits to 25734 proteins in 1103 species: Archae - 54; Bacteria - 6881; Metazoa - 21026; Fungi - 4604; Plants - 1514; Viruses - 306; Other Eukaryotes - 13841 (source: N…
not assigned.unknown	at4g18590	Cs6g14485	5.07819	FUNCTIONS IN: molecular_function unknown; INVOLVED IN: biological_process unknown; LOCATED IN: cellular_component unknown; EXPRESSED IN: 23 plant structures; EXPRESSED DURING: 13 growth stages; CONTAINS InterPro DOMAIN/s: Replication factor A protein 3 (InterPro:IPR013970), Nucleic acid-binding, OB-fold-like (InterPro:IPR016027); BEST Arabidopsis thaliana protein match is: unknown protein (TAIR:A…
not assigned.unknown	at5g67370	Cs1g21950	-2.88457	unknown protein | chr5:26877553-26879542 REVERSE
not assigned.unknown	at1g15780	Cs1g11450	-1.65252	unknown protein | chr1:5430183-5435921 REVERSE
not assigned.unknown	at4g37680	Cs1g21620	-7.08252	Symbols: HHP4 | HHP4 (heptahelical protein 4); receptor | chr4:17700711-17702753 FORWARD
not assigned.unknown	at5g05220	Cs7g29530	-1.91081	unknown protein | chr5:1550267-1550928 FORWARD
not assigned.unknown	at4g37300	Cs1g22240	1.57181	Symbols: MEE59 | MEE59 (maternal effect embryo arrest 59) | chr4:17554641-17555861 FORWARD
not assigned.unknown	at3g17030	Cs9g02310	7.22346	INVOLVED IN: biological_process unknown; LOCATED IN: cellular_component unknown; EXPRESSED IN: 23 plant structures; EXPRESSED DURING: 13 growth stages; CONTAINS InterPro DOMAIN/s: Nucleic acid-binding, OB-fold-like (InterPro:IPR016027); Has 10 Blast hits to 10 proteins in 5 species: Archae - 0; Bacteria - 0; Metazoa - 2; Fungi - 0; Plants - 8; Viruses - 0; Other Eukaryotes - 0 (source: NCBI BLink…
not assigned.unknown	at5g16250	Cs3g15550	7.52864	unknown protein | chr5:5310095-5310951 REVERSE
not assigned.unknown	at5g47380	Cs5g08720	3.56194	unknown protein | chr5:19221472-19224591 REVERSE
not assigned.unknown	at3g01516	Cs2g27990	2.13198	unknown protein | chr3:207336-208086 FORWARD
not assigned.unknown	at1g64960	Cs1g21710	5.15944	binding | chr1:24129918-24134204 FORWARD
not assigned.unknown	at1g74730	Cs5g04270	-1.58632	unknown protein | chr1:28078857-28079987 FORWARD
not assigned.unknown	at4g25990	Cs4g04150	-2.28786	Symbols: CIL | CIL | chr4:13191690-13193543 REVERSE
not assigned.unknown	at5g25265	Cs7g05900	1.66199	unknown protein | chr5:8754553-8756948 REVERSE
not assigned.unknown	at2g44360	Cs7g01190	-1.54851	unknown protein | chr2:18320732-18321696 REVERSE
not assigned.unknown	at1g07090	Cs8g20640	1.9915	Symbols: LSH6 | LSH6 (LIGHT SENSITIVE HYPOCOTYLS 6) | chr1:2173952-2174894 REVERSE
not assigned.unknown	at1g55230	orange1.1t02092	-2.45659	unknown protein | chr1:20602819-20603924 FORWARD
not assigned.unknown	at3g12587	Cs7g28915	1.35733	unknown protein | chr3:3994366-3995538 REVERSE
not assigned.unknown	at1g50020	Cs8g03660	-1.87274	unknown protein | chr1:18519946-18521695 REVERSE
not assigned.unknown	at1g19530	Cs3g25000	-1.97598	unknown protein | chr1:6763915-6764971 FORWARD
not assigned.unknown	at4g13370	Cs4g16970	3.8097	unknown protein | chr4:7777793-7780366 REVERSE
not assigned.unknown	at1g09310	Cs3g15390	2.09584	unknown protein | chr1:3009055-3009880 FORWARD
not assigned.unknown	at5g02390	Cs8g18450	-5.12891	unknown protein | chr5:508637-511710 REVERSE
not assigned.unknown	at2g34357	orange1.1t01693	2.0211	binding | chr2:14499236-14505727 FORWARD
not assigned.unknown	at1g13740	Cs7g11560	-2.66045	Symbols: AFP2 | AFP2 (ABI FIVE BINDING PROTEIN 2) | chr1:4713674-4715407 FORWARD
not assigned.unknown	at5g10310	Cs1g19800	2.93117	unknown protein | chr5:3241518-3242266 REVERSE
not assigned.unknown	at3g08030	Cs7g01530	1.80687	unknown protein | chr3:2564033-2566002 FORWARD
not assigned.unknown	at5g53390	Cs5g16000	3.23122	unknown protein | chr5:21656734-21659262 REVERSE
not assigned.unknown	at5g13140	Cs7g03010	2.80865	FUNCTIONS IN: molecular_function unknown; INVOLVED IN: biological_process unknown; EXPRESSED IN: 22 plant structures; EXPRESSED DURING: 13 growth stages; CONTAINS InterPro DOMAIN/s: Pollen Ole e 1 allergen and extensin (InterPro:IPR006041); BEST Arabidopsis thaliana protein match is: unknown protein (TAIR:AT3G26960.1); Has 90 Blast hits to 85 proteins in 14 species: Archae - 0; Bacteria - 0; Meta…
not assigned.unknown	at3g21570	Cs9g05320	-1.89821	unknown protein | chr3:7600150-7600883 REVERSE
not assigned.unknown	at4g15830	Cs9g04370	2.78527	binding | chr4:8995113-8996601 REVERSE
not assigned.unknown	at2g46490	Cs4g01270	-2.13611	unknown protein | chr2:19079406-19080053 FORWARD
not assigned.unknown	at3g56680	Cs6g16810	-1.45835	nucleic acid binding | chr3:20991280-20993677 FORWARD
not assigned.unknown	at4g30200	Cs3g17140	5.97427	Symbols: VEL1 | Encodes a protein with similarity to VRN5 and VIN3.Contains both a fibronectin III and PHD finger domain. VEL1 is a part of a polycomb repressive complex (PRC2) that is involved in epigenetic silencing of the FLC flowering locus. | chr4:14786633-14790503 REVERSE
not assigned.unknown	at3g03280	Cs6g18090	-4.24411	unknown protein | chr3:765459-766387 FORWARD
not assigned.unknown	at1g48560	Cs3g06420	6.38601	unknown protein | chr1:17952865-17955336 FORWARD
not assigned.unknown	at4g23020	Cs5g10230	6.07198	unknown protein | chr4:12066194-12068442 REVERSE
not assigned.unknown	at5g05330	Cs7g30100	6.99845	DNA binding | chr5:1576982-1578754 REVERSE
not assigned.unknown	at4g17760	Cs7g22670	3.40742	damaged DNA binding / exodeoxyribonuclease III | chr4:9871789-9873373 FORWARD
not assigned.unknown	at3g50910	Cs1g24370	-1.25673	unknown protein | chr3:18919513-18922238 FORWARD
not assigned.unknown	at2g27290	Cs6g12510	-1.39917	unknown protein | chr2:11678400-11679797 REVERSE
not assigned.unknown	at1g16630	Cs1g15870	5.64363	unknown protein | chr1:5682118-5684867 REVERSE
not assigned.unknown	at3g23740	Cs5g34950	4.02917	unknown protein | chr3:8551772-8554730 REVERSE
not assigned.unknown	at5g10110	Cs1g01310	4.85745	unknown protein | chr5:3166439-3168297 REVERSE
not assigned.unknown	at3g17900	Cs7g04360	1.93383	unknown protein | chr3:6128506-6133383 FORWARD
not assigned.unknown	at3g24750	Cs5g34800	3.1741	unknown protein | chr3:9036268-9037757 FORWARD
not assigned.unknown	at3g11590	Cs6g14080	1.59444	unknown protein | chr3:3660377-3663734 FORWARD
not assigned.unknown	at4g15890	Cs9g04280	3.5184	binding | chr4:9017453-9022982 FORWARD
not assigned.unknown	at2g04039	Cs2g18600	-2.0161	unknown protein | chr2:1333262-1334566 FORWARD
not assigned.unknown	at3g49200	orange1.1t05461	2.66192	unknown protein | chr3:18235269-18237646 REVERSE
not assigned.unknown	at3g25640	Cs7g12650	2.87307	unknown protein | chr3:9333719-9334804 FORWARD
not assigned.unknown	at4g12650	Cs2g18610	1.30731	LOCATED IN: integral to membrane, Golgi apparatus, plasma membrane, vacuole; EXPRESSED IN: 25 plant structures; EXPRESSED DURING: 13 growth stages; CONTAINS InterPro DOMAIN/s: Nonaspanin (TM9SF) (InterPro:IPR004240); BEST Arabidopsis thaliana protein match is: unknown protein (TAIR:AT5G35160.1); Has 983 Blast hits to 980 proteins in 161 species: Archae - 0; Bacteria - 0; Metazoa - 434; Fungi - 14…
not assigned.unknown	at5g49710	Cs3g17410	-1.61584	unknown protein | chr5:20195410-20197353 FORWARD
not assigned.unknown	at5g60680	Cs8g16540	-2.69252	unknown protein | chr5:24386145-24386976 FORWARD
not assigned.unknown	at5g64820	Cs1g10680	-4.42477	unknown protein | chr5:25913999-25914523 REVERSE
not assigned.unknown	at5g18310	Cs5g25850	3.34218	unknown protein | chr5:6061706-6063148 FORWARD
not assigned.unknown	at5g01015	Cs6g10640	-3.50446	unknown protein | chr5:5256-5891 REVERSE
not assigned.unknown	at1g11120	orange1.1t00821	4.10703	unknown protein | chr1:3715229-3719681 FORWARD
not assigned.unknown	at5g40600	Cs2g26930	-2.1889	unknown protein | chr5:16255044-16256765 REVERSE
not assigned.unknown	at1g76980	Cs3g20470	-2.15644	FUNCTIONS IN: molecular_function unknown; INVOLVED IN: biological_process unknown; LOCATED IN: cellular_component unknown; BEST Arabidopsis thaliana protein match is: emb2170 (embryo defective 2170) (TAIR:AT1G21390.1); Has 33 Blast hits to 33 proteins in 14 species: Archae - 0; Bacteria - 4; Metazoa - 2; Fungi - 7; Plants - 14; Viruses - 2; Other Eukaryotes - 4 (source: NCBI BLink). | chr1:289263…
not assigned.unknown	at3g15605	Cs1g13350	4.31458	INVOLVED IN: biological_process unknown; LOCATED IN: cellular_component unknown; EXPRESSED IN: 8 plant structures; EXPRESSED DURING: 6 growth stages; BEST Arabidopsis thaliana protein match is: DNA binding / nucleic acid binding (TAIR:AT5G11470.1); Has 21 Blast hits to 19 proteins in 4 species: Archae - 0; Bacteria - 0; Metazoa - 0; Fungi - 0; Plants - 21; Viruses - 0; Other Eukaryotes - 0 (sourc…
not assigned.unknown	at1g13340	Cs6g18760	-3.13011	unknown protein | chr1:4569448-4571118 REVERSE
not assigned.unknown	at3g52610	Cs6g14370	2.74258	unknown protein | chr3:19510446-19512658 FORWARD
not assigned.unknown	at1g52720	Cs1g13300	3.60851	unknown protein | chr1:19640899-19641665 FORWARD
not assigned.unknown	at1g48405	orange1.1t02803	1.86405	FUNCTIONS IN: molecular_function unknown; INVOLVED IN: biological_process unknown; CONTAINS InterPro DOMAIN/s: KIP1-like (InterPro:IPR011684); BEST Arabidopsis thaliana protein match is: unknown protein (TAIR:AT3G17680.1); Has 119 Blast hits to 117 proteins in 34 species: Archae - 0; Bacteria - 22; Metazoa - 7; Fungi - 8; Plants - 57; Viruses - 0; Other Eukaryotes - 25 (source: NCBI BLink). | chr…
not assigned.unknown	at3g44150	Cs6g13540	1.80623	unknown protein | chr3:15887587-15888848 FORWARD
not assigned.unknown	at3g01060	Cs6g21820	-1.66646	unknown protein | chr3:16643-18840 REVERSE
not assigned.unknown	at1g27461	Cs3g16140	-2.23167	unknown protein | chr1:9537746-9539013 REVERSE
not assigned.unknown	at3g26050	Cs7g10030	2.46644	FUNCTIONS IN: molecular_function unknown; INVOLVED IN: biological_process unknown; LOCATED IN: chloroplast; EXPRESSED IN: 11 plant structures; EXPRESSED DURING: 6 growth stages; CONTAINS InterPro DOMAIN/s: Targeting for Xklp2 (InterPro:IPR009675); BEST Arabidopsis thaliana protein match is: unknown protein (TAIR:AT3G27350.1); Has 5651 Blast hits to 1894 proteins in 233 species: Archae - 0; Bacter…
not assigned.unknown	at5g01350	Cs6g08695	-1.74584	unknown protein | chr5:145636-147200 REVERSE
not assigned.unknown	at5g38660	Cs6g18870	-2.79147	Symbols: APE1 | APE1 (ACCLIMATION OF PHOTOSYNTHESIS TO ENVIRONMENT) | chr5:15473109-15475552 REVERSE
not assigned.unknown	at1g75150	Cs3g24630	3.12449	unknown protein | chr1:28204387-28208573 REVERSE
not assigned.unknown	at1g36050	Cs3g18460	1.58916	unknown protein | chr1:13450204-13453683 FORWARD
not assigned.unknown	at5g53620	orange1.1t02552	1.42775	unknown protein | chr5:21780947-21785230 FORWARD
not assigned.unknown	at1g02070	Cs3g17520	-6.12961	unknown protein | chr1:370257-370967 REVERSE
not assigned.unknown	at3g25590	Cs7g12440	-1.64913	unknown protein | chr3:9302010-9303615 FORWARD
not assigned.unknown	at1g14345	Cs7g04120	-1.90641	oxidoreductase | chr1:4899145-4899979 FORWARD
not assigned.unknown	at4g27720	orange1.1t01252	1.97403	LOCATED IN: plasma membrane; EXPRESSED IN: 21 plant structures; EXPRESSED DURING: 13 growth stages; CONTAINS InterPro DOMAIN/s: Protein of unknown function DUF791 (InterPro:IPR008509), Major facilitator superfamily, general substrate transporter (InterPro:IPR016196); BEST Arabidopsis thaliana protein match is: unknown protein (TAIR:AT1G64650.1); Has 496 Blast hits to 491 proteins in 183 species: …
not assigned.unknown	at2g02370	Cs3g01060	-1.53482	FUNCTIONS IN: molecular_function unknown; INVOLVED IN: biological_process unknown; LOCATED IN: cellular_component unknown; EXPRESSED IN: 22 plant structures; EXPRESSED DURING: 13 growth stages; CONTAINS InterPro DOMAIN/s: SNARE associated Golgi protein (InterPro:IPR015414); BEST Arabidopsis thaliana protein match is: unknown protein (TAIR:AT1G12450.1); Has 1745 Blast hits to 1745 proteins in 446 …
not assigned.unknown	at3g60660	orange1.1t00204	4.69589	unknown protein | chr3:22421410-22423477 FORWARD
not assigned.unknown	at2g46940	orange1.1t01790	-4.66213	unknown protein | chr2:19286658-19287581 REVERSE
not assigned.unknown	at5g12930	orange1.1t03172	2.65012	unknown protein | chr5:4082890-4085297 REVERSE
not assigned.unknown	at1g60060	Cs7g08330	4.44531	unknown protein | chr1:22139184-22141790 FORWARD
not assigned.unknown	at5g03880	Cs6g14550	-1.81874	electron carrier | chr5:1038508-1041480 REVERSE
not assigned.unknown	at5g21940	Cs4g06260	-1.8806	unknown protein | chr5:7249268-7250539 REVERSE
not assigned.unknown	at1g65295	Cs6g02540	2.03207	unknown protein | chr1:24251511-24252303 FORWARD
not assigned.unknown	at2g43180	Cs5g24490	-1.43374	catalytic | chr2:17953497-17955829 REVERSE
not assigned.unknown	at1g23790	Cs7g08580	6.44016	unknown protein | chr1:8409963-8412041 FORWARD
not assigned.unknown	at5g22090	Cs8g14510	3.73562	unknown protein | chr5:7314634-7316651 REVERSE
not assigned.unknown	at4g23885	Cs5g02210	3.74428	unknown protein | chr4:12419394-12420467 FORWARD
not assigned.unknown	at1g34570	Cs7g02560	-1.30865	unknown protein | chr1:12654940-12656486 REVERSE
not assigned.unknown	at5g60760	Cs8g16030	1.50186	2-phosphoglycerate kinase-related | chr5:24438271-24442287 FORWARD
not assigned.unknown	at2g35260	orange1.1t01034	-2.06277	unknown protein | chr2:14849536-14851969 FORWARD
not assigned.unknown	at2g20980	Cs8g02680	3.66218	Symbols: MCM10 | MCM10 | chr2:9011389-9013931 REVERSE
not assigned.unknown	at4g24750	Cs5g06370	-2.35116	FUNCTIONS IN: molecular_function unknown; INVOLVED IN: biological_process unknown; LOCATED IN: chloroplast; EXPRESSED IN: 22 plant structures; EXPRESSED DURING: 13 growth stages; CONTAINS InterPro DOMAIN/s: Rhodanese-like (InterPro:IPR001763); BEST Arabidopsis thaliana protein match is: rhodanese-like domain-containing protein (TAIR:AT3G08920.1); Has 222 Blast hits to 222 proteins in 59 species: …
not assigned.unknown	at2g23530	Cs1g23260	4.53948	FUNCTIONS IN: molecular_function unknown; INVOLVED IN: biological_process unknown; LOCATED IN: cellular_component unknown; EXPRESSED IN: 10 plant structures; EXPRESSED DURING: 6 growth stages; CONTAINS InterPro DOMAIN/s: Cell division cycle-associated protein (InterPro:IPR018866); BEST Arabidopsis thaliana protein match is: protein binding / zinc ion binding (TAIR:AT4G37110.1); Has 305 Blast hits…
not assigned.unknown	at5g44650	Cs2g11980	-1.89208	unknown protein | chr5:18013149-18015403 FORWARD
not assigned.unknown	at3g52110	Cs7g01820	3.7367	unknown protein | chr3:19323772-19325668 REVERSE
not assigned.unknown	at2g01755	Cs2g17530	-4.10995	unknown protein | chr2:332194-332781 REVERSE
not assigned.unknown	at5g53670	Cs9g06690	-3.38408	unknown protein | chr5:21796997-21797731 FORWARD
not assigned.unknown	at5g24660	orange1.1t02887	-1.70741	Symbols: LSU2 | LSU2 (RESPONSE TO LOW SULFUR 2) | chr5:8443279-8443834 REVERSE
not assigned.unknown	at1g61260	orange1.1t02808	3.08241	unknown protein | chr1:22593465-22595069 REVERSE
not assigned.unknown	at1g52590	Cs1g12710	-2.1321	FUNCTIONS IN: molecular_function unknown; INVOLVED IN: biological_process unknown; LOCATED IN: plastoglobule; EXPRESSED IN: 22 plant structures; EXPRESSED DURING: 13 growth stages; CONTAINS InterPro DOMAIN/s: Putative thiol-disulphide oxidoreductase DCC (InterPro:IPR007263); BEST Arabidopsis thaliana protein match is: RNase H domain-containing protein (TAIR:AT1G24090.1); Has 622 Blast hits to 622…
not assigned.unknown	at1g26355	Cs5g12110	1.29461	Symbols: SP1L1 | SP1L1 (SPIRAL1-LIKE1) | chr1:9117950-9118611 REVERSE
not assigned.unknown	at2g28580	Cs6g14840	3.08331	unknown protein | chr2:12244859-12248450 FORWARD
not assigned.unknown	at2g19320	Cs4g04270	-3.2097	unknown protein | chr2:8370691-8371108 REVERSE
not assigned.unknown	at1g22750	Cs3g22020	-3.49835	unknown protein | chr1:8050860-8052904 FORWARD
not assigned.unknown	at3g03341	Cs6g17740	-3.04361	unknown protein | chr3:790130-790648 REVERSE
not assigned.unknown	at5g57345	Cs4g03710	-1.25002	unknown protein | chr5:23229407-23230638 REVERSE
not assigned.unknown	at5g60150	Cs8g17320	4.77517	unknown protein | chr5:24217982-24223366 FORWARD
not assigned.unknown	at2g44280	Cs7g01100	-2.62329	FUNCTIONS IN: molecular_function unknown; INVOLVED IN: biological_process unknown; LOCATED IN: cellular_component unknown; CONTAINS InterPro DOMAIN/s: Major facilitator superfamily, general substrate transporter (InterPro:IPR016196); BEST Arabidopsis thaliana protein match is: unknown protein (TAIR:AT3G60070.1); Has 781 Blast hits to 773 proteins in 246 species: Archae - 0; Bacteria - 563; Metazo…
not assigned.unknown	at4g12680	Cs2g18950	-4.554	unknown protein | chr4:7475104-7478356 FORWARD
not assigned.unknown	at3g60470	Cs6g14860	4.69619	unknown protein | chr3:22344813-22347121 FORWARD
not assigned.unknown	at2g37960	Cs6g07440	3.92094	unknown protein | chr2:15886548-15889220 REVERSE
not assigned.unknown	at5g62090	Cs5g10320	2.02474	FUNCTIONS IN: molecular_function unknown; INVOLVED IN: biological_process unknown; LOCATED IN: cellular_component unknown; EXPRESSED IN: 17 plant structures; EXPRESSED DURING: 10 growth stages; BEST Arabidopsis thaliana protein match is: SLK1 (SEUSS-LIKE 1); transcription regulator (TAIR:AT4G25520.1); Has 38202 Blast hits to 15459 proteins in 742 species: Archae - 6; Bacteria - 1392; Metazoa - 14…
not assigned.unknown	at5g15190	Cs6g21080	-2.9446	unknown protein | chr5:4932850-4933577 REVERSE
not assigned.unknown	at3g56220	Cs7g30210	7.3418	transcription regulator | chr3:20858918-20860531 FORWARD
not assigned.unknown	at5g16550	Cs8g14110	-1.14345	unknown protein | chr5:5405350-5406887 FORWARD
not assigned.unknown	at4g19390	orange1.1t03591	-2.32573	FUNCTIONS IN: molecular_function unknown; INVOLVED IN: biological_process unknown; LOCATED IN: chloroplast; EXPRESSED IN: 23 plant structures; EXPRESSED DURING: 13 growth stages; CONTAINS InterPro DOMAIN/s: Uncharacterised conserved protein UCP022348 (InterPro:IPR016804), Uncharacterised protein family UPF0114 (InterPro:IPR005134); BEST Arabidopsis thaliana protein match is: unknown protein (TAIR…
not assigned.unknown	at4g30710	Cs4g02130	2.12975	unknown protein | chr4:14965200-14969763 REVERSE
not assigned.unknown	at3g63430	Cs5g30550	2.72061	unknown protein | chr3:23420366-23422399 FORWARD
not assigned.unknown	at2g20080	Cs4g16280	5.67494	unknown protein | chr2:8662941-8665026 REVERSE
not assigned.unknown	at4g08540	Cs3g18840	-1.83214	unknown protein | chr4:5433645-5436524 FORWARD
not assigned.unknown	at1g10180	Cs2g10880	1.45405	unknown protein | chr1:3338303-3341608 REVERSE
not assigned.unknown	at4g35110	Cs8g02510	-1.41889	FUNCTIONS IN: molecular_function unknown; INVOLVED IN: biological_process unknown; LOCATED IN: cellular_component unknown; EXPRESSED IN: 15 plant structures; EXPRESSED DURING: 10 growth stages; CONTAINS InterPro DOMAIN/s: Phospholipase-like, arabidopsis (InterPro:IPR007942); BEST Arabidopsis thaliana protein match is: unknown protein (TAIR:AT2G16900.1); Has 491 Blast hits to 408 proteins in 102 s…
not assigned.unknown	at2g20820	Cs2g23010	1.51689	unknown protein | chr2:8964349-8965424 FORWARD
not assigned.unknown	at1g66480	Cs6g17760	-2.93866	Symbols: PMI2 | PMI2 (plastid movement impaired 2) | chr1:24805635-24807557 REVERSE
not assigned.unknown	at2g41990	Cs8g01980	2.31114	unknown protein | chr2:17527257-17528937 FORWARD
not assigned.unknown	at5g50360	Cs5g06920	-2.56813	unknown protein | chr5:20505180-20506338 REVERSE
not assigned.unknown	at5g20670	Cs4g07310	-4.73178	unknown protein | chr5:6993114-6993873 REVERSE
not assigned.unknown	at3g19540	Cs8g04530	1.6981	unknown protein | chr3:6780619-6783166 FORWARD
not assigned.unknown	at1g06660	Cs7g18570	5.75616	unknown protein | chr1:2037311-2040246 REVERSE
not assigned.unknown	at2g15695	Cs8g05750	-1.6542	unknown protein | chr2:6833880-6836434 REVERSE
not assigned.unknown	at5g49110	Cs9g04160	4.37161	unknown protein | chr5:19900203-19905925 FORWARD
not assigned.unknown	at3g14280	Cs1g16590	-1.79835	unknown protein | chr3:4761432-4762395 REVERSE
not assigned.unknown	at1g62780	Cs5g09380	-1.76279	unknown protein | chr1:23249145-23251105 REVERSE
not assigned.unknown	at5g16170	Cs6g18470	3.92112	unknown protein | chr5:5277867-5279818 FORWARD
not assigned.unknown	at4g14720	Cs5g30760	-2.3454	Symbols: PPD2, TIFY4B | PPD2; dioxygenase/ metal ion binding | chr4:8431973-8435075 REVERSE
not assigned.unknown	at3g28460	Cs6g20360	-1.49313	unknown protein | chr3:10672041-10674395 REVERSE
not assigned.unknown	at5g20170	Cs4g17610	2.06366	unknown protein | chr5:6807481-6810798 REVERSE
not assigned.unknown	at2g32640	Cs2g20890	-2.73916	unknown protein | chr2:13846919-13850909 REVERSE
not assigned.unknown	at5g55820	Cs4g08690	2.24512	unknown protein | chr5:22586287-22594035 FORWARD
not assigned.unknown	at4g02880	Cs5g31630	-2.79174	unknown protein | chr4:1274512-1278165 FORWARD
not assigned.unknown	at1g67080	Cs6g18640	1.51955	Symbols: ABA4 | ABA4 (abscisic acid (ABA)-deficient 4); intramolecular oxidoreductase | chr1:25045225-25046860 REVERSE
not assigned.unknown	at5g17160	Cs5g24760	2.92924	unknown protein | chr5:5639646-5642513 REVERSE
not assigned.unknown	at2g15890	Cs5g34390	-3.81998	Symbols: MEE14 | MEE14 (maternal effect embryo arrest 14) | chr2:6920369-6922025 REVERSE
not assigned.unknown	at1g77400	Cs3g19990	3.11524	FUNCTIONS IN: molecular_function unknown; INVOLVED IN: biological_process unknown; LOCATED IN: cellular_component unknown; EXPRESSED IN: 8 plant structures; EXPRESSED DURING: petal differentiation and expansion stage, D bilateral stage, E expanded cotyledon stage; BEST Arabidopsis thaliana protein match is: hydroxyproline-rich glycoprotein family protein (TAIR:AT1G21695.1); Has 289 Blast hits to …
not assigned.unknown	at1g52565	Cs1g12580	-3.71663	unknown protein | chr1:19579886-19580686 REVERSE
not assigned.unknown	at3g52740	Cs6g14680	-3.00691	unknown protein | chr3:19546374-19546964 REVERSE
not assigned.unknown	at4g36980	Cs1g22640	-1.82896	unknown protein | chr4:17433643-17437069 REVERSE
not assigned.unknown	at4g34215	Cs8g05050	1.26661	hydrolase | chr4:16380077-16381307 REVERSE
not assigned.unknown	at2g26070	Cs4g18570	-2.48563	Symbols: RTE1 | RTE1 (REVERSION-TO-ETHYLENE SENSITIVITY1) | chr2:11105672-11107188 REVERSE
not assigned.unknown	at4g10300	Cs5g18570	1.77822	FUNCTIONS IN: molecular_function unknown; LOCATED IN: chloroplast; EXPRESSED IN: 22 plant structures; EXPRESSED DURING: 14 growth stages; CONTAINS InterPro DOMAIN/s: Cupin, RmlC-type (InterPro:IPR011051), Protein of unknown function DUF861, cupin-3 (InterPro:IPR008579), RmlC-like jelly roll fold (InterPro:IPR014710); BEST Arabidopsis thaliana protein match is: unknown protein (TAIR:AT3G04300.1); …
not assigned.unknown	at1g71360	orange1.1t01827	-2.60744	FUNCTIONS IN: molecular_function unknown; INVOLVED IN: biological_process unknown; LOCATED IN: mitochondrion; CONTAINS InterPro DOMAIN/s: Sad1/UNC-like, C-terminal (InterPro:IPR012919), Galactose-binding like (InterPro:IPR008979); BEST Arabidopsis thaliana protein match is: unknown protein (TAIR:AT1G22882.1); Has 9785 Blast hits to 6992 proteins in 496 species: Archae - 108; Bacteria - 691; Metaz…
not assigned.unknown	at5g01750	Cs6g09530	-2.33106	unknown protein | chr5:289765-291326 FORWARD
not assigned.unknown	at5g03560	Cs4g06860	-2.70867	nucleobase:cation symporter | chr5:901323-902748 REVERSE
not assigned.unknown	at5g11840	Cs4g18560	-2.36032	unknown protein | chr5:3813449-3814805 REVERSE
not assigned.unknown	at4g13150	Cs5g27940	-1.90354	unknown protein | chr4:7650223-7652289 REVERSE
not assigned.unknown	at2g44930	Cs6g14740	7.11844	unknown protein | chr2:18529523-18531752 REVERSE
not assigned.unknown	at5g04830	Cs7g23240	-3.01222	unknown protein | chr5:1402045-1403845 REVERSE
not assigned.unknown	at3g22540	Cs9g07140	-2.34169	unknown protein | chr3:7984076-7984627 REVERSE
not assigned.unknown	at5g67550	Cs5g23250	-4.16823	unknown protein | chr5:26946754-26949161 REVERSE
not assigned.unknown	at1g29700	Cs7g12920	-2.20065	unknown protein | chr1:10384981-10387441 REVERSE
not assigned.unknown	at2g35680	Cs5g08420	-1.23444	dual specificity protein phosphatase family protein | chr2:14996713-14999085 REVERSE
not assigned.unknown	at1g79260	orange1.1t03228	-2.64098	unknown protein | chr1:29813244-29814309 FORWARD
not assigned.unknown	at5g63905	Cs3g16070	-1.90902	unknown protein | chr5:25570858-25571586 REVERSE
not assigned.unknown	at2g01300	Cs6g17950	-3.62934	unknown protein | chr2:151057-151729 REVERSE
not assigned.unknown	at5g41761	Cs2g01840	-3.53505	unknown protein | chr5:16711437-16712031 FORWARD
not assigned.unknown	at5g61120	Cs5g11790	1.82167	INVOLVED IN: biological_process unknown; EXPRESSED IN: 8 plant structures; EXPRESSED DURING: 6 growth stages; BEST Arabidopsis thaliana protein match is: nucleic acid binding (TAIR:AT5G61090.1); Has 77 Blast hits to 70 proteins in 8 species: Archae - 0; Bacteria - 0; Metazoa - 20; Fungi - 0; Plants - 56; Viruses - 0; Other Eukaryotes - 1 (source: NCBI BLink). | chr5:24582303-24585806 REVERSE
not assigned.unknown	at3g24506	Cs4g15860	-1.62332	unknown protein | chr3:8928169-8929329 REVERSE
not assigned.unknown	at4g32480	Cs2g05980	-4.56509	unknown protein | chr4:15676404-15677973 FORWARD
not assigned.unknown	at3g46750	Cs8g18920	-4.78181	unknown protein | chr3:17219741-17221638 FORWARD
not assigned.unknown	at5g27330	Cs3g13100	3.77982	LOCATED IN: endoplasmic reticulum; EXPRESSED IN: 22 plant structures; EXPRESSED DURING: 12 growth stages; CONTAINS InterPro DOMAIN/s: Prefoldin (InterPro:IPR009053); BEST Arabidopsis thaliana protein match is: unknown protein (TAIR:AT3G05130.1); Has 110457 Blast hits to 56483 proteins in 2051 species: Archae - 1653; Bacteria - 15111; Metazoa - 52441; Fungi - 7858; Plants - 4309; Viruses - 584; Ot…
not assigned.unknown	at2g20635	Cs2g23540	5.47089	ATP binding / protein kinase/ protein serine/threonine kinase | chr2:8900410-8903384 FORWARD
not assigned.unknown	at1g19020	Cs5g04890	-2.60439	unknown protein | chr1:6568073-6568597 FORWARD
not assigned.unknown	at2g33400	Cs9g09390	3.78134	unknown protein | chr2:14152706-14154530 REVERSE
not assigned.unknown	at1g02700	Cs5g33720	-3.29346	unknown protein | chr1:588329-589480 FORWARD
not assigned.unknown	at5g51920	Cs7g10790	-4.31346	catalytic/ pyridoxal phosphate binding | chr5:21097106-21098959 REVERSE
not assigned.unknown	at5g07330	Cs7g19420	-5.07818	unknown protein | chr5:2315980-2316874 FORWARD
not assigned.unknown	at2g20515	Cs5g29790	2.15123	unknown protein | chr2:8838854-8839700 REVERSE
not assigned.unknown	at1g69160	Cs7g11790	-4.86279	unknown protein | chr1:26000214-26001588 FORWARD
not assigned.unknown	at2g39870	Cs7g32200	1.43529	unknown protein | chr2:16643381-16645377 FORWARD
not assigned.unknown	at1g13990	Cs7g03420	-2.3542	unknown protein | chr1:4794756-4796594 FORWARD
not assigned.unknown	at2g37660	Cs6g06590	-1.12102	binding / catalytic/ coenzyme binding | chr2:15795213-15797059 REVERSE
not assigned.unknown	at1g79915	Cs1g14310	-2.32823	unknown protein | chr1:30057220-30058657 FORWARD
not assigned.unknown	at3g47510	Cs5g27370	-4.24473	unknown protein | chr3:17511079-17511858 FORWARD
not assigned.unknown	at1g54385	Cs5g26570	3.72228	binding | chr1:20301126-20303885 REVERSE
not assigned.unknown	at2g47820	Cs5g32720	-2.50426	unknown protein | chr2:19587408-19590822 FORWARD
not assigned.unknown	at3g12320	Cs1g16390	-2.06047	unknown protein | chr3:3923735-3925465 FORWARD
not assigned.unknown	at1g18010	orange1.1t00603	-3.52209	FUNCTIONS IN: molecular_function unknown; INVOLVED IN: biological_process unknown; LOCATED IN: cellular_component unknown; CONTAINS InterPro DOMAIN/s: Protein of unknown function DUF895, eukaryotic (InterPro:IPR010291), Major facilitator superfamily, general substrate transporter (InterPro:IPR016196); BEST Arabidopsis thaliana protein match is: unknown protein (TAIR:AT1G18000.1); Has 489 Blast hi…
not assigned.unknown	at1g55475	Cs9g11170	-3.61928	unknown protein | chr1:20711514-20713310 FORWARD
not assigned.unknown	at3g22430	Cs3g07630	4.10769	unknown protein | chr3:7953260-7954483 FORWARD
not assigned.unknown	at4g38060	Cs1g20420	-1.788	unknown protein | chr4:17873485-17874803 REVERSE
not assigned.unknown	at5g02440	Cs8g18380	2.09645	unknown protein | chr5:531028-532938 FORWARD
not assigned.unknown	at2g37210	Cs6g11870	2.1468	Encodes a protein of unknown function. It has been crystallized and shown to be structurally almost identical to the protein encoded by At5g11950. | chr2:15623991-15626940 REVERSE
not assigned.unknown	at5g13390	Cs8g10940	1.4728	Symbols: NEF1 | NEF1 (NO EXINE FORMATION 1) | chr5:4292747-4296725 FORWARD
not assigned.unknown	at5g61820	Cs7g19440	-2.25068	FUNCTIONS IN: molecular_function unknown; INVOLVED IN: biological_process unknown; LOCATED IN: vacuole; EXPRESSED IN: 24 plant structures; EXPRESSED DURING: 15 growth stages; CONTAINS InterPro DOMAIN/s: Stress up-regulated Nod 19 (InterPro:IPR011692); Has 27 Blast hits to 27 proteins in 10 species: Archae - 0; Bacteria - 0; Metazoa - 0; Fungi - 0; Plants - 26; Viruses - 0; Other Eukaryotes - 1 (s…
not assigned.unknown	at2g28690	Cs8g17890	3.85241	unknown protein | chr2:12306890-12308628 REVERSE
not assigned.unknown	at1g22100	Cs3g25150	1.42985	ATP binding / inositol pentakisphosphate 2-kinase | chr1:7798023-7800228 REVERSE
not assigned.unknown	at4g33800	Cs8g03940	1.63269	unknown protein | chr4:16210009-16211409 REVERSE
not assigned.unknown	at4g27390	Cs1g06580	-2.5604	unknown protein | chr4:13703139-13704693 REVERSE
not assigned.unknown	at5g11420	Cs7g04900	2.88642	FUNCTIONS IN: molecular_function unknown; INVOLVED IN: biological_process unknown; LOCATED IN: cell wall, plant-type cell wall; EXPRESSED IN: 23 plant structures; EXPRESSED DURING: 13 growth stages; CONTAINS InterPro DOMAIN/s: Protein of unknown function DUF642 (InterPro:IPR006946), Galactose-binding like (InterPro:IPR008979); BEST Arabidopsis thaliana protein match is: unknown protein (TAIR:AT5G…
not assigned.unknown	at1g80180	Cs1g12850	-2.11249	unknown protein | chr1:30156826-30157584 REVERSE
not assigned.unknown	at1g19360	Cs3g24540	1.24765	LOCATED IN: endoplasmic reticulum; EXPRESSED IN: 23 plant structures; EXPRESSED DURING: 13 growth stages; CONTAINS InterPro DOMAIN/s: Reticulon (InterPro:IPR003388); BEST Arabidopsis thaliana protein match is: RRA2 (REDUCED RESIDUAL ARABINOSE 2) (TAIR:AT1G75110.1); Has 165 Blast hits to 162 proteins in 14 species: Archae - 0; Bacteria - 0; Metazoa - 0; Fungi - 0; Plants - 152; Viruses - 0; Other …
not assigned.unknown	at4g15140	Cs6g11540	3.29417	unknown protein | chr4:8639424-8640291 REVERSE
not assigned.unknown	at5g02160	Cs6g06850	-1.6045	unknown protein | chr5:426226-427297 FORWARD
not assigned.unknown	at4g24972	orange1.1t02622	4.82069	Symbols: TPD1 | TPD1 (TAPETUM DETERMINANT 1) | chr4:12837353-12839823 FORWARD
not assigned.unknown	at4g15640	Cs9g04700	1.58027	unknown protein | chr4:8918985-8921930 REVERSE
not assigned.unknown	at5g38690	Cs6g18860	3.43335	FUNCTIONS IN: molecular_function unknown; INVOLVED IN: biological_process unknown; LOCATED IN: cellular_component unknown; EXPRESSED IN: 21 plant structures; EXPRESSED DURING: 13 growth stages; CONTAINS InterPro DOMAIN/s: DDT superfamily (InterPro:IPR018501), DDT subgroup (InterPro:IPR018500), Cell division cycle-associated protein (InterPro:IPR018866); BEST Arabidopsis thaliana protein match is:…
not assigned.unknown	at5g03050	orange1.1t00614	2.84526	unknown protein | chr5:715029-716321 REVERSE
not assigned.unknown	at4g16807	Cs5g08250	5.95442	unknown protein | chr4:9457317-9459394 REVERSE
not assigned.unknown	at1g74160	Cs6g22290	2.62105	unknown protein | chr1:27886426-27891431 FORWARD
not assigned.unknown	at5g42750	Cs3g23670	-4.13502	Symbols: BKI1 | BKI1 (BRI1 kinase inhibitor 1); protein heterodimerization | chr5:17142820-17144160 REVERSE
not assigned.unknown	at5g25757	Cs4g19800	1.34388	unknown protein | chr5:8965245-8967504 REVERSE
not assigned.unknown	at2g28305	Cs1g25310	-4.16025	unknown protein | chr2:12081113-12084664 FORWARD
not assigned.unknown	at4g31530	Cs2g31220	-3.81221	binding / catalytic | chr4:15282230-15284216 FORWARD
