# Supplementary material for: Transcriptomic and metabolomic changes associated with the induction and initiation of juice sacs in citrus fruit
Source: Planta. 2026 May 5;263(6):149. doi: 10.1007/s00425-026-05008-9 (PMC13144201; doi:10.1007/s00425-026-05008-9)
Supplement: Supplementary file 9 — Supplementary file9 (XLSX 135 KB) [file 425_2026_5008_MOESM9_ESM.xlsx]

## Sheet: DEG TF By log2FC
Online Resource 9 List of the TFs out of the DEGs of CL and YM at the four developmental stages.
TF ID	Csinensis_154					log2FC
orange1.1g039664m.g	orange1.1g039664m	%identity	TAIR ID	Family	ID	CF	A	A1	A2
orange1.1g026276m.g	orange1.1g026276m	88.61	AT5G58280.1	B3	Cs1g08850	0	0	0	4.47746
orange1.1g018886m.g	orange1.1g018886m	99.59	AT5G42700.1	B3	Cs3g23690	0	0	0	3.53635
orange1.1g036935m.g	orange1.1g036935m	99.71	AT3G18990.1	B3	Cs5g28570	1.3981	0	0	0
orange1.1g036915m.g	orange1.1g036915m	96.04	AT3G19184.1	B3	Cs8g05770	0	0	0	4.60217
orange1.1g037037m.g	orange1.1g037037m	95.94	AT3G19184.1	B3	Cs8g05780	0	0	0	4.83843
orange1.1g019574m.g	orange1.1g019574m	100	AT2G45880.1	BES1	orange1.1t00361	0	0	-2.26395	0
orange1.1g038389m.g	orange1.1g038389m	99.12	AT4G29100.1	bHLH	Cs1g15360	0	0	0	-3.22648
orange1.1g027547m.g	orange1.1g027547m	99.15	AT5G65640.1	bHLH	Cs1g20840	0	0	0	3.00622
orange1.1g045349m.g	orange1.1g045349m	98.65	AT4G20970.1	bHLH	Cs2g23280	0	0	0	-4.33272
orange1.1g036531m.g	orange1.1g036531m	88.24	AT1G10585.1	bHLH	Cs2g29330	3.26501	0	0	0
orange1.1g018897m.g	orange1.1g018897m	100	AT1G72210.1	bHLH	Cs3g13290	0	0	0	7.7412
orange1.1g021208m.g	orange1.1g021208m	99.71	AT5G65640.1	bHLH	Cs3g16770	0	0	0	3.37219
orange1.1g006217m.g	orange1.1g006217m	99.05	AT4G37850.1	bHLH	Cs8g03200	-2.28408	0	0	0
orange1.1g013752m.g	orange1.1g014958m	100	AT5G41315.1	bHLH	orange1.1t00363	0	0	0	1.9213
orange1.1g018238m.g	orange1.1g018192m	100	AT3G61950.1	bHLH	orange1.1t00575	1.65426	2.00256	0	3.91631
orange1.1g041765m.g	orange1.1g041765m	100	AT5G65210.5	bZIP	Cs1g02310	0	0	0	-5.12687
orange1.1g018357m.g	orange1.1g018357m	98.18	AT1G75390.1	bZIP	Cs3g25230	-1.73667	0	0	0
orange1.1g013197m.g	orange1.1g013223m	100	AT1G68640.1	bZIP	Cs7g13010	3.11981	4.71599	0	4.06124
orange1.1g014660m.g	orange1.1g014660m	96.46	AT4G34000.2	bZIP	Cs8g06020	0	0	0	-1.33941
orange1.1g038669m.g	orange1.1g038669m	100	AT2G46270.1	bZIP	orange1.1t00453	0	0	0	-2.00274
orange1.1g014872m.g	orange1.1g014830m	97.96	AT1G27730.1	C2H2	Cs3g15900	0	-1.92454	0	0
orange1.1g047748m.g	orange1.1g047748m	99.04	AT5G52010.1	C2H2	Cs3g23260	0	0	-2.09788	0
orange1.1g024763m.g	orange1.1g024763m	98.81	AT1G75710.1	C2H2	Cs3g26020	0	0	0	3.01344
orange1.1g022395m.g	orange1.1g022395m	98.86	AT1G68360.1	C2H2	Cs7g08030	0	0	0	-3.92283
orange1.1g006236m.g	orange1.1g006236m	99.67	AT5G22650.2	C2H2	Cs7g18480	1.11319	0	0	0
orange1.1g005270m.g	orange1.1g005264m	99.09	AT2G40140.2	C3H	Cs7g31000	0	-1.77689	0	0
orange1.1g002476m.g	orange1.1g002479m	99.01	AT5G58620.1	C3H	Cs8g20290	-1.96725	0	0	0
orange1.1g028487m.g	orange1.1g028520m	99.46	AT4G16150.1	CAMTA	Cs9g02510	-2.34376	0	0	0
orange1.1g042156m.g	orange1.1g042156m	100	AT4G38960.1	DBB	Cs8g08720	0	0	0	-1.82007
orange1.1g038013m.g	orange1.1g038013m	99.7	AT5G60850.1	Dof	Cs2g05750	0	0	0	-3.55599
orange1.1g042344m.g	orange1.1g042344m	99.8	AT5G39660.2	Dof	Cs7g03670	0	0	0	-3.36388
orange1.1g007017m.g	orange1.1g007028m	94.26	AT3G48160.2	E2F/DP	Cs5g04850	0	0	0	3.62142
orange1.1g018103m.g	orange1.1g018103m	99.33	AT3G20770.1	EIL	Cs2g29100	0	0	0	-1.66344
orange1.1g047100m.g	orange1.1g047100m	97.78	AT4G39780.1	ERF	Cs1g01320	0	0	0	-1.61267
orange1.1g028454m.g	orange1.1g028454m	100	AT2G44840.1	ERF	Cs1g03290	0	0	0	-3.94022
orange1.1g043400m.g	orange1.1g043400m	100	AT3G15210.1	ERF	Cs1g07950	0	-1.28634	0	0
orange1.1g031071m.g	orange1.1g031071m	97.36	AT4G27950.1	ERF	Cs1g08720	0	0	0	-4.66047
orange1.1g017798m.g	orange1.1g017798m	100	AT3G23240.1	ERF	Cs2g05280	-1.91107	0	0	0
orange1.1g013225m.g	orange1.1g013225m	99.73	AT1G78080.1	ERF	Cs3g18470	0	-1.45147	-1.47518	0
orange1.1g029068m.g	orange1.1g029068m	100	AT2G33710.1	ERF	Cs3g21660	-3.97039	0	0	0
orange1.1g042174m.g	orange1.1g042174m	99	AT1G19210.1	ERF	Cs4g07040	0	-2.91535	-2.3011	0
orange1.1g046538m.g	orange1.1g046538m	92.36	AT3G23240.1	ERF	Cs5g29870	0	0	0	-2.79261
orange1.1g026385m.g	orange1.1g026385m	93.72	AT1G24590.1	ERF	Cs7g09370	3.91441	1.81715	4.54684	8.76706
orange1.1g002062m.g	orange1.1g002062m	100	AT5G51190.1	ERF	Cs9g13610	0	-2.26034	0	-3.32198
orange1.1g004450m.g	orange1.1g004450m	99.66	AT4G38180.1	FAR1	Cs6g16790	0	0	0	-3.39194
orange1.1g044722m.g	orange1.1g044722m	31.41	AT1G80010.1	FAR1	orange1.1t01367	0	0	0	-1.61545
orange1.1g020996m.g	orange1.1g020996m	57.51	AT5G06800.1	G2-like	orange1.1t02260	0	2.04303	0	0
orange1.1g041891m.g	orange1.1g041891m	98.76	AT4G36240.1	GATA	Cs5g26470	0	0	0	1.66277
orange1.1g045762m.g	orange1.1g045762m	99.33	AT3G49950.1	GRAS	Cs2g22130	-2.35963	0	0	-3.69334
orange1.1g042460m.g	orange1.1g042460m	100	AT1G66350.1	GRAS	Cs2g25740	0	0	0	5.12215
orange1.1g010726m.g	orange1.1g010726m	90.68	AT4G00150.1	GRAS	Cs5g08980	0	0	1.70127	0
orange1.1g014896m.g	orange1.1g014896m	99.6	AT4G08250.1	GRAS	Cs6g09040	0	0	0	-3.16851
orange1.1g045079m.g	orange1.1g045079m	100	AT3G54220.1	GRAS	Cs6g10700	0	0	0	2.69482
orange1.1g007514m.g	orange1.1g007514m	98.32	AT2G29060.1	GRAS	Cs8g18710	0	0	0	-3.9825
orange1.1g023105m.g	orange1.1g023105m	99.83	AT2G22840.1	GRF	Cs1g21350	0	0	0	1.26995
orange1.1g022713m.g	orange1.1g022713m	78.95	AT3G13960.1	GRF	orange1.1t00172	0	0	0	2.66916
orange1.1g026974m.g	orange1.1g026974m	99.66	AT4G37790.1	HD-ZIP	Cs1g21160	0	0	0	-2.52665
orange1.1g045292m.g	orange1.1g045292m	99.57	AT4G36740.1	HD-ZIP	Cs1g23760	0	0	0	-3.89983
orange1.1g003069m.g	orange1.1g003075m	93.6	AT4G04890.1	HD-ZIP	Cs2g07690	0	0	0	2.88257
orange1.1g027468m.g	orange1.1g027468m	99.85	AT2G34710.1	HD-ZIP	Cs2g09770	0	0	0	1.69641
orange1.1g019954m.g	orange1.1g019954m	99.55	AT2G46680.1	HD-ZIP	Cs5g01480	0	0	0	-4.38001
orange1.1g040769m.g	orange1.1g040769m	97.65	AT3G01470.1	HD-ZIP	Cs5g04290	0	0	0	-2.447
orange1.1g003250m.g	orange1.1g003250m	99.61	AT5G03790.1	HD-ZIP	Cs6g15700	2.32104	1.80129	5.81776	5.09999
orange1.1g025886m.g	orange1.1g025886m	98.7	AT5G60690.1	HD-ZIP	Cs8g16510	0	0	0	1.18535
orange1.1g029280m.g	orange1.1g029280m	100	AT2G46680.1	HD-ZIP	orange1.1t00544	0	0	0	-2.54063
orange1.1g017694m.g	orange1.1g017721m	96.95	AT2G46680.2	HD-ZIP	orange1.1t02547	0	0	0	-5.54218
orange1.1g022591m.g	orange1.1g022591m	100	AT3G22830.1	HSF	Cs5g30720	0	0	0	-5.79206
orange1.1g040046m.g	orange1.1g040046m	100	AT3G02550.1	LBD	Cs6g18700	0	0	0	3.05522
orange1.1g024093m.g	orange1.1g028296m	99.1	AT3G54340.1	MIKC_MADS	Cs3g25600	0	0	0	1.61294
orange1.1g037149m.g	orange1.1g037149m	100	AT3G54340.1	MIKC_MADS	Cs4g06140	0	0	0	1.16523
orange1.1g042235m.g	orange1.1g042235m	100	AT2G45650.1	MIKC_MADS	orange1.1t00275	1.8082	0	0	2.83843
orange1.1g038783m.g	orange1.1g038783m	100	AT1G60920.1	M-type_MADS	Cs5g13090	0	0	0	3.11815
orange1.1g022144m.g	orange1.1g022144m	100	AT3G58780.2	M-type_MADS	Cs7g16960	0	0	0	1.5758
orange1.1g025351m.g	orange1.1g025351m	99.67	AT5G67300.1	MYB	Cs3g23070	0	0	0	-1.36042
orange1.1g028922m.g	orange1.1g028922m	100	AT3G50060.1	MYB	Cs3g23950	-1.70566	-1.4827	0	2.216
orange1.1g014829m.g	orange1.1g014829m	98.03	AT3G13540.1	MYB	Cs4g06130	0	0	0	3.93413
orange1.1g017566m.g	orange1.1g017566m	100	AT2G47460.1	MYB	Cs5g33880	-1.67605	0	0	0
orange1.1g040502m.g	orange1.1g040502m	98.92	AT3G09230.1	MYB	Cs6g07390	0	0	0	-3.21092
orange1.1g024484m.g	orange1.1g024484m	97.23	AT4G37260.1	MYB	Cs8g05000	0	-1.8801	0	0
orange1.1g021486m.g	orange1.1g021486m	99.25	AT3G23250.1	MYB	Cs9g10480	0	0	0	-3.38443
orange1.1g016477m.g	orange1.1g018343m	100	AT3G61250.1	MYB	orange1.1t00339	0	0	0	2.22134
orange1.1g034697m.g	orange1.1g034697m	99.72	AT3G16350.1	MYB_related	Cs1g15730	0	-1.86545	0	0
orange1.1g034615m.g	orange1.1g034615m	100	AT1G75250.2	MYB_related	Cs1g24225	0	0	-2.80425	0
orange1.1g047042m.g	orange1.1g047042m	100	AT2G21650.1	MYB_related	Cs2g16510	-1.95581	0	0	0
orange1.1g047353m.g	orange1.1g047353m	100	AT5G56840.1	MYB_related	Cs4g13690	0	0	0	-3.91107
orange1.1g040811m.g	orange1.1g040811m	95.07	AT4G32730.2	MYB_related	Cs4g19840	0	0	0	3.83023
orange1.1g012625m.g	orange1.1g012625m	96.23	AT3G09600.1	MYB_related	Cs6g04060	0	0	0	-1.27765
orange1.1g019011m.g	orange1.1g019011m	75.45	AT5G17300.1	MYB_related	Cs6g16000	0	0	0	-2.489
orange1.1g047710m.g	orange1.1g047710m	100	AT4G27410.2	NAC	Cs1g06760	0	0	0	-3.6169
orange1.1g021910m.g	orange1.1g021910m	100	AT5G53950.1	NAC	Cs1g08000	3.54236	2.02983	2.74629	4.81571
orange1.1g045827m.g	orange1.1g045827m	98.37	AT1G01720.1	NAC	Cs1g08440	0	-1.8794	0	-2.5595
orange1.1g015575m.g	orange1.1g015575m	100	AT5G64530.1	NAC	Cs1g09510	0	0	-3.10588	0
orange1.1g017854m.g	orange1.1g017854m	59.64	AT3G18400.1	NAC	Cs1g09610	0	0	0	-2.32857
orange1.1g023190m.g	orange1.1g023190m	100	AT1G61110.1	NAC	Cs2g06460	-1.56156	0	0	0
orange1.1g017665m.g	orange1.1g017665m	97.25	AT1G01720.1	NAC	Cs3g19890	-1.97498	-2.21111	0	-4.92877
orange1.1g016542m.g	orange1.1g016542m	100	AT3G04070.1	NAC	Cs5g26130	0	0	0	-3.28865
orange1.1g028803m.g	orange1.1g028803m	99.74	AT5G18270.2	NAC	Cs5g26150	0	0	0	-2.31025
orange1.1g017142m.g	orange1.1g017142m	99.51	AT4G28530.1	NAC	Cs5g29650	0	0	0	-3.64545
orange1.1g026474m.g	orange1.1g026474m	94.69	AT5G22290.1	NAC	Cs7g22420	0	0	0	-2.44253
orange1.1g021081m.g	orange1.1g021081m	88.74	AT1G30500.2	NF-YA	Cs2g09780	0	0	0	-1.60682
orange1.1g019764m.g	orange1.1g021815m	99.69	AT5G06510.2	NF-YA	Cs6g13560	0	2.44087	0	0
orange1.1g036580m.g	orange1.1g036580m	97.73	AT5G12840.4	NF-YA	Cs7g01720	0	0	0	-2.06541
orange1.1g031594m.g	orange1.1g031641m	100	AT4G14540.1	NF-YB	Cs4g08780	0	0	0	-2.81628
orange1.1g017035m.g	orange1.1g017035m	100	AT5G23090.4	NF-YB	orange1.1t03762	0	0	0	-1.127
orange1.1g001971m.g	orange1.1g008080m	97.88	AT1G68840.2	RAV	Cs7g12870	0	-2.0852	-1.85366	0
orange1.1g046416m.g	orange1.1g046416m	99.4	AT3G60030.1	SBP	orange1.1t01758	-1.64742	0	0	0
orange1.1g022056m.g	orange1.1g022056m	97.16	AT2G42200.1	SBP	orange1.1t02265	0	0	0	-1.46693
orange1.1g048159m.g	orange1.1g048159m	99.67	AT1G62990.1	TALE	Cs5g10080	-1.48231	0	0	0
orange1.1g048727m.g	orange1.1g048727m	99.76	AT2G27990.1	TALE	Cs8g16180	0	0	0	3.88996
orange1.1g009174m.g	orange1.1g009174m	44.66	AT5G51910.2	TCP	Cs9g16600	0	0	0	-4.52521
orange1.1g011207m.g	orange1.1g011207m	99.82	AT1G76890.2	Trihelix	Cs4g06100	0	0	0	2.27679
orange1.1g035594m.g	orange1.1g035594m	98.79	AT3G10040.1	Trihelix	Cs6g15680	0	0	0	3.00082
orange1.1g039144m.g	orange1.1g039144m	97.63	AT3G18010.1	WOX	Cs2g16790	3.091	0	0	0
orange1.1g031482m.g	orange1.1g031482m	98.56	AT2G28610.1	WOX	Cs8g17610	0	2.83571	0	0
orange1.1g020291m.g	orange1.1g020291m	100	AT5G26170.1	WRKY	Cs4g05760	-2.58251	0	0	0
orange1.1g010802m.g	orange1.1g010802m	99.39	AT3G56400.1	WRKY	Cs6g10120	0	0	0	-3.65813
orange1.1g019404m.g	orange1.1g019404m	99.6	AT1G13960.1	WRKY	Cs6g21990	1.93004	0	0	0
orange1.1g023982m.g	orange1.1g025759m	100	AT4G31550.1	WRKY	Cs7g07140	-1.43053	0	0	0
orange1.1g020831m.g	orange1.1g020831m	98.6	AT4G01250.1	WRKY	orange1.1t01686	0	0	0	-6.0963
orange1.1g027215m.g	orange1.1g027837m	54.08	AT1G80840.1	WRKY	orange1.1t02759	-2.17211	0	0	0
orange1.1g043591m.g	orange1.1g043591m	100	AT2G45190.1	YABBY	orange1.1t00208	0	0	0	1.49535
		100	AT3G28917.1	ZF-HD	Cs6g21230	-2.72427	0	0	0
