# Supplementary material for: Transcriptomic and metabolomic changes associated with the induction and initiation of juice sacs in citrus fruit
Source: Planta. 2026 May 5;263(6):149. doi: 10.1007/s00425-026-05008-9 (PMC13144201; doi:10.1007/s00425-026-05008-9)
Supplement: Supplementary file 10 — Supplementary file10 (XLSX 24 KB) [file 425_2026_5008_MOESM10_ESM.xlsx]

## Sheet: Sheet1
Online Resource 10 summary of the WGCNA.
Group	module name	Number of genes	edges	% of total DEG	number of TFs	% of gene on module
G1	blue	235	29490	10.0642	19	8.08511
	turquoise	339	69150	14.5182	15	4.42478
	royalblue	42	986	1.79872	3	7.14286
	tan	67	1854	2.86938	5	7.46269
	lightgreen	51	1116	2.18415	2	3.92157
	purple	72	2126	3.08351	7	9.72222
G2	salmon	57	1116	2.44111	4	7.01754
	darkturquoise	33	624	1.41328	3	9.09091
	green	95	3690	4.06852	5	5.26316
G3	darkred	42	920	1.79872	2	4.7619
	black	83	2162	3.5546	6	7.22892
	lightcyan	51	1180	2.18415	6	11.7647
G4	magenta	75	2452	3.21199	4	5.33333
	darkgreen	38	586	1.62741	2	5.26316
	greenyellow	68	3134	2.91221	1	1.47059
	lightyellow	46	1344	1.97002	0	0
	brown	176	17858	7.53747	9	5.11364
	red	95	4634	4.06852	11	11.5789
	cyan	57	1960	2.44111	1	1.75439
	pink	79	3932	3.3833	2	2.53165
	grey60	51	983	2.18415	7	13.7255
	midnightblue	54	1964	2.31263	2	3.7037
	yellow	151	14556	6.46681	6	3.97351
	Total	2057	167817	88.1	122	5.9
