# Supplementary material for: Transcriptomic and metabolomic changes associated with the induction and initiation of juice sacs in citrus fruit
Source: Planta. 2026 May 5;263(6):149. doi: 10.1007/s00425-026-05008-9 (PMC13144201; doi:10.1007/s00425-026-05008-9)
Supplement: Supplementary file 12 — Supplementary file12 (PDF 386 KB) [file 425_2026_5008_MOESM12_ESM.xlsx]

## Sheet: WGCAN-Edges
Online Resource 12 Genes edges by module network.
ID-TF	group	ME	#edge in ME (pearson 0.8)
Cs1g01320-ERF	G1	blue	160
Cs1g02310-bZIP	G1	blue	175
Cs1g05910	G1	blue	99
Cs1g06580	G1	blue	80
Cs1g07630	G1	blue	177
Cs1g10680	G1	blue	174
Cs1g14160	G1	blue	173
Cs1g14420	G1	blue	173
Cs1g16590	G1	blue	173
Cs1g17890	G1	blue	177
Cs1g19730	G1	blue	59
Cs1g19740	G1	blue	159
Cs1g19770	G1	blue	162
Cs1g19890	G1	blue	161
Cs1g20590	G1	blue	175
Cs1g20600	G1	blue	175
Cs1g21160-HD-ZIP	G1	blue	174
Cs1g21340	G1	blue	159
Cs1g22480	G1	blue	2
Cs1g22640	G1	blue	173
Cs1g23600	G1	blue	145
Cs1g23760-HD-ZIP	G1	blue	165
Cs1g24445	G1	blue	181
Cs1g25120	G1	blue	155
Cs2g01760	G1	blue	172
Cs2g02100	G1	blue	176
Cs2g03500	G1	blue	160
Cs2g04710	G1	blue	174
Cs2g05690	G1	blue	163
Cs2g05980	G1	blue	71
Cs2g06620	G1	blue	40
Cs2g07350	G1	blue	170
Cs2g10690	G1	blue	174
Cs2g11540	G1	blue	167
Cs2g11800	G1	blue	166
Cs2g12670	G1	blue	179
Cs2g13530	G1	blue	4
Cs2g14530	G1	blue	7
Cs2g16590	G1	blue	18
Cs2g16710	G1	blue	132
Cs2g17530	G1	blue	131
Cs2g18270	G1	blue	172
Cs2g18600	G1	blue	165
Cs2g18950	G1	blue	174
Cs2g19380	G1	blue	25
Cs2g19400	G1	blue	41
Cs2g21140	G1	blue	7
Cs2g22820	G1	blue	153
Cs2g22840	G1	blue	173
Cs2g28720	G1	blue	2
Cs3g01120	G1	blue	166
Cs3g03250	G1	blue	65
Cs3g04540	G1	blue	170
Cs3g05800	G1	blue	180
Cs3g06830	G1	blue	55
Cs3g06840	G1	blue	163
Cs3g09100	G1	blue	26
Cs3g09140	G1	blue	166
Cs3g10590	G1	blue	134
Cs3g10840	G1	blue	16
Cs3g11930	G1	blue	166
Cs3g14880	G1	blue	136
Cs3g15040	G1	blue	169
Cs3g16200	G1	blue	178
Cs3g17130	G1	blue	5
Cs3g18390	G1	blue	14
Cs3g18470-ERF	G1	blue	41
Cs3g18840	G1	blue	25
Cs3g19750	G1	blue	178
Cs3g20410	G1	blue	0
Cs3g20470	G1	blue	186
Cs3g21280	G1	blue	54
Cs3g21630	G1	blue	152
Cs3g22950	G1	blue	179
Cs3g23100	G1	blue	172
Cs3g26740	G1	blue	15
Cs3g27220	G1	blue	144
Cs4g02730	G1	blue	148
Cs4g03860	G1	blue	128
Cs4g04150	G1	blue	171
Cs4g04940	G1	blue	152
Cs4g05190	G1	blue	171
Cs4g05340	G1	blue	11
Cs4g09530	G1	blue	168
Cs4g09690	G1	blue	165
Cs4g09870	G1	blue	137
Cs4g10680	G1	blue	139
Cs4g11200	G1	blue	172
Cs4g11450	G1	blue	42
Cs4g15280	G1	blue	171
Cs4g18540	G1	blue	108
Cs5g01480-HD-ZIP	G1	blue	171
Cs5g02000	G1	blue	28
Cs5g02310	G1	blue	167
Cs5g03820	G1	blue	140
Cs5g04120	G1	blue	33
Cs5g04600	G1	blue	0
Cs5g05790	G1	blue	161
Cs5g05840	G1	blue	172
Cs5g06920	G1	blue	171
Cs5g08420	G1	blue	55
Cs5g08860	G1	blue	167
Cs5g12520	G1	blue	179
Cs5g14880	G1	blue	158
Cs5g16290	G1	blue	29
Cs5g16770	G1	blue	138
Cs5g17520	G1	blue	180
Cs5g22950	G1	blue	159
Cs5g25290	G1	blue	6
Cs5g25840	G1	blue	140
Cs5g26130-NAC	G1	blue	121
Cs5g26150-NAC	G1	blue	174
Cs5g26220	G1	blue	177
Cs5g26880	G1	blue	165
Cs5g27470	G1	blue	131
Cs5g28320	G1	blue	163
Cs5g30890	G1	blue	21
Cs5g32030	G1	blue	117
Cs5g32160	G1	blue	39
Cs5g33060	G1	blue	182
Cs5g34690	G1	blue	165
Cs6g02710	G1	blue	75
Cs6g05550	G1	blue	144
Cs6g07390-MYB	G1	blue	13
Cs6g08320	G1	blue	21
Cs6g08350	G1	blue	12
Cs6g08360	G1	blue	23
Cs6g08695	G1	blue	179
Cs6g09040-GRAS	G1	blue	114
Cs6g10120-WRKY	G1	blue	153
Cs6g10270	G1	blue	139
Cs6g10280	G1	blue	156
Cs6g12510	G1	blue	144
Cs6g14020	G1	blue	169
Cs6g14680	G1	blue	95
Cs6g16640	G1	blue	177
Cs6g16810	G1	blue	176
Cs6g17090	G1	blue	159
Cs6g17560	G1	blue	153
Cs6g17740	G1	blue	169
Cs6g18870	G1	blue	168
Cs6g19205	G1	blue	165
Cs6g19210	G1	blue	150
Cs6g21080	G1	blue	163
Cs6g21270	G1	blue	161
Cs6g21290	G1	blue	160
Cs7g01720-NF-YA	G1	blue	182
Cs7g02560	G1	blue	159
Cs7g02570	G1	blue	173
Cs7g03040	G1	blue	109
Cs7g04830	G1	blue	168
Cs7g05590	G1	blue	42
Cs7g05820	G1	blue	167
Cs7g06830	G1	blue	144
Cs7g07200	G1	blue	154
Cs7g08030-C2H2	G1	blue	43
Cs7g08840	G1	blue	176
Cs7g09250	G1	blue	178
Cs7g10680	G1	blue	166
Cs7g11560	G1	blue	146
Cs7g12920	G1	blue	159
Cs7g12960	G1	blue	169
Cs7g15250	G1	blue	176
Cs7g16680	G1	blue	1
Cs7g19440	G1	blue	171
Cs7g21860	G1	blue	168
Cs7g23510	G1	blue	9
Cs7g23590	G1	blue	3
Cs7g26170	G1	blue	147
Cs7g29380	G1	blue	171
Cs7g31180	G1	blue	167
Cs7g31410	G1	blue	19
Cs7g31420	G1	blue	42
Cs7g31590	G1	blue	168
Cs8g01040	G1	blue	171
Cs8g02510	G1	blue	5
Cs8g05750	G1	blue	94
Cs8g06020-bZIP	G1	blue	158
Cs8g06680	G1	blue	87
Cs8g07210	G1	blue	167
Cs8g07520	G1	blue	118
Cs8g08720-DBB	G1	blue	3
Cs8g14110	G1	blue	149
Cs8g14690	G1	blue	61
Cs8g15610	G1	blue	104
Cs8g17310	G1	blue	136
Cs8g18490	G1	blue	146
Cs8g18820	G1	blue	146
Cs8g19120	G1	blue	161
Cs8g20050	G1	blue	171
Cs8g20620	G1	blue	157
Cs9g04210	G1	blue	129
Cs9g08070	G1	blue	24
Cs9g09450	G1	blue	173
Cs9g10540	G1	blue	129
Cs9g10710	G1	blue	26
Cs9g12390	G1	blue	169
Cs9g15450	G1	blue	15
Cs9g16600-TCP	G1	blue	19
Cs9g16660	G1	blue	180
Cs9g16670	G1	blue	176
Cs9g16680	G1	blue	173
Cs9g16690	G1	blue	179
Cs9g17220	G1	blue	101
orange1.1t00340	G1	blue	170
orange1.1t00371	G1	blue	8
orange1.1t00488	G1	blue	56
orange1.1t00522	G1	blue	178
orange1.1t00544-HD-ZIP	G1	blue	179
orange1.1t00556	G1	blue	58
orange1.1t00627	G1	blue	131
orange1.1t00628	G1	blue	141
orange1.1t00769	G1	blue	170
orange1.1t00801	G1	blue	174
orange1.1t01148	G1	blue	148
orange1.1t01471	G1	blue	150
orange1.1t01675	G1	blue	130
orange1.1t01686-WRKY	G1	blue	159
orange1.1t01745	G1	blue	16
orange1.1t01790	G1	blue	164
orange1.1t02092	G1	blue	171
orange1.1t02547-HD-ZIP	G1	blue	125
orange1.1t02758	G1	blue	126
orange1.1t02771	G1	blue	51
orange1.1t02791	G1	blue	165
orange1.1t03078	G1	blue	94
orange1.1t03228	G1	blue	151
orange1.1t03265	G1	blue	178
orange1.1t03329	G1	blue	183
orange1.1t03470	G1	blue	174
orange1.1t03591	G1	blue	170
orange1.1t03595	G1	blue	148
orange1.1t03757	G1	blue	110
orange1.1t04032	G1	blue	13
orange1.1t05126	G1	blue	88
Cs1g07950-ERF	G1	lightgreen	16
Cs1g20270	G1	lightgreen	12
Cs1g23590	G1	lightgreen	30
Cs1g26375	G1	lightgreen	24
Cs1g26470	G1	lightgreen	32
Cs2g01310	G1	lightgreen	8
Cs2g07410	G1	lightgreen	11
Cs2g16150	G1	lightgreen	45
Cs2g19320	G1	lightgreen	15
Cs2g28060	G1	lightgreen	22
Cs3g03390	G1	lightgreen	13
Cs3g07770	G1	lightgreen	27
Cs3g13790	G1	lightgreen	17
Cs3g15800	G1	lightgreen	37
Cs3g16280	G1	lightgreen	18
Cs4g01010	G1	lightgreen	20
Cs4g02585	G1	lightgreen	23
Cs4g04300	G1	lightgreen	23
Cs4g05450	G1	lightgreen	16
Cs4g06690	G1	lightgreen	2
Cs4g08090	G1	lightgreen	16
Cs4g08800	G1	lightgreen	14
Cs4g11370	G1	lightgreen	23
Cs4g17780	G1	lightgreen	27
Cs4g18390	G1	lightgreen	33
Cs5g06430	G1	lightgreen	33
Cs5g12625	G1	lightgreen	39
Cs5g24900	G1	lightgreen	18
Cs5g30100	G1	lightgreen	0
Cs6g07980	G1	lightgreen	36
Cs6g12720	G1	lightgreen	28
Cs6g16160	G1	lightgreen	14
Cs6g19340	G1	lightgreen	16
Cs6g21420	G1	lightgreen	25
Cs7g03420	G1	lightgreen	26
Cs7g07160	G1	lightgreen	28
Cs7g11790	G1	lightgreen	26
Cs7g12870-RAV	G1	lightgreen	24
Cs7g25720	G1	lightgreen	36
Cs7g26530	G1	lightgreen	36
Cs7g27210	G1	lightgreen	13
Cs8g11560	G1	lightgreen	22
Cs8g18830	G1	lightgreen	17
orange1.1t00219	G1	lightgreen	18
orange1.1t01626	G1	lightgreen	24
orange1.1t02550	G1	lightgreen	16
orange1.1t03155	G1	lightgreen	11
orange1.1t03164	G1	lightgreen	21
orange1.1t04182	G1	lightgreen	12
orange1.1t04407	G1	lightgreen	23
orange1.1t04447	G1	lightgreen	30
Cs1g03440	G1	purple	52
Cs1g06360	G1	purple	26
Cs1g08440-NAC	G1	purple	50
Cs1g08620	G1	purple	9
Cs2g04980	G1	purple	39
Cs2g06200	G1	purple	13
Cs2g06640	G1	purple	17
Cs2g06840	G1	purple	52
Cs2g08310	G1	purple	40
Cs2g11770	G1	purple	22
Cs2g20780	G1	purple	35
Cs2g21150	G1	purple	33
Cs2g22200	G1	purple	1
Cs2g22260	G1	purple	45
Cs2g24290	G1	purple	31
Cs2g29780	G1	purple	47
Cs3g15900-C2H2	G1	purple	48
Cs3g18050	G1	purple	43
Cs3g18060	G1	purple	45
Cs3g18140	G1	purple	29
Cs3g23180	G1	purple	20
Cs3g23540	G1	purple	11
Cs4g02450	G1	purple	20
Cs4g04930	G1	purple	30
Cs4g08360	G1	purple	41
Cs4g08550	G1	purple	29
Cs4g09080	G1	purple	35
Cs4g11690	G1	purple	22
Cs4g17960	G1	purple	25
Cs4g18570	G1	purple	14
Cs5g05310	G1	purple	31
Cs5g06140	G1	purple	6
Cs5g13150	G1	purple	38
Cs5g19700	G1	purple	38
Cs5g22080	G1	purple	26
Cs5g27300	G1	purple	27
Cs5g29870-ERF	G1	purple	16
Cs6g03790	G1	purple	36
Cs6g06830	G1	purple	43
Cs6g12480	G1	purple	43
Cs6g15880	G1	purple	19
Cs6g20270	G1	purple	13
Cs6g21320	G1	purple	42
Cs7g01360	G1	purple	34
Cs7g15470	G1	purple	19
Cs7g27290	G1	purple	53
Cs7g31360	G1	purple	32
Cs8g02450	G1	purple	17
Cs8g04160	G1	purple	31
Cs8g04930	G1	purple	48
Cs8g05000-MYB	G1	purple	33
Cs8g09090	G1	purple	49
Cs8g16800	G1	purple	44
Cs8g17360	G1	purple	33
Cs8g20420	G1	purple	35
Cs9g06670	G1	purple	44
Cs9g07750	G1	purple	33
Cs9g10480-MYB	G1	purple	39
Cs9g12710	G1	purple	7
Cs9g19350	G1	purple	7
orange1.1t00071	G1	purple	17
orange1.1t00402	G1	purple	37
orange1.1t00450	G1	purple	21
orange1.1t01758-SBP	G1	purple	27
orange1.1t01937	G1	purple	40
orange1.1t02385	G1	purple	38
orange1.1t02662	G1	purple	39
orange1.1t02759-WRKY	G1	purple	9
orange1.1t02887	G1	purple	1
orange1.1t03262	G1	purple	6
orange1.1t04139	G1	purple	30
orange1.1t04327	G1	purple	1
Cs1g13950	G1	royalblue	4
Cs1g14310	G1	royalblue	7
Cs1g20130	G1	royalblue	27
Cs1g24370	G1	royalblue	27
Cs2g02520	G1	royalblue	26
Cs2g03810	G1	royalblue	2
Cs2g05520	G1	royalblue	10
Cs2g30320	G1	royalblue	32
Cs3g13430	G1	royalblue	33
Cs3g19060	G1	royalblue	23
Cs3g23150	G1	royalblue	28
Cs3g23670	G1	royalblue	29
Cs3g26520	G1	royalblue	24
Cs4g03180	G1	royalblue	31
Cs4g11300	G1	royalblue	23
Cs4g11870	G1	royalblue	33
Cs4g15980	G1	royalblue	15
Cs4g17750	G1	royalblue	5
Cs4g20130	G1	royalblue	30
Cs5g03150	G1	royalblue	33
Cs5g03760	G1	royalblue	11
Cs5g27230	G1	royalblue	25
Cs6g06590	G1	royalblue	31
Cs6g08260	G1	royalblue	30
Cs6g17880	G1	royalblue	24
Cs7g10630	G1	royalblue	11
Cs7g22420-NAC	G1	royalblue	29
Cs7g26270	G1	royalblue	32
Cs7g30820	G1	royalblue	29
Cs8g18540	G1	royalblue	25
Cs9g02510-CAMTA	G1	royalblue	7
Cs9g05750	G1	royalblue	31
Cs9g13610-ERF	G1	royalblue	28
Cs9g14690	G1	royalblue	33
Cs9g15060	G1	royalblue	22
orange1.1t00282	G1	royalblue	31
orange1.1t01034	G1	royalblue	26
orange1.1t01772	G1	royalblue	15
orange1.1t01827	G1	royalblue	31
orange1.1t01941	G1	royalblue	26
orange1.1t02178	G1	royalblue	21
orange1.1t03382	G1	royalblue	26
Cs1g08720-ERF	G1	tan	25
Cs1g08810	G1	tan	31
Cs1g15730-MYB_related	G1	tan	0
Cs1g16730	G1	tan	34
Cs1g17550	G1	tan	21
Cs1g22020	G1	tan	23
Cs1g22180	G1	tan	1
Cs1g23400	G1	tan	35
Cs1g24440	G1	tan	21
Cs2g01090	G1	tan	36
Cs2g03230	G1	tan	22
Cs2g05605	G1	tan	48
Cs2g11980	G1	tan	18
Cs2g14070	G1	tan	0
Cs2g16260	G1	tan	29
Cs2g18170	G1	tan	27
Cs2g19680	G1	tan	16
Cs2g21460	G1	tan	40
Cs2g22650	G1	tan	55
Cs3g16440	G1	tan	45
Cs3g17410	G1	tan	24
Cs3g18180	G1	tan	9
Cs3g19890-NAC	G1	tan	41
Cs3g23070-MYB	G1	tan	24
Cs3g25310	G1	tan	40
Cs4g06030	G1	tan	24
Cs5g03600	G1	tan	1
Cs5g04270	G1	tan	22
Cs5g06360	G1	tan	31
Cs5g09980	G1	tan	51
Cs5g10280	G1	tan	9
Cs5g15450	G1	tan	26
Cs5g15460	G1	tan	18
Cs5g27940	G1	tan	29
Cs5g29930	G1	tan	36
Cs5g32110	G1	tan	34
Cs5g33500	G1	tan	3
Cs5g34450	G1	tan	15
Cs6g03820	G1	tan	34
Cs6g05110	G1	tan	24
Cs6g06850	G1	tan	28
Cs6g07490	G1	tan	34
Cs6g09730	G1	tan	36
Cs6g11080	G1	tan	23
Cs6g15060	G1	tan	36
Cs6g16200	G1	tan	24
Cs6g17060	G1	tan	34
Cs6g17760	G1	tan	30
Cs6g18090	G1	tan	38
Cs6g18680	G1	tan	48
Cs6g20630	G1	tan	31
Cs7g04120	G1	tan	42
Cs7g12600	G1	tan	8
Cs7g12610	G1	tan	13
Cs7g18780	G1	tan	34
Cs7g31640	G1	tan	47
Cs8g03660	G1	tan	23
Cs8g05320	G1	tan	30
Cs8g09655	G1	tan	22
Cs8g16860	G1	tan	38
Cs8g16980	G1	tan	34
Cs8g18710-GRAS	G1	tan	39
Cs8g19720	G1	tan	31
Cs9g17480	G1	tan	29
orange1.1t01514	G1	tan	0
orange1.1t02573	G1	tan	44
orange1.1t03813	G1	tan	36
Cs1g02840	G1	turquoise	197
Cs1g02910	G1	turquoise	286
Cs1g03710	G1	turquoise	229
Cs1g05090	G1	turquoise	285
Cs1g05770	G1	turquoise	252
Cs1g06310	G1	turquoise	279
Cs1g06740	G1	turquoise	285
Cs1g06880	G1	turquoise	6
Cs1g09610-NAC	G1	turquoise	198
Cs1g11860	G1	turquoise	272
Cs1g12580	G1	turquoise	244
Cs1g12710	G1	turquoise	144
Cs1g12850	G1	turquoise	187
Cs1g13640	G1	turquoise	260
Cs1g14400	G1	turquoise	266
Cs1g14450	G1	turquoise	236
Cs1g15360-bHLH	G1	turquoise	16
Cs1g15720	G1	turquoise	14
Cs1g18190	G1	turquoise	19
Cs1g19160	G1	turquoise	206
Cs1g20420	G1	turquoise	235
Cs1g20610	G1	turquoise	223
Cs1g20790	G1	turquoise	29
Cs1g20870	G1	turquoise	238
Cs1g21130	G1	turquoise	273
Cs1g21660	G1	turquoise	42
Cs1g21950	G1	turquoise	272
Cs1g22200	G1	turquoise	275
Cs1g22620	G1	turquoise	244
Cs1g22670	G1	turquoise	197
Cs1g23550	G1	turquoise	281
Cs1g24320	G1	turquoise	277
Cs1g24330	G1	turquoise	242
Cs1g25115	G1	turquoise	246
Cs2g01050	G1	turquoise	244
Cs2g01750	G1	turquoise	82
Cs2g01840	G1	turquoise	243
Cs2g01940	G1	turquoise	171
Cs2g04500	G1	turquoise	257
Cs2g05750-Dof	G1	turquoise	95
Cs2g06180	G1	turquoise	258
Cs2g06360	G1	turquoise	255
Cs2g06960	G1	turquoise	256
Cs2g07110	G1	turquoise	136
Cs2g08210	G1	turquoise	26
Cs2g09780-NF-YA	G1	turquoise	280
Cs2g09800	G1	turquoise	57
Cs2g10460	G1	turquoise	115
Cs2g10650	G1	turquoise	247
Cs2g10960	G1	turquoise	279
Cs2g12210	G1	turquoise	64
Cs2g13800	G1	turquoise	242
Cs2g15720	G1	turquoise	246
Cs2g16620	G1	turquoise	5
Cs2g17640	G1	turquoise	234
Cs2g19040	G1	turquoise	256
Cs2g20140	G1	turquoise	203
Cs2g20890	G1	turquoise	200
Cs2g21120	G1	turquoise	266
Cs2g22130-GRAS	G1	turquoise	194
Cs2g22380	G1	turquoise	5
Cs2g22390	G1	turquoise	279
Cs2g23280-bHLH	G1	turquoise	256
Cs2g25310	G1	turquoise	248
Cs2g26930	G1	turquoise	8
Cs2g27980	G1	turquoise	159
Cs2g29080	G1	turquoise	254
Cs2g29480	G1	turquoise	260
Cs2g30270	G1	turquoise	68
Cs2g30480	G1	turquoise	178
Cs2g31220	G1	turquoise	220
Cs3g01060	G1	turquoise	3
Cs3g03680	G1	turquoise	277
Cs3g06180	G1	turquoise	166
Cs3g06440	G1	turquoise	143
Cs3g06680	G1	turquoise	268
Cs3g07850	G1	turquoise	248
Cs3g09875	G1	turquoise	167
Cs3g11320	G1	turquoise	243
Cs3g11590	G1	turquoise	271
Cs3g11700	G1	turquoise	255
Cs3g12520	G1	turquoise	97
Cs3g13080	G1	turquoise	54
Cs3g13110	G1	turquoise	287
Cs3g14000	G1	turquoise	120
Cs3g14410	G1	turquoise	290
Cs3g14440	G1	turquoise	270
Cs3g14550	G1	turquoise	40
Cs3g14770	G1	turquoise	232
Cs3g15350	G1	turquoise	235
Cs3g15460	G1	turquoise	248
Cs3g15540	G1	turquoise	238
Cs3g15750	G1	turquoise	263
Cs3g15865	G1	turquoise	278
Cs3g16090	G1	turquoise	277
Cs3g17520	G1	turquoise	268
Cs3g18480	G1	turquoise	252
Cs3g18610	G1	turquoise	24
Cs3g20040	G1	turquoise	265
Cs3g21500	G1	turquoise	279
Cs3g22020	G1	turquoise	277
Cs3g22110	G1	turquoise	94
Cs3g23890	G1	turquoise	266
Cs3g24810	G1	turquoise	274
Cs3g25000	G1	turquoise	260
Cs3g25300	G1	turquoise	250
Cs3g25420	G1	turquoise	260
Cs3g25520	G1	turquoise	171
Cs3g25930	G1	turquoise	243
Cs3g26690	G1	turquoise	267
Cs3g27240	G1	turquoise	286
Cs3g27280	G1	turquoise	261
Cs4g01270	G1	turquoise	172
Cs4g01600	G1	turquoise	283
Cs4g02410	G1	turquoise	263
Cs4g02460	G1	turquoise	255
Cs4g03020	G1	turquoise	255
Cs4g03710	G1	turquoise	191
Cs4g03720	G1	turquoise	136
Cs4g04270	G1	turquoise	251
Cs4g04550	G1	turquoise	269
Cs4g05490	G1	turquoise	271
Cs4g05900	G1	turquoise	243
Cs4g06260	G1	turquoise	7
Cs4g06860	G1	turquoise	64
Cs4g07310	G1	turquoise	255
Cs4g07790	G1	turquoise	249
Cs4g08740	G1	turquoise	259
Cs4g09580	G1	turquoise	38
Cs4g09810	G1	turquoise	261
Cs4g10310	G1	turquoise	269
Cs4g11100	G1	turquoise	237
Cs4g11190	G1	turquoise	263
Cs4g12400	G1	turquoise	15
Cs4g13690-MYB_related	G1	turquoise	0
Cs4g15710	G1	turquoise	233
Cs4g15860	G1	turquoise	193
Cs4g17900	G1	turquoise	234
Cs4g18080	G1	turquoise	191
Cs4g18560	G1	turquoise	184
Cs4g18920	G1	turquoise	161
Cs5g02010	G1	turquoise	283
Cs5g04290-HD-ZIP	G1	turquoise	271
Cs5g05240	G1	turquoise	253
Cs5g06060	G1	turquoise	16
Cs5g06370	G1	turquoise	278
Cs5g07250	G1	turquoise	269
Cs5g08590	G1	turquoise	7
Cs5g08600	G1	turquoise	11
Cs5g09330	G1	turquoise	136
Cs5g09360	G1	turquoise	279
Cs5g10930	G1	turquoise	236
Cs5g11020	G1	turquoise	272
Cs5g11210	G1	turquoise	264
Cs5g13890	G1	turquoise	233
Cs5g13960	G1	turquoise	232
Cs5g15000	G1	turquoise	235
Cs5g15120	G1	turquoise	243
Cs5g16360	G1	turquoise	37
Cs5g17570	G1	turquoise	173
Cs5g21000	G1	turquoise	276
Cs5g22280	G1	turquoise	4
Cs5g23120	G1	turquoise	269
Cs5g24360	G1	turquoise	212
Cs5g24490	G1	turquoise	133
Cs5g25140	G1	turquoise	14
Cs5g25370	G1	turquoise	72
Cs5g26720	G1	turquoise	274
Cs5g27370	G1	turquoise	270
Cs5g28250	G1	turquoise	251
Cs5g29650-NAC	G1	turquoise	251
Cs5g30810	G1	turquoise	8
Cs5g31630	G1	turquoise	264
Cs5g32720	G1	turquoise	2
Cs5g33270	G1	turquoise	1
Cs5g33720	G1	turquoise	264
Cs5g34270	G1	turquoise	247
Cs5g34390	G1	turquoise	138
Cs6g01850	G1	turquoise	265
Cs6g03940	G1	turquoise	241
Cs6g06310	G1	turquoise	259
Cs6g06320	G1	turquoise	240
Cs6g06660	G1	turquoise	234
Cs6g08190	G1	turquoise	232
Cs6g08280	G1	turquoise	194
Cs6g08900	G1	turquoise	257
Cs6g09530	G1	turquoise	10
Cs6g09960	G1	turquoise	245
Cs6g10640	G1	turquoise	258
Cs6g11720	G1	turquoise	220
Cs6g11935	G1	turquoise	255
Cs6g13330	G1	turquoise	274
Cs6g14550	G1	turquoise	248
Cs6g14840	G1	turquoise	264
Cs6g15860	G1	turquoise	207
Cs6g16000-MYB_related	G1	turquoise	0
Cs6g17040	G1	turquoise	67
Cs6g17200	G1	turquoise	281
Cs6g17950	G1	turquoise	262
Cs6g18200	G1	turquoise	278
Cs6g19820	G1	turquoise	246
Cs6g20360	G1	turquoise	72
Cs6g21330	G1	turquoise	19
Cs6g21340	G1	turquoise	249
Cs6g21820	G1	turquoise	122
Cs7g01100	G1	turquoise	202
Cs7g01750	G1	turquoise	263
Cs7g02090	G1	turquoise	280
Cs7g03150	G1	turquoise	250
Cs7g03370	G1	turquoise	249
Cs7g03670-Dof	G1	turquoise	246
Cs7g03720	G1	turquoise	246
Cs7g03880	G1	turquoise	247
Cs7g04280	G1	turquoise	188
Cs7g05550	G1	turquoise	1
Cs7g06270	G1	turquoise	192
Cs7g06520	G1	turquoise	248
Cs7g06880	G1	turquoise	16
Cs7g07540	G1	turquoise	219
Cs7g08640	G1	turquoise	278
Cs7g08670	G1	turquoise	173
Cs7g08770	G1	turquoise	83
Cs7g09270	G1	turquoise	263
Cs7g09440	G1	turquoise	213
Cs7g09670	G1	turquoise	255
Cs7g10710	G1	turquoise	278
Cs7g10740	G1	turquoise	133
Cs7g10790	G1	turquoise	105
Cs7g11170	G1	turquoise	232
Cs7g13810	G1	turquoise	204
Cs7g15740	G1	turquoise	286
Cs7g15790	G1	turquoise	129
Cs7g17630	G1	turquoise	275
Cs7g18800	G1	turquoise	252
Cs7g19250	G1	turquoise	249
Cs7g19420	G1	turquoise	253
Cs7g20460	G1	turquoise	260
Cs7g23240	G1	turquoise	273
Cs7g23820	G1	turquoise	250
Cs7g24200	G1	turquoise	217
Cs7g28340	G1	turquoise	207
Cs7g29530	G1	turquoise	162
Cs7g30700	G1	turquoise	12
Cs7g31800	G1	turquoise	239
Cs7g32250	G1	turquoise	260
Cs7g32470	G1	turquoise	195
Cs8g01700	G1	turquoise	108
Cs8g02300	G1	turquoise	276
Cs8g02560	G1	turquoise	281
Cs8g02760	G1	turquoise	250
Cs8g02770	G1	turquoise	261
Cs8g03710	G1	turquoise	253
Cs8g04660	G1	turquoise	265
Cs8g06820	G1	turquoise	187
Cs8g08280	G1	turquoise	194
Cs8g08680	G1	turquoise	233
Cs8g08710	G1	turquoise	280
Cs8g08800	G1	turquoise	272
Cs8g10010	G1	turquoise	95
Cs8g10030	G1	turquoise	280
Cs8g13286	G1	turquoise	222
Cs8g16540	G1	turquoise	258
Cs8g16610	G1	turquoise	129
Cs8g16640	G1	turquoise	232
Cs8g17450	G1	turquoise	208
Cs8g18020	G1	turquoise	194
Cs8g18360	G1	turquoise	184
Cs8g18920	G1	turquoise	258
Cs8g20410	G1	turquoise	74
Cs8g20610	G1	turquoise	237
Cs8g20980	G1	turquoise	182
Cs9g01250	G1	turquoise	275
Cs9g01710	G1	turquoise	249
Cs9g01970	G1	turquoise	238
Cs9g02100	G1	turquoise	263
Cs9g02190	G1	turquoise	218
Cs9g02990	G1	turquoise	262
Cs9g03785	G1	turquoise	269
Cs9g04980	G1	turquoise	282
Cs9g05320	G1	turquoise	45
Cs9g05400	G1	turquoise	55
Cs9g06690	G1	turquoise	260
Cs9g06700	G1	turquoise	254
Cs9g06710	G1	turquoise	258
Cs9g07420	G1	turquoise	251
Cs9g07630	G1	turquoise	257
Cs9g07680	G1	turquoise	211
Cs9g08100	G1	turquoise	8
Cs9g09070	G1	turquoise	277
Cs9g10520	G1	turquoise	257
Cs9g11170	G1	turquoise	197
Cs9g11760	G1	turquoise	258
Cs9g12400	G1	turquoise	83
Cs9g12460	G1	turquoise	266
Cs9g16760	G1	turquoise	269
Cs9g16890	G1	turquoise	267
Cs9g17230	G1	turquoise	205
Cs9g17250	G1	turquoise	256
Cs9g17620	G1	turquoise	227
Cs9g17630	G1	turquoise	32
Cs9g18470	G1	turquoise	271
Cs9g18920	G1	turquoise	257
orange1.1t00001	G1	turquoise	30
orange1.1t00442	G1	turquoise	260
orange1.1t00449	G1	turquoise	211
orange1.1t00453-bZIP	G1	turquoise	258
orange1.1t00745	G1	turquoise	181
orange1.1t00804	G1	turquoise	267
orange1.1t01115	G1	turquoise	282
orange1.1t01118	G1	turquoise	263
orange1.1t01367-FAR1	G1	turquoise	34
orange1.1t01432	G1	turquoise	195
orange1.1t01767	G1	turquoise	279
orange1.1t01934	G1	turquoise	18
orange1.1t02242	G1	turquoise	249
orange1.1t02243	G1	turquoise	212
orange1.1t02265-SBP	G1	turquoise	254
orange1.1t02481	G1	turquoise	268
orange1.1t02570	G1	turquoise	229
orange1.1t02608	G1	turquoise	264
orange1.1t02676	G1	turquoise	273
orange1.1t02763	G1	turquoise	230
orange1.1t02937	G1	turquoise	281
orange1.1t03005	G1	turquoise	177
orange1.1t03268	G1	turquoise	248
orange1.1t03479	G1	turquoise	161
orange1.1t03578	G1	turquoise	255
orange1.1t03744	G1	turquoise	28
orange1.1t03762-NF-YB	G1	turquoise	212
orange1.1t03769	G1	turquoise	4
orange1.1t03917	G1	turquoise	270
orange1.1t03953	G1	turquoise	267
orange1.1t04009	G1	turquoise	8
orange1.1t04057	G1	turquoise	272
orange1.1t04404	G1	turquoise	243
orange1.1t04550	G1	turquoise	243
orange1.1t04585	G1	turquoise	251
orange1.1t05190	G1	turquoise	278
orange1.1t06022	G1	turquoise	275
Cs1g06010	G2	darkturquoise	27
Cs1g06020	G2	darkturquoise	29
Cs1g06230	G2	darkturquoise	21
Cs1g15390	G2	darkturquoise	17
Cs1g21610	G2	darkturquoise	26
Cs2g07090	G2	darkturquoise	23
Cs2g29090	G2	darkturquoise	8
Cs3g19840	G2	darkturquoise	10
Cs3g21660-ERF	G2	darkturquoise	19
Cs3g25230-bZIP	G2	darkturquoise	27
Cs4g04470	G2	darkturquoise	23
Cs4g04920	G2	darkturquoise	22
Cs4g18790	G2	darkturquoise	24
Cs4g19740	G2	darkturquoise	22
Cs5g04250	G2	darkturquoise	28
Cs5g04260	G2	darkturquoise	27
Cs5g04870	G2	darkturquoise	17
Cs5g09780	G2	darkturquoise	0
Cs5g26650	G2	darkturquoise	0
Cs5g27290	G2	darkturquoise	14
Cs6g07190	G2	darkturquoise	22
Cs6g09540	G2	darkturquoise	17
Cs6g18580	G2	darkturquoise	12
Cs6g20120	G2	darkturquoise	19
Cs6g21230-ZF-HD	G2	darkturquoise	13
Cs7g11890	G2	darkturquoise	20
Cs8g14280	G2	darkturquoise	24
Cs8g16360	G2	darkturquoise	12
Cs8g20150	G2	darkturquoise	22
Cs9g15540	G2	darkturquoise	16
orange1.1t00531	G2	darkturquoise	19
orange1.1t01403	G2	darkturquoise	19
orange1.1t02719	G2	darkturquoise	25
Cs1g01190	G2	green	38
Cs1g01410	G2	green	12
Cs1g06760-NAC	G2	green	58
Cs1g09420	G2	green	42
Cs1g09520	G2	green	37
Cs1g11450	G2	green	35
Cs1g17290	G2	green	49
Cs1g21620	G2	green	23
Cs1g25040	G2	green	42
Cs1g26360	G2	green	25
Cs2g02120	G2	green	63
Cs2g07240	G2	green	18
Cs2g07280	G2	green	21
Cs2g07700	G2	green	24
Cs2g08110	G2	green	43
Cs2g09350	G2	green	43
Cs2g10530	G2	green	54
Cs2g10710	G2	green	23
Cs2g12150	G2	green	58
Cs2g24530	G2	green	21
Cs2g29100-EIL	G2	green	21
Cs2g29230	G2	green	63
Cs3g01140	G2	green	38
Cs3g03750	G2	green	44
Cs3g10950	G2	green	51
Cs3g16070	G2	green	36
Cs3g16140	G2	green	53
Cs3g17620	G2	green	47
Cs3g20300	G2	green	42
Cs3g20310	G2	green	45
Cs3g20510	G2	green	61
Cs4g08780-NF-YB	G2	green	67
Cs4g08860	G2	green	48
Cs4g10210	G2	green	40
Cs5g01220	G2	green	61
Cs5g01510	G2	green	31
Cs5g04780	G2	green	39
Cs5g04810	G2	green	26
Cs5g05410	G2	green	8
Cs5g05530	G2	green	45
Cs5g05600	G2	green	21
Cs5g09220	G2	green	51
Cs5g09380	G2	green	34
Cs5g13130	G2	green	51
Cs5g14900	G2	green	41
Cs5g15160	G2	green	35
Cs5g16780	G2	green	19
Cs5g16850	G2	green	49
Cs5g16860	G2	green	17
Cs5g18140	G2	green	31
Cs5g28840	G2	green	43
Cs5g30760	G2	green	58
Cs5g32180	G2	green	66
Cs6g04060-MYB_related	G2	green	0
Cs6g06550	G2	green	35
Cs6g09640	G2	green	62
Cs6g15460	G2	green	59
Cs6g20570	G2	green	47
Cs6g21990-WRKY	G2	green	5
Cs7g01140	G2	green	58
Cs7g01190	G2	green	43
Cs7g01200	G2	green	47
Cs7g08000	G2	green	41
Cs7g08310	G2	green	34
Cs7g12440	G2	green	59
Cs7g12850	G2	green	37
Cs7g14460	G2	green	59
Cs7g19320	G2	green	48
Cs7g30610	G2	green	43
Cs8g01840	G2	green	19
Cs8g01850	G2	green	19
Cs8g05080	G2	green	61
Cs8g08250	G2	green	20
Cs8g09350	G2	green	5
Cs8g10120	G2	green	42
Cs8g19140	G2	green	60
Cs8g19670	G2	green	41
Cs9g02860	G2	green	45
Cs9g03320	G2	green	48
Cs9g15430	G2	green	24
Cs9g18330	G2	green	37
orange1.1t00530	G2	green	62
orange1.1t00541	G2	green	53
orange1.1t00573	G2	green	61
orange1.1t01402	G2	green	36
orange1.1t01993	G2	green	25
orange1.1t02003	G2	green	28
orange1.1t02482	G2	green	48
orange1.1t02614	G2	green	23
orange1.1t03299	G2	green	46
orange1.1t03770	G2	green	19
orange1.1t03773	G2	green	14
orange1.1t03832	G2	green	1
orange1.1t04612	G2	green	3
orange1.1t05560	G2	green	62
Cs1g09510-NAC	G2	salmon	25
Cs1g16390	G2	salmon	15
Cs1g19980	G2	salmon	3
Cs1g21860	G2	salmon	24
Cs1g24225-MYB_related	G2	salmon	0
Cs1g25070	G2	salmon	24
Cs1g25310	G2	salmon	25
Cs2g10070	G2	salmon	22
Cs2g10220	G2	salmon	27
Cs2g16040	G2	salmon	29
Cs2g17980	G2	salmon	3
Cs2g21965	G2	salmon	31
Cs2g22100	G2	salmon	27
Cs2g30540	G2	salmon	20
Cs3g19240	G2	salmon	24
Cs3g23260-C2H2	G2	salmon	8
Cs3g24540	G2	salmon	19
Cs4g01290	G2	salmon	1
Cs4g02670	G2	salmon	27
Cs4g02680	G2	salmon	29
Cs4g16280	G2	salmon	12
Cs5g03070	G2	salmon	14
Cs5g10550	G2	salmon	29
Cs5g11560	G2	salmon	7
Cs5g15230	G2	salmon	19
Cs5g15240	G2	salmon	22
Cs5g25660	G2	salmon	33
Cs5g25680	G2	salmon	19
Cs5g25690	G2	salmon	19
Cs5g31960	G2	salmon	4
Cs5g33420	G2	salmon	13
Cs6g08010	G2	salmon	29
Cs6g09680	G2	salmon	33
Cs6g16790-FAR1	G2	salmon	23
Cs6g18470	G2	salmon	22
Cs6g19640	G2	salmon	13
Cs7g05900	G2	salmon	2
Cs7g07940	G2	salmon	29
Cs7g14940	G2	salmon	3
Cs7g30530	G2	salmon	14
Cs8g10180	G2	salmon	31
Cs8g17890	G2	salmon	28
Cs9g03630	G2	salmon	30
Cs9g14710	G2	salmon	25
Cs9g18700	G2	salmon	3
orange1.1t00470	G2	salmon	24
orange1.1t00542	G2	salmon	29
orange1.1t00563	G2	salmon	30
orange1.1t00603	G2	salmon	15
orange1.1t00634	G2	salmon	21
orange1.1t02225	G2	salmon	2
orange1.1t02511	G2	salmon	19
orange1.1t03629	G2	salmon	20
orange1.1t03632	G2	salmon	26
orange1.1t04779	G2	salmon	28
orange1.1t05883	G2	salmon	28
orange1.1t05922	G2	salmon	15
Cs1g11800	G3	black	5
Cs1g17220	G3	black	24
Cs2g04770	G3	black	47
Cs2g05280-ERF	G3	black	16
Cs2g06460-NAC	G3	black	20
Cs2g07720	G3	black	6
Cs2g08280	G3	black	14
Cs2g09400	G3	black	36
Cs2g11250	G3	black	43
Cs2g21000	G3	black	33
Cs2g26323	G3	black	45
Cs2g29790	G3	black	43
Cs2g31420	G3	black	43
Cs3g04070	G3	black	11
Cs3g17390	G3	black	44
Cs3g20070	G3	black	45
Cs3g23950-MYB	G3	black	38
Cs4g08520	G3	black	35
Cs4g09890	G3	black	48
Cs4g10970	G3	black	6
Cs4g11890	G3	black	16
Cs4g12220	G3	black	17
Cs4g14890	G3	black	46
Cs4g15735	G3	black	49
Cs4g16750	G3	black	50
Cs4g18660	G3	black	32
Cs5g03620	G3	black	1
Cs5g05650	G3	black	43
Cs5g05900	G3	black	42
Cs5g07160	G3	black	46
Cs5g10040	G3	black	33
Cs5g10920	G3	black	18
Cs5g11280	G3	black	2
Cs5g11720	G3	black	36
Cs5g15190	G3	black	20
Cs5g18500	G3	black	47
Cs5g19810	G3	black	1
Cs5g22260	G3	black	42
Cs5g24710	G3	black	17
Cs5g24820	G3	black	10
Cs5g29470	G3	black	3
Cs5g30720-HSF	G3	black	34
Cs5g32800	G3	black	23
Cs6g07080	G3	black	39
Cs6g09480	G3	black	1
Cs6g09940	G3	black	6
Cs6g10130	G3	black	1
Cs6g12430	G3	black	17
Cs6g13820	G3	black	44
Cs6g20290	G3	black	32
Cs7g01390	G3	black	7
Cs7g02050	G3	black	29
Cs7g05920	G3	black	23
Cs7g06370	G3	black	36
Cs7g08080	G3	black	40
Cs7g16030	G3	black	40
Cs7g23040	G3	black	2
Cs7g28650	G3	black	23
Cs7g31000-C3H	G3	black	51
Cs7g31770	G3	black	0
Cs8g05230	G3	black	37
Cs8g05330	G3	black	16
Cs8g14360	G3	black	28
Cs8g18250	G3	black	26
Cs8g18260	G3	black	30
Cs8g19260	G3	black	16
Cs8g19520	G3	black	22
Cs8g20290-C3H	G3	black	35
Cs8g20750	G3	black	20
Cs9g01370	G3	black	18
Cs9g03190	G3	black	9
Cs9g04030	G3	black	37
Cs9g04350	G3	black	2
Cs9g08000	G3	black	28
Cs9g09010	G3	black	20
Cs9g14130	G3	black	17
Cs9g14150	G3	black	16
Cs9g17340	G3	black	17
orange1.1t00404	G3	black	34
orange1.1t00436	G3	black	23
orange1.1t00571	G3	black	42
orange1.1t02582	G3	black	31
orange1.1t03764	G3	black	17
Cs1g09840	G3	darkred	27
Cs1g15180	G3	darkred	19
Cs2g20030	G3	darkred	34
Cs3g05620	G3	darkred	10
Cs3g11360	G3	darkred	27
Cs3g18030	G3	darkred	24
Cs3g18070	G3	darkred	12
Cs3g18550	G3	darkred	29
Cs3g20720	G3	darkred	21
Cs3g24630	G3	darkred	23
Cs3g25910	G3	darkred	19
Cs3g26020-C2H2	G3	darkred	28
Cs3g26050	G3	darkred	4
Cs4g02970	G3	darkred	29
Cs4g20440	G3	darkred	14
Cs5g12250	G3	darkred	29
Cs5g22810	G3	darkred	15
Cs5g25530	G3	darkred	16
Cs5g26110	G3	darkred	29
Cs5g27650	G3	darkred	25
Cs5g32270	G3	darkred	23
Cs5g33940	G3	darkred	10
Cs6g10250	G3	darkred	30
Cs6g15210	G3	darkred	13
Cs6g18640	G3	darkred	26
Cs6g19760	G3	darkred	23
Cs7g04900	G3	darkred	29
Cs7g05150	G3	darkred	18
Cs7g07050	G3	darkred	10
Cs7g17060	G3	darkred	9
Cs7g26410	G3	darkred	25
Cs7g31900	G3	darkred	21
Cs8g16030	G3	darkred	24
Cs8g20640	G3	darkred	29
Cs9g01630	G3	darkred	32
orange1.1t00081	G3	darkred	27
orange1.1t00363-bHLH	G3	darkred	31
orange1.1t01388	G3	darkred	32
orange1.1t01789	G3	darkred	12
orange1.1t02868	G3	darkred	30
orange1.1t04379	G3	darkred	24
orange1.1t05409	G3	darkred	8
Cs1g09560	G3	lightcyan	35
Cs1g16860	G3	lightcyan	32
Cs1g17390	G3	lightcyan	24
Cs1g19290	G3	lightcyan	28
Cs1g19430	G3	lightcyan	34
Cs1g20580	G3	lightcyan	33
Cs1g25150	G3	lightcyan	6
Cs2g03740	G3	lightcyan	15
Cs2g14720	G3	lightcyan	38
Cs2g16510-MYB_related	G3	lightcyan	0
Cs2g16840	G3	lightcyan	15
Cs2g24060	G3	lightcyan	14
Cs2g29260	G3	lightcyan	0
Cs3g14940	G3	lightcyan	32
Cs3g15770	G3	lightcyan	13
Cs3g23170	G3	lightcyan	30
Cs3g25010	G3	lightcyan	11
Cs3g26100	G3	lightcyan	7
Cs4g04530	G3	lightcyan	34
Cs4g05380	G3	lightcyan	5
Cs4g05760-WRKY	G3	lightcyan	36
Cs4g14320	G3	lightcyan	3
Cs5g01080	G3	lightcyan	6
Cs5g03800	G3	lightcyan	30
Cs5g07230	G3	lightcyan	28
Cs5g10080-TALE	G3	lightcyan	33
Cs5g11730	G3	lightcyan	36
Cs5g14770	G3	lightcyan	30
Cs5g23570	G3	lightcyan	10
Cs5g25200	G3	lightcyan	35
Cs5g26060	G3	lightcyan	29
Cs5g28440	G3	lightcyan	25
Cs5g29200	G3	lightcyan	33
Cs5g33200	G3	lightcyan	30
Cs5g33880-MYB	G3	lightcyan	14
Cs6g06210	G3	lightcyan	24
Cs6g06670	G3	lightcyan	35
Cs6g07830	G3	lightcyan	2
Cs6g08600	G3	lightcyan	35
Cs6g18270	G3	lightcyan	3
Cs7g07140-WRKY	G3	lightcyan	34
Cs7g16020	G3	lightcyan	33
Cs7g30000	G3	lightcyan	30
Cs8g03200-bHLH	G3	lightcyan	25
Cs8g06470	G3	lightcyan	36
Cs8g12530	G3	lightcyan	29
Cs9g14590	G3	lightcyan	4
Cs9g15750	G3	lightcyan	29
orange1.1t01729	G3	lightcyan	29
orange1.1t01737	G3	lightcyan	17
orange1.1t04064	G3	lightcyan	31
Cs1g01310	G4	brown	135
Cs1g04640	G4	brown	133
Cs1g04910	G4	brown	133
Cs1g08850-B3	G4	brown	130
Cs1g12360	G4	brown	126
Cs1g12730	G4	brown	125
Cs1g13200	G4	brown	136
Cs1g13300	G4	brown	123
Cs1g13350	G4	brown	143
Cs1g15990	G4	brown	101
Cs1g16180	G4	brown	39
Cs1g18050	G4	brown	122
Cs1g19393	G4	brown	128
Cs1g19580	G4	brown	43
Cs1g19690	G4	brown	136
Cs1g19800	G4	brown	130
Cs1g21350-GRF	G4	brown	74
Cs1g21640	G4	brown	128
Cs1g21920	G4	brown	51
Cs1g25870	G4	brown	3
Cs2g02940	G4	brown	132
Cs2g03610	G4	brown	119
Cs2g04190	G4	brown	26
Cs2g05510	G4	brown	8
Cs2g08570	G4	brown	127
Cs2g08800	G4	brown	135
Cs2g10320	G4	brown	127
Cs2g10880	G4	brown	146
Cs2g12000	G4	brown	140
Cs2g12080	G4	brown	79
Cs2g14480	G4	brown	140
Cs2g14920	G4	brown	85
Cs2g15810	G4	brown	129
Cs2g17730	G4	brown	127
Cs2g18610	G4	brown	121
Cs2g19060	G4	brown	59
Cs2g24900	G4	brown	128
Cs2g25660	G4	brown	31
Cs2g25740-GRAS	G4	brown	130
Cs3g01450	G4	brown	121
Cs3g01870	G4	brown	144
Cs3g01960	G4	brown	75
Cs3g06420	G4	brown	136
Cs3g07080	G4	brown	27
Cs3g07630	G4	brown	141
Cs3g07760	G4	brown	129
Cs3g09680	G4	brown	64
Cs3g10550	G4	brown	137
Cs3g15180	G4	brown	114
Cs3g15520	G4	brown	127
Cs3g16020	G4	brown	136
Cs3g17000	G4	brown	125
Cs3g17140	G4	brown	135
Cs3g18230	G4	brown	138
Cs3g23120	G4	brown	120
Cs3g24680	G4	brown	124
Cs4g05590	G4	brown	133
Cs4g06140-MIKC_MADS	G4	brown	0
Cs4g06650	G4	brown	125
Cs4g06840	G4	brown	113
Cs4g08190	G4	brown	137
Cs4g08560	G4	brown	132
Cs4g10110	G4	brown	32
Cs4g12870	G4	brown	105
Cs4g15850	G4	brown	133
Cs4g16055	G4	brown	132
Cs4g19710	G4	brown	142
Cs4g19840-MYB_related	G4	brown	0
Cs4g19940	G4	brown	133
Cs5g04370	G4	brown	135
Cs5g04980	G4	brown	61
Cs5g09070	G4	brown	129
Cs5g09110	G4	brown	118
Cs5g09970	G4	brown	1
Cs5g10230	G4	brown	125
Cs5g10270	G4	brown	54
Cs5g12120	G4	brown	122
Cs5g12860	G4	brown	125
Cs5g13090-M-type_MADS	G4	brown	0
Cs5g14540	G4	brown	72
Cs5g16000	G4	brown	125
Cs5g18570	G4	brown	114
Cs5g18920	G4	brown	136
Cs5g24670	G4	brown	138
Cs5g28850	G4	brown	22
Cs5g29790	G4	brown	101
Cs5g30210	G4	brown	75
Cs5g30360	G4	brown	137
Cs5g31290	G4	brown	126
Cs6g01200	G4	brown	142
Cs6g02200	G4	brown	134
Cs6g05890	G4	brown	21
Cs6g06060	G4	brown	146
Cs6g06370	G4	brown	74
Cs6g07440	G4	brown	126
Cs6g07480	G4	brown	30
Cs6g08950	G4	brown	142
Cs6g09100	G4	brown	134
Cs6g09250	G4	brown	121
Cs6g11570	G4	brown	20
Cs6g13540	G4	brown	45
Cs6g15160	G4	brown	20
Cs6g15320	G4	brown	121
Cs6g17420	G4	brown	137
Cs6g18860	G4	brown	147
Cs6g20170	G4	brown	59
Cs6g21260	G4	brown	44
Cs6g21280	G4	brown	112
Cs7g01530	G4	brown	132
Cs7g01980	G4	brown	60
Cs7g03010	G4	brown	116
Cs7g03630	G4	brown	6
Cs7g05220	G4	brown	144
Cs7g08330	G4	brown	127
Cs7g09750	G4	brown	143
Cs7g10400	G4	brown	130
Cs7g11270	G4	brown	103
Cs7g12420	G4	brown	132
Cs7g12650	G4	brown	132
Cs7g13800	G4	brown	68
Cs7g18760	G4	brown	44
Cs7g19350	G4	brown	87
Cs7g22670	G4	brown	109
Cs7g25170	G4	brown	57
Cs7g25920	G4	brown	138
Cs7g26720	G4	brown	67
Cs7g28000	G4	brown	137
Cs7g30060	G4	brown	85
Cs7g30100	G4	brown	140
Cs7g30900	G4	brown	108
Cs7g32510	G4	brown	133
Cs8g01950	G4	brown	120
Cs8g02680	G4	brown	104
Cs8g03940	G4	brown	21
Cs8g08340	G4	brown	121
Cs8g08430	G4	brown	133
Cs8g10940	G4	brown	75
Cs8g13280	G4	brown	85
Cs8g14510	G4	brown	120
Cs8g16180-TALE	G4	brown	41
Cs8g16410	G4	brown	62
Cs8g16510-HD-ZIP	G4	brown	62
Cs8g16690	G4	brown	106
Cs8g18200	G4	brown	74
Cs8g18380	G4	brown	139
Cs8g18640	G4	brown	138
Cs9g01360	G4	brown	2
Cs9g02310	G4	brown	128
Cs9g04160	G4	brown	56
Cs9g04280	G4	brown	118
Cs9g07720	G4	brown	53
Cs9g07950	G4	brown	120
Cs9g12570	G4	brown	131
Cs9g13780	G4	brown	29
Cs9g14190	G4	brown	107
Cs9g14230	G4	brown	139
Cs9g14790	G4	brown	129
Cs9g15690	G4	brown	132
Cs9g18720	G4	brown	147
orange1.1t00031	G4	brown	126
orange1.1t00291	G4	brown	6
orange1.1t00339-MYB	G4	brown	118
orange1.1t00376	G4	brown	124
orange1.1t00417	G4	brown	142
orange1.1t00502	G4	brown	18
orange1.1t01452	G4	brown	82
orange1.1t01750	G4	brown	128
orange1.1t02029	G4	brown	135
orange1.1t02060	G4	brown	35
orange1.1t02212	G4	brown	9
orange1.1t02241	G4	brown	85
orange1.1t02552	G4	brown	131
orange1.1t02805	G4	brown	129
orange1.1t02994	G4	brown	134
orange1.1t03163	G4	brown	119
orange1.1t04339	G4	brown	118
Cs1g01980	G4	cyan	46
Cs1g02300	G4	cyan	20
Cs1g04970	G4	cyan	40
Cs1g16310	G4	cyan	42
Cs1g25860	G4	cyan	4
Cs1g26510	G4	cyan	37
Cs2g03540	G4	cyan	45
Cs2g04015	G4	cyan	45
Cs2g14755	G4	cyan	35
Cs2g16810	G4	cyan	12
Cs3g07740	G4	cyan	39
Cs3g14570	G4	cyan	36
Cs3g21800	G4	cyan	41
Cs3g22250	G4	cyan	12
Cs3g24600	G4	cyan	29
Cs4g03500	G4	cyan	35
Cs4g07250	G4	cyan	50
Cs4g12840	G4	cyan	40
Cs4g15310	G4	cyan	41
Cs5g06010	G4	cyan	9
Cs5g07610	G4	cyan	41
Cs5g10440	G4	cyan	39
Cs5g23200	G4	cyan	45
Cs5g32140	G4	cyan	26
Cs6g04950	G4	cyan	42
Cs6g08000	G4	cyan	31
Cs6g13025	G4	cyan	36
Cs6g14000	G4	cyan	43
Cs6g15220	G4	cyan	39
Cs6g16145	G4	cyan	39
Cs6g18590	G4	cyan	44
Cs6g19440	G4	cyan	40
Cs6g21190	G4	cyan	37
Cs7g08590	G4	cyan	9
Cs7g15420	G4	cyan	12
Cs7g18480-C2H2	G4	cyan	5
Cs7g20330	G4	cyan	41
Cs7g28790	G4	cyan	46
Cs7g28915	G4	cyan	26
Cs7g30845	G4	cyan	45
Cs7g32320	G4	cyan	47
Cs8g02920	G4	cyan	26
Cs8g04325	G4	cyan	46
Cs8g04340	G4	cyan	47
Cs8g17010	G4	cyan	45
Cs8g17260	G4	cyan	10
Cs8g17820	G4	cyan	45
Cs8g18010	G4	cyan	39
Cs8g18120	G4	cyan	45
Cs9g02970	G4	cyan	47
orange1.1t00032	G4	cyan	32
orange1.1t00177	G4	cyan	13
orange1.1t00229	G4	cyan	44
orange1.1t00830	G4	cyan	2
orange1.1t02181	G4	cyan	40
orange1.1t02565	G4	cyan	44
orange1.1t03290	G4	cyan	44
Cs1g06470	G4	darkgreen	20
Cs1g20230	G4	darkgreen	20
Cs2g03220	G4	darkgreen	17
Cs3g09086	G4	darkgreen	10
Cs3g19990	G4	darkgreen	12
Cs3g25755	G4	darkgreen	16
Cs4g02130	G4	darkgreen	8
Cs4g17530	G4	darkgreen	13
Cs4g17610	G4	darkgreen	20
Cs5g08980-GRAS	G4	darkgreen	17
Cs5g10320	G4	darkgreen	24
Cs5g12710	G4	darkgreen	24
Cs5g13360	G4	darkgreen	24
Cs5g18370	G4	darkgreen	5
Cs5g23640	G4	darkgreen	18
Cs5g24940	G4	darkgreen	25
Cs5g24990	G4	darkgreen	24
Cs5g25010	G4	darkgreen	23
Cs5g29630	G4	darkgreen	14
Cs6g09050	G4	darkgreen	17
Cs6g10700-GRAS	G4	darkgreen	25
Cs6g19810	G4	darkgreen	16
Cs7g01400	G4	darkgreen	4
Cs7g04360	G4	darkgreen	21
Cs7g10660	G4	darkgreen	9
Cs7g11720	G4	darkgreen	13
Cs7g19360	G4	darkgreen	9
Cs7g19720	G4	darkgreen	5
Cs7g20370	G4	darkgreen	24
Cs7g24320	G4	darkgreen	18
Cs8g01940	G4	darkgreen	21
Cs8g16990	G4	darkgreen	16
Cs9g08850	G4	darkgreen	9
orange1.1t00211	G4	darkgreen	0
orange1.1t01072	G4	darkgreen	14
orange1.1t01888	G4	darkgreen	8
orange1.1t02075	G4	darkgreen	14
orange1.1t04061	G4	darkgreen	9
Cs1g05390	G4	greenyellow	54
Cs1g05600	G4	greenyellow	35
Cs1g06660	G4	greenyellow	54
Cs1g15020	G4	greenyellow	57
Cs1g18140	G4	greenyellow	50
Cs1g18300	G4	greenyellow	31
Cs1g21710	G4	greenyellow	53
Cs1g22490	G4	greenyellow	55
Cs1g24110	G4	greenyellow	51
Cs2g07490	G4	greenyellow	31
Cs2g08580	G4	greenyellow	42
Cs2g09580	G4	greenyellow	57
Cs2g17090	G4	greenyellow	56
Cs2g21390	G4	greenyellow	52
Cs2g24640	G4	greenyellow	58
Cs2g30240	G4	greenyellow	53
Cs3g06110	G4	greenyellow	22
Cs3g09300	G4	greenyellow	57
Cs3g16880	G4	greenyellow	54
Cs3g19190	G4	greenyellow	58
Cs3g19660	G4	greenyellow	54
Cs3g21590	G4	greenyellow	52
Cs3g25150	G4	greenyellow	8
Cs3g26440	G4	greenyellow	53
Cs4g01180	G4	greenyellow	49
Cs4g06210	G4	greenyellow	54
Cs4g07340	G4	greenyellow	56
Cs4g07550	G4	greenyellow	59
Cs4g15260	G4	greenyellow	48
Cs4g17210	G4	greenyellow	54
Cs4g19800	G4	greenyellow	61
Cs5g02890	G4	greenyellow	52
Cs5g04850-E2F/DP	G4	greenyellow	0
Cs5g08250	G4	greenyellow	57
Cs5g12410	G4	greenyellow	48
Cs5g34800	G4	greenyellow	50
Cs6g07730	G4	greenyellow	52
Cs6g14080	G4	greenyellow	35
Cs6g14360	G4	greenyellow	53
Cs6g15650	G4	greenyellow	57
Cs6g22050	G4	greenyellow	42
Cs7g02320	G4	greenyellow	0
Cs7g07180	G4	greenyellow	59
Cs7g07710	G4	greenyellow	38
Cs7g10220	G4	greenyellow	55
Cs7g12660	G4	greenyellow	53
Cs7g13380	G4	greenyellow	60
Cs7g21940	G4	greenyellow	57
Cs7g22950	G4	greenyellow	45
Cs7g30910	G4	greenyellow	55
Cs8g05160	G4	greenyellow	22
Cs8g17320	G4	greenyellow	53
Cs8g18050	G4	greenyellow	54
Cs8g18400	G4	greenyellow	53
Cs8g18660	G4	greenyellow	57
Cs9g04700	G4	greenyellow	57
Cs9g18120	G4	greenyellow	35
orange1.1t00228	G4	greenyellow	52
orange1.1t00427	G4	greenyellow	14
orange1.1t00776	G4	greenyellow	6
orange1.1t01670	G4	greenyellow	60
orange1.1t01693	G4	greenyellow	17
orange1.1t01778	G4	greenyellow	54
orange1.1t01865	G4	greenyellow	12
orange1.1t02443	G4	greenyellow	32
orange1.1t02618	G4	greenyellow	51
orange1.1t03291	G4	greenyellow	50
orange1.1t03691	G4	greenyellow	59
Cs1g08000-NAC	G4	grey60	25
Cs1g09870	G4	grey60	25
Cs1g11110	G4	grey60	22
Cs2g01630	G4	grey60	11
Cs2g15240	G4	grey60	24
Cs2g17040	G4	grey60	30
Cs2g19220	G4	grey60	15
Cs3g09650	G4	grey60	25
Cs3g12530	G4	grey60	29
Cs3g15140	G4	grey60	14
Cs3g23690-B3	G4	grey60	24
Cs3g25160	G4	grey60	17
Cs3g25600-MIKC_MADS	G4	grey60	0
Cs3g26850	G4	grey60	7
Cs3g27840	G4	grey60	25
Cs4g12750	G4	grey60	17
Cs4g12810	G4	grey60	18
Cs4g12970	G4	grey60	30
Cs4g14990	G4	grey60	1
Cs4g16130	G4	grey60	21
Cs4g17450	G4	grey60	20
Cs5g10820	G4	grey60	12
Cs5g23865	G4	grey60	34
Cs5g26750	G4	grey60	3
Cs5g29520	G4	grey60	4
Cs6g05830	G4	grey60	29
Cs6g07970	G4	grey60	13
Cs6g10740	G4	grey60	26
Cs6g13940	G4	grey60	25
Cs6g17000	G4	grey60	28
Cs7g06410	G4	grey60	21
Cs7g13010-bZIP	G4	grey60	28
Cs7g16990	G4	grey60	32
Cs7g28155	G4	grey60	22
Cs7g31975	G4	grey60	2
Cs8g03960	G4	grey60	25
Cs8g05050	G4	grey60	25
Cs8g05430	G4	grey60	22
Cs8g12020	G4	grey60	37
Cs8g17610-WOX	G4	grey60	22
Cs9g05010	G4	grey60	8
Cs9g15960	G4	grey60	32
orange1.1t00361-BES1	G4	grey60	0
orange1.1t00485	G4	grey60	9
orange1.1t01736	G4	grey60	6
orange1.1t02136	G4	grey60	28
orange1.1t02258	G4	grey60	7
orange1.1t02260-G2-like	G4	grey60	12
orange1.1t02803	G4	grey60	23
orange1.1t04132	G4	grey60	18
orange1.1t04788	G4	grey60	30
Cs1g07110	G4	lightyellow	39
Cs1g07600	G4	lightyellow	18
Cs1g10100	G4	lightyellow	39
Cs1g20920	G4	lightyellow	31
Cs1g26350	G4	lightyellow	14
Cs2g10350	G4	lightyellow	32
Cs2g13550	G4	lightyellow	27
Cs2g28960	G4	lightyellow	37
Cs3g14380	G4	lightyellow	37
Cs3g14400	G4	lightyellow	14
Cs3g15060	G4	lightyellow	35
Cs3g15650	G4	lightyellow	25
Cs3g18460	G4	lightyellow	32
Cs3g19790	G4	lightyellow	34
Cs3g25410	G4	lightyellow	23
Cs3g26900	G4	lightyellow	18
Cs3g27490	G4	lightyellow	43
Cs4g09670	G4	lightyellow	27
Cs4g12270	G4	lightyellow	26
Cs4g18420	G4	lightyellow	34
Cs5g01840	G4	lightyellow	11
Cs5g03170	G4	lightyellow	10
Cs5g08720	G4	lightyellow	37
Cs5g12210	G4	lightyellow	41
Cs5g30410	G4	lightyellow	35
Cs5g32290	G4	lightyellow	27
Cs5g32760	G4	lightyellow	30
Cs5g33860	G4	lightyellow	35
Cs6g10600	G4	lightyellow	17
Cs6g11260	G4	lightyellow	10
Cs6g15670	G4	lightyellow	34
Cs6g22290	G4	lightyellow	32
Cs7g08820	G4	lightyellow	29
Cs7g13250	G4	lightyellow	36
Cs7g29600	G4	lightyellow	32
Cs7g30490	G4	lightyellow	39
Cs7g32350	G4	lightyellow	27
Cs8g02870	G4	lightyellow	38
Cs8g10730	G4	lightyellow	29
Cs9g03730	G4	lightyellow	34
Cs9g09300	G4	lightyellow	32
Cs9g16350	G4	lightyellow	29
Cs9g18860	G4	lightyellow	35
orange1.1t00230	G4	lightyellow	36
orange1.1t01252	G4	lightyellow	28
orange1.1t03415	G4	lightyellow	16
Cs1g03290-ERF	G4	magenta	51
Cs1g10540	G4	magenta	45
Cs1g12390	G4	magenta	9
Cs1g16430	G4	magenta	48
Cs1g19830	G4	magenta	36
Cs1g19860	G4	magenta	24
Cs1g20530	G4	magenta	50
Cs1g22940	G4	magenta	55
Cs1g25280	G4	magenta	54
Cs2g04470	G4	magenta	1
Cs2g05400	G4	magenta	54
Cs2g06890	G4	magenta	1
Cs2g07660	G4	magenta	0
Cs2g09790	G4	magenta	48
Cs2g15060	G4	magenta	13
Cs2g15220	G4	magenta	42
Cs2g16120	G4	magenta	33
Cs2g16790-WOX	G4	magenta	43
Cs2g23470	G4	magenta	43
Cs2g27950	G4	magenta	23
Cs2g29330-bHLH	G4	magenta	34
Cs2g31080	G4	magenta	34
Cs3g10460	G4	magenta	29
Cs3g15590	G4	magenta	3
Cs3g16210	G4	magenta	43
Cs3g19360	G4	magenta	37
Cs4g07040-ERF	G4	magenta	2
Cs4g11980	G4	magenta	37
Cs4g15590	G4	magenta	1
Cs4g16860	G4	magenta	10
Cs4g17240	G4	magenta	44
Cs5g02320	G4	magenta	18
Cs5g04890	G4	magenta	19
Cs5g12550	G4	magenta	44
Cs5g21830	G4	magenta	52
Cs5g23250	G4	magenta	12
Cs5g26850	G4	magenta	2
Cs5g27000	G4	magenta	28
Cs5g27040	G4	magenta	18
Cs5g28200	G4	magenta	36
Cs6g06120	G4	magenta	47
Cs6g11450	G4	magenta	9
Cs6g11990	G4	magenta	51
Cs6g12920	G4	magenta	11
Cs6g15790	G4	magenta	27
Cs6g16020	G4	magenta	4
Cs6g17510	G4	magenta	50
Cs6g18760	G4	magenta	21
Cs7g01840	G4	magenta	39
Cs7g02850	G4	magenta	50
Cs7g13790	G4	magenta	41
Cs7g16820	G4	magenta	46
Cs7g22820	G4	magenta	52
Cs7g22830	G4	magenta	49
Cs7g32240	G4	magenta	6
Cs8g05800	G4	magenta	50
Cs8g10400	G4	magenta	53
Cs8g11330	G4	magenta	39
Cs8g13150	G4	magenta	54
Cs8g16580	G4	magenta	44
Cs8g18450	G4	magenta	48
Cs9g04040	G4	magenta	46
Cs9g05280	G4	magenta	20
Cs9g06150	G4	magenta	18
Cs9g07140	G4	magenta	45
Cs9g14320	G4	magenta	36
Cs9g17210	G4	magenta	8
orange1.1t01321	G4	magenta	49
orange1.1t01892	G4	magenta	19
orange1.1t02015	G4	magenta	44
orange1.1t02044	G4	magenta	36
orange1.1t02046	G4	magenta	47
orange1.1t04144	G4	magenta	46
orange1.1t04275	G4	magenta	39
orange1.1t04360	G4	magenta	32
Cs1g01760	G4	midnightblue	42
Cs1g02750	G4	midnightblue	40
Cs1g02770	G4	midnightblue	2
Cs1g03010	G4	midnightblue	26
Cs1g03580	G4	midnightblue	49
Cs1g25680	G4	midnightblue	33
Cs2g09460	G4	midnightblue	43
Cs2g12170	G4	midnightblue	36
Cs2g17080	G4	midnightblue	24
Cs2g27990	G4	midnightblue	31
Cs3g12130	G4	midnightblue	32
Cs3g16060	G4	midnightblue	41
Cs3g26470	G4	midnightblue	44
Cs4g02270	G4	midnightblue	42
Cs4g02780	G4	midnightblue	45
Cs4g06630	G4	midnightblue	44
Cs4g06980	G4	midnightblue	47
Cs4g07840	G4	midnightblue	23
Cs4g16970	G4	midnightblue	34
Cs4g20370	G4	midnightblue	27
Cs5g09230	G4	midnightblue	40
Cs5g11790	G4	midnightblue	45
Cs5g25850	G4	midnightblue	34
Cs5g28400	G4	midnightblue	35
Cs5g31450	G4	midnightblue	41
Cs5g34640	G4	midnightblue	37
Cs6g04940	G4	midnightblue	46
Cs6g06530	G4	midnightblue	34
Cs6g06870	G4	midnightblue	48
Cs6g18700-LBD	G4	midnightblue	38
Cs6g19180	G4	midnightblue	36
Cs6g20030	G4	midnightblue	17
Cs6g21950	G4	midnightblue	48
Cs7g08260	G4	midnightblue	37
Cs7g10390	G4	midnightblue	47
Cs7g11730	G4	midnightblue	41
Cs7g24930	G4	midnightblue	29
Cs7g31270	G4	midnightblue	43
Cs8g01980	G4	midnightblue	21
Cs8g02280	G4	midnightblue	36
Cs8g06060	G4	midnightblue	9
Cs8g06450	G4	midnightblue	40
Cs8g09300	G4	midnightblue	43
Cs8g15220	G4	midnightblue	41
Cs8g17250	G4	midnightblue	44
Cs9g08960	G4	midnightblue	43
Cs9g14080	G4	midnightblue	29
Cs9g15120	G4	midnightblue	45
Cs9g16460	G4	midnightblue	17
orange1.1t00208-YABBY	G4	midnightblue	38
orange1.1t01266	G4	midnightblue	34
orange1.1t01720	G4	midnightblue	30
orange1.1t02438	G4	midnightblue	45
orange1.1t03598	G4	midnightblue	48
Cs1g01620	G4	pink	63
Cs1g10550	G4	pink	67
Cs1g20090	G4	pink	64
Cs1g22790	G4	pink	47
Cs1g23200	G4	pink	56
Cs2g05930	G4	pink	52
Cs2g07690-HD-ZIP	G4	pink	61
Cs2g11160	G4	pink	20
Cs2g12860	G4	pink	43
Cs2g13810	G4	pink	64
Cs2g15280	G4	pink	64
Cs2g17810	G4	pink	46
Cs2g23010	G4	pink	56
Cs2g27020	G4	pink	44
Cs2g27880	G4	pink	56
Cs2g28120	G4	pink	6
Cs3g01520	G4	pink	49
Cs3g07140	G4	pink	66
Cs3g13100	G4	pink	70
Cs3g14820	G4	pink	58
Cs3g18210	G4	pink	57
Cs3g19390	G4	pink	45
Cs3g25030	G4	pink	66
Cs4g06130-MYB	G4	pink	45
Cs4g15550	G4	pink	54
Cs4g17230	G4	pink	57
Cs5g02210	G4	pink	61
Cs5g03140	G4	pink	71
Cs5g20670	G4	pink	29
Cs5g22920	G4	pink	55
Cs5g26640	G4	pink	57
Cs5g31110	G4	pink	18
Cs5g31260	G4	pink	45
Cs5g32200	G4	pink	50
Cs6g01583	G4	pink	67
Cs6g04070	G4	pink	60
Cs6g05180	G4	pink	44
Cs6g05810	G4	pink	66
Cs6g05980	G4	pink	65
Cs6g13030	G4	pink	56
Cs6g15035	G4	pink	52
Cs6g19130	G4	pink	46
Cs6g21570	G4	pink	60
Cs7g03750	G4	pink	40
Cs7g04600	G4	pink	8
Cs7g05160	G4	pink	67
Cs7g05310	G4	pink	42
Cs7g07630	G4	pink	55
Cs7g10800	G4	pink	60
Cs7g11940	G4	pink	66
Cs7g17520	G4	pink	48
Cs7g22840	G4	pink	15
Cs7g29680	G4	pink	64
Cs7g31690	G4	pink	30
Cs8g04530	G4	pink	68
Cs8g06490	G4	pink	43
Cs8g07560	G4	pink	61
Cs8g08010	G4	pink	55
Cs8g17690	G4	pink	58
Cs8g18080	G4	pink	68
Cs8g18750	G4	pink	14
Cs9g02490	G4	pink	45
Cs9g05030	G4	pink	40
Cs9g08480	G4	pink	33
Cs9g09710	G4	pink	57
Cs9g10470	G4	pink	56
Cs9g11700	G4	pink	26
orange1.1t00354	G4	pink	13
orange1.1t00474	G4	pink	58
orange1.1t00625	G4	pink	48
orange1.1t01748	G4	pink	39
orange1.1t02041	G4	pink	4
orange1.1t02622	G4	pink	52
orange1.1t03057	G4	pink	32
orange1.1t03156	G4	pink	60
orange1.1t03395	G4	pink	54
orange1.1t04072	G4	pink	53
orange1.1t04699	G4	pink	64
orange1.1t04819	G4	pink	58
Cs1g02760	G4	red	62
Cs1g06840	G4	red	18
Cs1g11360	G4	red	8
Cs1g12550	G4	red	38
Cs1g14980	G4	red	65
Cs1g15420	G4	red	72
Cs1g20490	G4	red	16
Cs1g20840-bHLH	G4	red	6
Cs1g20970	G4	red	43
Cs1g22550	G4	red	41
Cs1g23270	G4	red	22
Cs1g24000	G4	red	45
Cs2g07770	G4	red	66
Cs2g07960	G4	red	66
Cs2g08260	G4	red	54
Cs2g09770-HD-ZIP	G4	red	64
Cs2g13900	G4	red	51
Cs2g16850	G4	red	54
Cs2g17860	G4	red	22
Cs2g29390	G4	red	44
Cs2g30180	G4	red	23
Cs2g30750	G4	red	11
Cs3g01530	G4	red	62
Cs3g03190	G4	red	52
Cs3g03740	G4	red	68
Cs3g04420	G4	red	59
Cs3g14060	G4	red	41
Cs3g15380	G4	red	51
Cs3g15390	G4	red	38
Cs3g15600	G4	red	64
Cs3g17990	G4	red	67
Cs3g26780	G4	red	19
Cs3g26840	G4	red	71
Cs3g27260	G4	red	62
Cs4g06100-Trihelix	G4	red	66
Cs4g06720	G4	red	75
Cs4g12180	G4	red	70
Cs4g12950	G4	red	69
Cs4g17140	G4	red	55
Cs5g05120	G4	red	74
Cs5g09680	G4	red	9
Cs5g11770	G4	red	34
Cs5g17290	G4	red	75
Cs5g18580	G4	red	2
Cs5g29180	G4	red	65
Cs5g32370	G4	red	60
Cs6g05740	G4	red	71
Cs6g09340	G4	red	37
Cs6g11870	G4	red	35
Cs6g13560-NF-YA	G4	red	44
Cs6g13980	G4	red	70
Cs6g14370	G4	red	58
Cs6g14485	G4	red	65
Cs6g14740	G4	red	66
Cs6g14820	G4	red	61
Cs6g14860	G4	red	64
Cs6g15680-Trihelix	G4	red	11
Cs6g15700-HD-ZIP	G4	red	63
Cs6g18810	G4	red	52
Cs6g20620	G4	red	31
Cs6g21110	G4	red	51
Cs7g03900	G4	red	69
Cs7g09370-ERF	G4	red	54
Cs7g10030	G4	red	59
Cs7g14960	G4	red	53
Cs7g16960-M-type_MADS	G4	red	0
Cs7g17550	G4	red	51
Cs7g24020	G4	red	66
Cs7g25700	G4	red	52
Cs7g32200	G4	red	59
Cs8g04290	G4	red	70
Cs8g15660	G4	red	15
Cs8g17800	G4	red	68
Cs8g19620	G4	red	71
Cs8g19700	G4	red	70
Cs9g02170	G4	red	74
Cs9g04140	G4	red	3
Cs9g06440	G4	red	21
Cs9g07940	G4	red	59
Cs9g14610	G4	red	67
Cs9g18900	G4	red	68
Cs9g19000	G4	red	59
orange1.1t00039	G4	red	8
orange1.1t00172-GRF	G4	red	28
orange1.1t00275-MIKC_MADS	G4	red	0
orange1.1t00575-bHLH	G4	red	66
orange1.1t00821	G4	red	59
orange1.1t01015	G4	red	66
orange1.1t01399	G4	red	46
orange1.1t02121	G4	red	8
orange1.1t02864	G4	red	71
orange1.1t03172	G4	red	65
orange1.1t03269	G4	red	64
orange1.1t03335	G4	red	0
orange1.1t05461	G4	red	67
Cs1g10560	G4	yellow	64
Cs1g15560	G4	yellow	120
Cs1g15870	G4	yellow	57
Cs1g16580	G4	yellow	114
Cs1g18110	G4	yellow	110
Cs1g20410	G4	yellow	114
Cs1g21050	G4	yellow	135
Cs1g22240	G4	yellow	68
Cs1g22330	G4	yellow	117
Cs1g23260	G4	yellow	78
Cs1g25110	G4	yellow	24
Cs1g25290	G4	yellow	120
Cs1g26830	G4	yellow	106
Cs2g01020	G4	yellow	124
Cs2g02360	G4	yellow	20
Cs2g02420	G4	yellow	93
Cs2g05000	G4	yellow	118
Cs2g07290	G4	yellow	65
Cs2g10240	G4	yellow	86
Cs2g20640	G4	yellow	120
Cs2g23540	G4	yellow	119
Cs2g29280	G4	yellow	110
Cs3g04090	G4	yellow	124
Cs3g12935	G4	yellow	123
Cs3g13290-bHLH	G4	yellow	124
Cs3g13420	G4	yellow	90
Cs3g13800	G4	yellow	61
Cs3g14190	G4	yellow	115
Cs3g15550	G4	yellow	107
Cs3g16600	G4	yellow	129
Cs3g16605	G4	yellow	117
Cs3g16770-bHLH	G4	yellow	81
Cs3g17210	G4	yellow	39
Cs3g17220	G4	yellow	127
Cs3g20030	G4	yellow	44
Cs3g22030	G4	yellow	18
Cs3g22620	G4	yellow	56
Cs3g23200	G4	yellow	122
Cs3g23450	G4	yellow	104
Cs3g23570	G4	yellow	127
Cs3g25690	G4	yellow	35
Cs3g26310	G4	yellow	89
Cs3g27820	G4	yellow	119
Cs4g02220	G4	yellow	131
Cs4g03450	G4	yellow	106
Cs4g06230	G4	yellow	120
Cs4g07260	G4	yellow	49
Cs4g08690	G4	yellow	102
Cs4g08750	G4	yellow	89
Cs4g08770	G4	yellow	102
Cs4g12700	G4	yellow	118
Cs4g15790	G4	yellow	125
Cs4g18220	G4	yellow	121
Cs4g18290	G4	yellow	123
Cs5g01370	G4	yellow	101
Cs5g02140	G4	yellow	115
Cs5g02490	G4	yellow	106
Cs5g04060	G4	yellow	85
Cs5g04130	G4	yellow	108
Cs5g04140	G4	yellow	117
Cs5g04310	G4	yellow	100
Cs5g05130	G4	yellow	74
Cs5g06610	G4	yellow	111
Cs5g08840	G4	yellow	96
Cs5g12110	G4	yellow	124
Cs5g16510	G4	yellow	109
Cs5g17950	G4	yellow	109
Cs5g21760	G4	yellow	84
Cs5g24700	G4	yellow	128
Cs5g24760	G4	yellow	121
Cs5g26090	G4	yellow	109
Cs5g26470-GATA	G4	yellow	116
Cs5g26570	G4	yellow	117
Cs5g28570-B3	G4	yellow	121
Cs5g30530	G4	yellow	111
Cs5g30550	G4	yellow	71
Cs5g32540	G4	yellow	104
Cs5g33340	G4	yellow	106
Cs5g33460	G4	yellow	115
Cs5g34950	G4	yellow	62
Cs6g02540	G4	yellow	113
Cs6g05620	G4	yellow	127
Cs6g06200	G4	yellow	115
Cs6g09020	G4	yellow	108
Cs6g10590	G4	yellow	134
Cs6g11540	G4	yellow	53
Cs6g13270	G4	yellow	125
Cs6g14520	G4	yellow	24
Cs6g15990	G4	yellow	116
Cs6g16880	G4	yellow	34
Cs6g21100	G4	yellow	117
Cs7g01560	G4	yellow	132
[truncated: 59 more rows]
