# Supplementary material for: Transcriptomic and metabolomic changes associated with the induction and initiation of juice sacs in citrus fruit
Source: Planta. 2026 May 5;263(6):149. doi: 10.1007/s00425-026-05008-9 (PMC13144201; doi:10.1007/s00425-026-05008-9)
Supplement: Supplementary file 13 — Supplementary file13 (XLSX 71 KB) [file 425_2026_5008_MOESM13_ESM.xlsx]

## Sheet: known metabolites by column
Online Resource 13 List of the known metabolites by GC-TOF-MS of CL and YM at four developmental stages.
BinBase name	KEGG	YM-A	YM-A	YM-A	YM-CF	YM-CF	YM-CF	YM-A1	YM-A1	YM-A1	CL-A1	CL-A1	CL-A1	YM-A2	YM-A2	YM-A2	CL-A2	CL-A2	CL-A2	CL-A	CL-A	CL-A	CL-CF	CL-CF	CL-CF
nicotianamine	C05324	14935	12751	19082	21819	16482	25971	21342	19821	19734	17758	11097	19038	7832	21066	22964	24221	15772	12175	20833	10263	13248	29091	15140	13225
nornicotine	C06524	9881	10581	9239	16023	5153	11962	9463	7863	4608	8537	9887	12808	13398	10870	17984	4242	11113	13144	14834	12981	11927	15253	13373	10148
2-ketobutyric acid	C00109	21734	20284	28885	19167	8824	8358	41033	41945	26132	31072	33297	30018	18104	10751	26959	29656	16823	18300	49069	43960	25599	26824	24024	27204
5-hydroxynorvaline		8951	10619	8146	14224	6765	12460	8098	5895	12045	3955	9887	8517	10845	8909	16402	12738	9670	7147	14381	12643	12496	12465	12516	1378
anthranilic acid	C00108	87117	109689	118320	133800	113284	121053	159172	144257	146726	35786	65957	45820	134384	111134	139751	51858	42307	47010	37649	35243	19514	36768	39450	38150
beta-alanine	C00099	1221	1175	662	634	1587	472	761	796	1112	622	670	890	688	738	702	1039	1028	1340	1789	2353	304	2204	975	1303
cyanoalanine		49347	55150	58078	210568	94211	92602	104108	115458	172345	126807	133144	228362	227321	387447	217187	322765	265981	224784	18592	109264	88755	136529	107766	170661
oxoproline	C01879	275712	365978	274326	391241	573660	531067	350363	377224	461875	265528	333887	382322	404699	466349	444115	599098	531054	393865	409204	317139	300674	471065	332882	347230
putrescine	C00138	95890	89928	53001	27040	65796	43460	149983	86551	161882	410734	149974	432813	191062	70658	117562	95989	176741	442597	64734	141287	120445	113849	75792	29258
threonine	C00188	15410	16416	30499	20450	26538	20674	18291	17002	19824	21198	14076	21686	19583	26038	26273	30659	20813	26849	34899	30181	35288	26855	24006	35869
trans-4-hydroxyproline	C01157	31571	34096	18458	26066	40319	29111	17919	18874	25136	46771	28985	32728	18929	31677	34603	37717	30809	27760	33327	34093	28338	38789	32353	22862
tryptophan	C00078	118727	134985	139485	171354	170605	137830	69017	75059	58553	94124	46458	37260	37270	38367	43517	34463	36200	24447	182689	174022	137076	183349	149349	141608
tyramine	C00483	12561	16936	9793	12124	61419	21025	30006	22247	32649	89781	28695	42362	41316	24994	16118	13142	20923	48395	23274	37239	37864	37569	22980	10465
tyrosine	C00082	58756	86284	66391	90675	202706	109898	62765	56400	88442	132836	54601	67015	62228	55080	64752	71673	73013	68644	159127	180289	157910	128949	132089	102335
alanine	C00041	28637	111433	59911	220089	276255	230913	129480	187514	59843	3069	201966	134448	121639	163081	110229	200641	268690	115282	243024	175540	155203	252618	266592	286486
asparagine	C00152	848081	1083924	697852	2005080	1807781	1791171	1592662	1686706	2670865	3493230	1177037	2411445	3323868	5898286	3426121	5588421	3588806	2709676	2044631	1852201	1666570	2508156	1837443	1952807
aspartic acid	C00049	274287	293698	203385	498668	670681	496214	417868	354057	560307	226981	245850	320622	399426	612410	610625	770023	525369	289883	121998	107206	101414	295487	245415	211038
glutamic acid	C00025	127022	132454	107575	133286	264745	248881	186135	128468	158669	117948	100879	129052	95088	115032	142071	167395	166603	108160	73188	72281	75209	153557	125736	92127
glutamine	C00064	186209	231138	270847	373367	448740	450592	305048	390279	509794	334363	400600	537492	959628	1149521	785125	1804805	1290042	1089177	776197	654260	992057	581715	465943	471655
glycine	C00037	13690	20253	16212	23315	46182	39994	22315	22868	25578	18694	26325	29213	55489	53302	34704	57957	53860	52681	37911	37342	51019	47997	32913	42552
homoserine	C00263	1866	1545	1399	1638	2275	1729	1356	1094	2060	1159	1570	1418	1462	1682	1635	1693	1312	1134	1892	2171	2563	1721	2075	2028
isoleucine	C00407	47908	66240	47823	51339	70650	49716	50053	48375	38155	57998	57448	65164	39386	46559	53099	59990	28194	64208	75058	49241	55135	65540	53264	61957
leucine	C00123	25291	27727	24247	34868	119275	32853	26657	27390	30912	31786	29903	32348	19789	22134	25842	26348	23133	28073	54390	43540	44644	52362	45286	44944
lysine	C00047	14175	19025	12388	14290	70558	22340	29094	4667	26710	89130	10569	32875	32092	26905	16769	14865	17320	45588	27718	39655	40395	45171	28508	12894
methionine	C00073	2588	1834	2059	3653	3555	2690	3422	3262	2801	2995	2578	3304	3244	3941	3012	5882	3048	4894	2823	2974	1842	3358	3706	2601
phenylalanine	C00079	8011	10214	11310	11674	38957	12077	16613	15410	11213	45033	10653	10428	10499	9210	6998	8471	8090	12451	18523	11577	15965	15022	11625	10408
proline	C00148	4161175	3843159	2099341	1368691	1472314	1515081	3200806	2319608	2787685	4074478	3331544	4187124	3085351	3985005	3720165	4333670	3202037	5734545	3833730	3213985	3524494	1632336	1527273	1456561
serine	C00065	318454	297874	452134	550278	615258	568582	532814	503264	616810	656368	461114	630262	632422	750102	699124	886394	716827	778102	875332	699536	758341	702774	683455	721201
serotonin	C00780	75055	94999	35854	11729	43478	33804	31797	15865	23470	29573	16918	41193	23658	5415	5055	3455	5145	14180	47196	73472	68342	58967	48410	19115
adenosine	C00212	25108	31617	21866	12341	26374	18810	28031	29380	29350	15946	32135	21087	25026	16521	22470	16294	16785	22936	11851	15952	19498	21342	18925	20572
pyrophosphate	C00013	40110	36774	33175	46322	32279	37590	21467	18704	5914	15924	14162	21710	19541	28245	27199	31721	13705	20154	20975	15468	17412	35805	27784	26602
aconitic acid	C00417	6600	7188	9323	11712	10745	8184	12453	7727	11504	9512	28435	15603	6044	5247	8365	31774	16361	12724	20327	15801	11615	20440	22503	22156
alpha-ketoglutarate	C00026	4170	4220	4264	5277	5145	2590	8141	4283	2034	9519	2016	4075	4763	1940	5607	4882	1277	6693	6327	3284	5179	4502	4681	3917
citric acid	C00158	1194769	1272258	1034384	1194729	1091469	1252189	714897	648408	933426	502122	441972	644491	708182	729069	912944	910501	560369	545666	482750	475481	463972	932280	737856	694090
1-monoolein		4856	15707	3612	9894	19337	12903	26701	9915	15192	3018	11576	20090	7065	6026	7522	11319	4575	4837	15458	4871	23366	13049	12132	10294
1-monopalmitin	C01885	4468	6711	3163	922	3457	4458	8381	3640	3648	2237	5292	3431	2985	2806	3510	3121	2609	4497	3538	3240	2346	4426	2099	4237
linoleic acid	C01595	7490	8931	8414	10362	10129	16952	7970	7451	8229	5209	4864	5545	7886	7998	8015	2800	8908	7835	8872	3022	6987	6446	9569	5511
linolenic acid	C06427	23201	24943	23085	29567	34890	42407	14176	13061	16504	17416	9834	17140	12151	14321	12372	13220	14502	8604	26766	21051	23543	31976	26191	24513
4-aminobutyric acid	C00334	15548	14441	14092	5779	8801	9177	12121	1208	16920	17952	10116	21538	11458	22142	20547	12066	13085	57013	19561	41418	37485	40262	28399	12805
2-hydroxyglutaric acid	C02630	37059	42582	34640	29455	28734	28230	43073	29619	26992	37696	22123	31060	21364	21847	20306	17412	18598	14942	30160	24916	24435	19152	16935	14599
2-ketohexonic acid		4217	5137	7468	6847	6249	8105	12688	10277	10093	5731	6282	7539	10435	6560	9794	3830	5506	5220	3648	3438	2648	3922	3853	3777
3,4-dihydroxybenzoic acid	C00230	7277	17050	10917	8611	10803	12790	8222	5680	13583	7931	3630	12414	8549	7899	8133	7752	8062	11279	11308	11597	18743	16259	10826	6199
3,4-dihydroxycinnamic acid	C01197	6436	9529	3164	8405	8393	8326	6368	2544	4603	12843	8497	11183	3335	3485	2760	5473	2539	5181	7381	7282	3601	9895	4364	8153
4-hydroxybenzoate	C00156	3426	4996	3190	3476	4689	3913	3837	2948	4634	3346	2876	3775	2527	3256	1968	2777	3395	4620	5353	4502	4581	2505	3195	3424
4-hydroxycinnamic acid	C00811	53133	96819	122706	165521	121681	100494	90660	120586	146693	200722	236046	297758	101439	132443	106305	236366	223055	271113	196177	190273	156457	163317	92651	178855
conduritol-beta-epoxide		1902234	2189295	1393102	2109537	1401457	1431385	1789412	1532493	1774458	2872211	3229719	2977839	2024161	1630560	2235667	2047080	2143660	2282276	2429767	2570894	1936547	2973592	2297441	2296865
erythronic acid lactone	C02341	21004	23960	18660	26595	17809	18217	8215	5440	12916	10319	11234	8429	9125	12395	9269	8219	7781	9171	17784	12463	15212	17879	12795	14507
ferulic acid	C01494	4005	4753	6020	8253	7812	6553	5526	4101	6183	9071	9504	10601	474	4509	551	12194	9681	10205	9385	6014	7103	10718	6972	9570
glucuronic acid	C00191	20133	28386	34903	53786	35024	37479	35725	30842	23394	22267	26975	33492	20216	28271	41856	47941	26329	27894	40920	57489	19340	47135	47860	40317
isocitric acid	C00451	24824	26524	22311	28390	17409	27081	20775	11773	22588	16044	14791	26164	19586	19177	22728	29174	23897	23012	16284	12070	18370	18846	16227	15191
itaconic acid	C00490	21078	19910	28578	27264	65746	22601	27876	25213	30214	20382	16563	37015	20900	16406	25556	38662	16502	33590	38978	35564	34759	45887	39925	23824
maleic acid	C01384	7682	8627	5127	5750	5852	5937	7318	4198	5091	6339	4738	6071	10303	10466	7963	7113	5734	7815	4860	4399	4621	3167	2563	2472
malonic acid	C00383	3840	3265	2566	2621	2378	2129	5555	6016	5401	4698	5350	4338	4419	3099	5053	2690	2889	1074	2409	3830	3153	3053	2774	1887
methylmaleic acid	C02226	4232	5096	3236	3618	2534	3132	1327	2042	2881	2696	2710	2887	2576	2419	3396	2039	2343	1755	936	2337	2291	3155	2542	1671
mucic acid	C00879	132693	151681	134677	171892	115627	106032	42779	76299	62855	29481	39440	32293	27064	51734	93296	67862	16694	24467	85248	86199	66208	109578	83125	85780
nicotinic acid	C00253	3515	7251	7915	8109	7103	4741	6777	5325	7424	9408	5633	9402	5403	1577	8992	5806	7668	8538	16945	8753	11091	11155	10455	15508
pelargonic acid	C01601	87089	22040	18608	45867	17660	44260	31825	20697	57999	17562	77999	55239	45362	23567	46949	52358	25029	71603	33737	52014	19158	60300	101035	28705
phthalic acid	C01606	9032	12484	48895	46160	9859	7317	61587	63026	9700	69594	100097	88800	60948	75535	16961	93898	76404	28593	46200	83748	25415	13296	64348	21617
pipecolinic acid	C00408	6977	8025	5957	7490	4884	7048	3905	2728	5224	7930	7283	8772	7174	8712	6203	8925	10686	12748	19718	13829	13831	19788	15248	16237
pyruvic acid	C00022	16318	14511	17610	19772	16691	10581	17439	9588	9234	10219	10813	9767	5181	6473	20784	13193	6729	13066	22442	17758	12193	15660	14326	17715
ribitol	C00474	6180	6818	6783	6799	5790	5926	4970	4725	4745	5919	6667	729	4275	3628	4076	4208	4522	5703	8880	7966	7573	9602	4741	5436
sialicin	C01451	614	597	1621	256	706	389	1179	1518	552	912	1996	1111	1026	666	1230	834	777	675	1253	710	855	871	706	1196
succinic acid	C00042	23642	29151	24835	19938	24712	21327	13103	12703	13678	8712	13969	13959	14056	15798	13498	26418	18595	11889	18350	17338	17158	18789	17673	12133
shikimic acid	C00493	488376	527105	467898	363853	309902	261670	375956	356105	351440	243490	264392	259123	224416	253749	247418	323702	235343	190761	397626	368092	360633	398786	327340	307788
2,5-dihydroxypyrazine		8615	9679	3018	11631	16065	7627	6926	9122	11111	4536	6532	4496	4568	8397	6815	12463	5323	4277	8214	4123	4753	15242	11504	12733
5'-deoxy-5'-methylthioadenosine	C00170	6939	7181	5713	8958	4702	8644	5451	4122	2684	2687	5524	4883	2839	3663	5531	6076	4430	3877	7032	3755	5711	7143	6741	7770
5-methoxypsoralen	C01557	406	1237	16627	3320	588	610	43456	31910	12644	34383	31536	25187	18824	8122	31308	6167	5797	7230	11554	39362	14957	10330	6505	5628
5-methoxytryptamine	C05659	76255	95927	36711	24008	45344	32201	30371	17784	24536	55972	17195	39898	18523	5912	5747	2880	4025	15272	49589	75296	69170	57788	45738	19496
beta-glycerolphosphate	C02979	1768	2777	1922	3201	2171	2591	2097	1666	1957	2011	5084	2977	2568	2330	1660	2493	2115	2692	2958	2138	2087	2421	2210	1637
beta-sitosterol	C01753	74565	84513	76087	97216	114890	64414	87820	69788	69422	33398	89373	52798	17250	57918	75482	69529	64122	68597	75341	66727	11457	100492	93605	75113
butane-2,3-diol	C03046	131770	174900	3909	3499	2131	2763	3987	110858	15878	7352	3398	7133	1836	2333	1308	3202	2251	1935	31080	40610	33187	2496	3186	3708
butyrolactam		11574	13938	11247	11524	6815	11422	8711	10914	8857	16340	31412	23345	7534	13720	22434	15789	18078	31188	32550	31575	31331	25508	26208	31051
ethanolamine	C00189	370432	277693	195235	201639	621609	175960	307866	365650	292299	392912	211083	587327	334040	214428	244562	246881	252230	363535	224862	531095	257712	689008	509632	259514
glycerol	C00116	260996	305334	258161	322722	352941	328466	265750	205151	259398	159109	277640	218161	168396	236346	243845	191832	168733	183180	280928	215333	226793	341476	277255	291837
glycerol-3-galactoside	C05401	54332	71565	48446	44334	43338	50563	35698	26265	46317	23275	49171	31510	26092	24715	27756	21555	26352	25082	63576	59430	52514	45134	41857	42873
glycerol-alpha-phosphate	C03189	18053	24415	17582	25465	30328	10188	17975	16802	22220	20639	25875	10065	15715	18261	17323	8523	13760	18618	28124	11629	23801	30923	24033	20741
maleimide	C07272	18621	22500	16327	38808	36695	29529	13836	17036	22381	15647	17568	18488	22030	26233	20471	29333	20703	14637	27010	16441	18830	29956	21377	30776
methanolphosphate		121942	131223	54526	269455	153887	82029	317540	41093	37563	76849	65566	94111	37381	26925	148159	122825	47412	178664	379039	66222	79072	90199	176714	285626
uracil	C00106	3857	4674	3776	1361	66943	3884	2985	2516	5059	2562	1310	4026	3561	3559	3715	3034	2943	5783	4519	6048	8806	8040	5482	4039
uridine	C00299	2015	2368	3066	2654	6100	3877	2250	1361	1644	667	896	1220	613	999	2830	2445	1006	467	652	839	2264	4314	4765	4376
xanthine	C00385	2394	2323	2226	3358	4374	2473	1028	1167	558	2623	1044	955	597	473	386	668	588	1202	3535	2524	2928	3876	3072	4270
1-kestose	C03661	17657	27354	4579	4353	12032	8469	21129	53849	56643	7223	12291	8049	23106	15076	5118	8090	7062	7290	27394	26201	34730	17185	10931	12815
1-methylgalactose		43128	49281	20383	23547	30590	30138	109202	80680	124937	30117	60103	16055	200401	103302	64860	29065	24797	24237	40899	38815	33068	39309	28811	31895
2-ketoglucose dimethylacetal		32606	38226	39415	27031	37810	34183	12408	14248	9526	8828	10334	9661	4626	5657	16114	16263	8352	9288	9239	34175	20732	38773	28243	32218
6-deoxyglucitol		39582	77661	102890	74826	22593	39229	85773	100552	107147	88475	136152	126903	87219	85011	176866	189580	160683	99449	217579	167975	148411	112687	95028	53496
6-deoxyglucose		61989	78427	76076	88017	82217	83562	76951	78987	69150	66919	101259	50167	62444	38007	62434	39695	56241	52975	99725	79392	65755	85857	88237	14829
aminomalonate	C00872	2836	3437	3729	4856	5054	3199	2169	1480	3145	2712	1773	2922	4573	4657	2833	3282	3351	4239	3291	4134	4821	5088	3535	2937
arabitol	C01904	5803	11779	9385	6578	8862	7156	18807	36903	12097	23178	77656	31028	60016	50105	39672	18039	31795	27898	7770	2349	12401	12914	8677	6819
coniferin	C00761	3297	2596	3512	4360	4165	4055	5591	1232	4514	2033	4846	2058	4316	3556	4568	1087	1326	2896	3550	3185	3632	4543	2813	3736
fructose	C02336	6496545	6387255	8522959	7445947	6462903	8471170	5784205	7191273	8437693	5660893	6425376	7291205	6909561	5995131	5507696	5547532	5688488	8254603	9675272	8900421	8210289	6712548	9385899	9636322
fructose-6-phosphate	C05345	12920	14907	20982	14855	15261	15649	6675	11113	15411	5444	8371	2901	6398	7551	5600	2733	6453	4289	15389	11528	12210	18944	13928	8265
fucose	C02095	6593	6582	5923	8974	8526	5390	4030	4793	6833	4858	4522	1324	14526	5183	11832	10162	13243	11914	7553	7952	5210	8448	8201	7665
fumaric acid	C00122	83814	94588	128557	143966	180846	108293	67275	46046	49931	38982	34290	37999	48627	50314	69909	41037	26776	34394	37749	43611	28938	58170	49816	52488
galactinol	C01235	29543	49138	25555	35158	27806	28504	71465	43737	39638	220708	72444	107926	219211	43983	40478	41686	44291	140994	57805	51422	71560	56664	75184	41510
galactonic acid	C00880	33866	38255	33970	43622	32002	32013	37676	33912	31271	139265	148783	61040	28343	24617	32113	33710	39025	13771	72609	68177	32783	29138	36262	40669
galactose-6-phosphate	C01113	19106	18112	6039	5445	5415	520	2234	3031	4493	8556	2735	2504	3577	3938	4339	1412	2358	3524	2281	2910	15985	13690	3638	2239
gluconic acid	C00800	66585	72128	61446	48660	47175	55463	58786	63338	55961	163003	184210	64184	35286	37098	55701	62574	48916	31105	89922	79003	88807	60268	46785	39776
glucose	C00221	1048127	1398954	1694332	2546185	3486870	3693011	2121996	1980881	2058968	809156	3207553	1951923	972256	1851019	2775098	3710970	3985404	2327056	2399948	2109598	2261715	3383685	2983231	3346132
glucose-1-phosphate	C00103	88459	23161	30257	37811	21965	24496	41571	63909	32161	34418	40207	40406	12002	11466	40161	40376	38595	69962	46339	50550	58363	40287	37893	47679
glucose-6-phosphate	C00092	36059	47318	67567	42138	45371	96149	36377	33198	42547	10274	26041	21117	15266	17786	18653	17996	17329	12428	54341	60817	31668	62301	101661	48755
inositol-4-monophosphate	C03546	7445	10373	7211	5843	10608	5193	5516	4864	6772	2536	8826	5213	3512	776	5011	2876	4470	788	17648	17803	2489	24815	17211	17454
isoribose		8048	11341	57088	10625	64734	37062	23717	11829	8527	6274	13328	5052	9978	8114	15659	22519	6330	8918	9714	20725	7108	69633	16676	15931
levoglucosan		3752	10589	2462	10325	6030	7889	10480	7975	10781	10198	16789	13950	12004	8512	11163	12937	13303	13325	11892	8387	9248	6805	7266	11129
levoinositol	C06151	24753	27164	19108	22984	13328	23881	17201	18860	17576	25389	36553	28113	12824	12413	17987	24970	26405	21226	31568	27679	24738	37280	26654	35706
lyxitol	C00532	27715	11080	11131	12985	12722	10424	26463	35991	22015	24207	80550	32670	65022	49810	39350	19609	30288	28637	13304	13287	23449	8053	9255	9510
maltose	C00208	40449	59098	43970	6655	7814	11343	4032	4375	6495	4894	6510	5926	4710	3287	5238	4131	4697	4513	62311	45332	108023	9541	9995	5203
mannitol	C00392	4570	16243	7862	7729	10346	13918	24372	42434	23881	51368	83914	42396	135289	24994	20594	14185	21912	18978	28255	23719	24009	10330	8251	7467
mannonic acid	C00514	27023	32187	31341	26683	21476	7799	45148	40651	33479	34620	45170	36396	55825	20288	37755	21395	21496	35864	23134	15407	22239	18903	15951	10009
mannose	C00159	242165	177996	139173	296667	1632769	228294	185337	101293	151636	131136	201676	179368	149175	121279	133567	123085	1595507	170841	139809	174060	159170	231292	197006	221642
mannose-6-phosphate	C00275	2979	2680	1043	767	753	772	304	497	548	599	268	504	456	465	467	875	329	301	331	529	2051	2319	492	661
pentitol	D00061	8647	1376	12578	11231	7736	8116	18195	17467	19277	17504	24921	23642	14933	20631	24523	18057	21770	1722	24888	19371	7504	20242	17024	14722
pentose		116835	142835	189838	285823	295310	241804	96695	100749	94592	60676	86143	64240	52547	77180	116366	69809	77113	49255	193146	172604	151478	234456	222232	229620
quinic acid	C00296	4189854	5186238	6572713	5631517	3851014	4844852	3562209	6816959	4553916	4951153	6337087	3997645	4152874	1702482	3528240	2287654	2832696	4461078	5028608	4319001	5003045	4377244	3564447	3141471
raffinose	C00492	22574	29241	7453	8027	7444	13586	4595	7598	65358	21354	8968	14765	9564	5667	8766	3777	9409	8907	19981	26766	4199	9557	9044	4856
ribonic acid	C01685	30778	36304	36320	43475	32623	33428	22823	20750	23523	19879	18566	22423	29043	17916	19958	14067	14848	17691	27638	23950	21077	31726	27061	26893
saccharic acid	C00818	3088506	3219676	2068813	2056296	800896	1019801	750214	1247939	851017	404522	370185	333275	491058	681046	1031989	591799	137212	247212	1026147	1554093	618912	970517	791330	778782
sucrose	C00089	3311530	669546	2919257	1933	1776032	1476974	3884549	2940223	1571108	2798662	2786678	1365382	3468786	2840559	1203583	3425	2080130	2188	1589	2552617	4364000	2313169	4168101	4698264
threonic acid	C01620	636063	725940	376173	434091	350686	401998	3541702	2303750	2236725	1720693	1710381	2724324	1824533	1853525	2308265	868337	2085456	1137109	138921	111187	128413	232212	207369	163524
trehalose	C01083	6350	12995	12618	6724	11443	8810	6171	5620	5273	4644	5164	6049	4376	4897	5986	10026	8870	9323	9602	7399	30525	9912	7437	9264
trisaccharide	C00420	2038	2514	2785	1234	1262	1256	3057	2015	2547	5883	777	4758	2651	1053	2370	1827	1014	4617	6235	3780	5154	2350	2966	2686
xylonic acid	C00502	34159	38704	26505	41779	31853	32316	36247	30884	32843	6302	46508	39728	23840	20223	25542	29203	23571	30444	38300	38142	31139	38582	35488	33864
xylonic acid isomer	C02341	8996	10288	9274	11239	7910	8291	10212	6924	8280	8736	10443	10358	6767	5162	11412	7772	5952	8014	9369	10564	2265	10316	9104	8613
xylose	C00181	577339	679755	863621	1385848	1406476	1183930	464761	440896	431264	285339	383769	281876	235726	321601	505323	369126	347700	221819	855825	813077	739530	1120920	1045754	1076948
guanosine	C00387	3030	3636	3674	4451	6840	5292	3490	2861	3161	2504	2515	3181	2179	2151	1841	4741	2771	3124	4189	3921	2486	5121	5351	3157
indole-3-propionic acid		111893	147088	134719	170419	172731	139654	70872	80266	59674	94975	30877	47313	36764	37704	7384	33259	16966	8972	184526	176383	138770	187596	156794	143500
isothreonic acid	C00639	12996	18312	15048	2870	9236	12090	20541	19427	19439	29761	28653	27577	23690	16200	19413	14451	13748	22457	11301	10990	13691	10627	7461	8346
erythritol	C00503	2258	9191	5872	3809	4701	6751	6143	8398	4951	1865	9260	5133	13266	2543	10777	2644	6094	4140	7072	2846	8729	4519	2056	4270
citrulline	C00327	247159	19458	21769	42740	71839	106887	25444	26621	37317	443732	55692	155814	28761	37977	21084	42553	30904	122086	126780	140349	110137	134150	98188	66305
ornithine	C00077	57936	44777	19750	27128	44691	104039	25725	29025	49899	450708	34253	132931	37005	45791	23747	45301	37596	94263	110439	101487	210805	102088	81394	41954
urea	C00086	8439	8805	6030	7295	5270	8031	8164	2935	7213	3720	5833	8573	9266	6491	7203	2220	6183	9242	7240	5064	7214	8334	6336	4994
ascorbic acid	C00072	65002	50644	9731	8938	4495	10352	6843	2048	2531	4956	6713	2487	1529	4412	2298	1982	5415	2151	4885	15986	21960	4246	8961	9026
phytol	C01389	38149	45419	8225	9608	7606	8353	12896	31269	11855	17617	20161	13214	32053	12972	17989	9651	25701	14606	7413	10619	11262	14617	11457	12487
stigmasterol	C05442	1858	3220	3664	3649	4192	3791	3215	1759	3427	3956	3050	922	2466	1579	1077	2573	2445	3715	5473	4532	3909	2674	3936	3693
tocopherol alpha-	C00376	6295	7252	7272	6277	5447	4352	7687	5781	6572	6387	6709	5002	8539	6163	3460	3264	4823	4978	5806	4923	5733	6345	5603	5695
dehydroascorbic acid	C05422	204096	218349	154244	160598	108365	152651	73516	74175	72122	47905	83418	75181	51428	69790	76824	52776	53648	58017	93359	100403	153660	86319	68985	64303
glyceric acid	C00258	292260	321360	483036	565750	467651	361400	208609	124042	170401	127116	110094	160089	70565	165517	131641	159403	132817	109055	165809	164972	130883	285354	226249	223759
malic acid	C00711	2891774	3195953	2423629	2772698	2549831	2469866	2773583	1573309	1693492	2109229	1091538	1376098	2901318	2337006	2785394	1969630	1637090	1692681	709225	629758	529477	1031596	900998	829896
phosphate	C00009	198079	245001	219433	262783	308548	185395	234504	249633	283901	188030	153446	152556	184713	169318	209858	216433	113834	129794	370110	342989	246276	330556	291400	233765
